# Supplementary material for: Crystal structure of tris­[4-(naphthalen-1-yl)phen­yl]amine
Source: Acta Crystallogr E Crystallogr Commun. 2020 Sep 18;76(Pt 10):1649–52. doi: 10.1107/S2056989020012529 (PMC7534244; doi:10.1107/S2056989020012529)
Supplement: Supplementary file 1 [file e-76-01649-sup1.cif]

##############################################################################
#                                                                            #
# This CIF contains the data in a paper accepted for publication in          #
# Acta Crystallographica Section E. It conforms to the requirements of       #
# Notes for Authors for Acta Crystallographica Section E, and has been       #
# peer reviewed under the auspices of the IUCr Commission on Journals.       #
#                                                                            #
# Full details of the Crystallographic Information File format               #
# are given in the paper "The Crystallographic Information File (CIF):       #
# a New Standard Archive File for Crystallography" by S. R. Hall, F. H.      #
# Allen and I. D. Brown [Acta Cryst. (1991), A47, 655-685].                  #
#                                                                            #
# The current version of the core CIF dictionary is obtainable from          #
# ftp://ftp.iucr.org/pub/cif_core.dic.                                       #
#                                                                            #
# Software is freely available for graphical display of the structure(s)     #
# in this CIF. For information consult the CIF software page                 #
# http://www.iucr.org/resources/cif/software.                                #
#                                                                            #
# This file may be used for bona fide research purposes within the           #
# scientific community so long as proper attribution is given to the journal # 
# article from which it was obtained.                                        #
#                                                                            #
##############################################################################
data_global
_audit_creation_method     'by CrystalStructure 4.2.2'
_journal_date_recd_electronic     2020-09-10
_journal_date_accepted     2020-09-14
_journal_name_full     'Acta Crystallographica, Section E'
_journal_year     2020
_journal_volume     76
_journal_issue     10
_journal_page_first     1649
_journal_page_last     1652
_journal_paper_category     GO
_journal_paper_doi     10.1107/S2056989020012529
_journal_coeditor_code     IS5556
_publ_contact_author_name     'Yano, Masafumi'
_publ_contact_author_address
;
 Kansai University,
 3-3-35 Yamate-cho, Suita,
 Osaka 564-8680,
 Japan
;
_publ_contact_author_email     myano@kansai-u.ac.jp
_publ_contact_author_fax      81663680751
_publ_contact_author_phone      81663881424
_publ_section_title
;
Crystal structure of tris[4-(naphthalen-1-yl)phenyl]amine
;
_publ_section_title_footnote     .
loop_
    _publ_author_name
    _publ_author_footnote
    _publ_author_address
    'Yano, Masafumi' .
;
Kansai University, 3-3-35 Yamate-cho, Suita, Osaka 564-8680,
Japan
;
    'Kashiwagi, Yukiyasu' .
;
Osaka Research Institute of Industrial Science and Technology,
1-6-50 Morinomiya, Joto-ku, Osaka 536-8553,
Japan
;
    'Inada, Yoshinori' .
;
Kansai University, 3-3-35 Yamate-cho, Suita, Osaka 564-8680,
Japan
;
    'Hayashi, Yuki' .
;
Kansai University, 3-3-35 Yamate-cho, Suita, Osaka 564-8680,
Japan
;
    'Mitsudo, Koichi' .
;
Okayama University, 3-1-1 Tsushima-naka, Kita-ku, Okayama 700-8530,
Japan
;
    'Kubono, Koji' .
;
Osaka Kyoiku University,
4-698-1 Asahigaoka, Kashiwara,
Osaka 582-8582,
Japan
;
_publ_section_synopsis
;
In the crystal, two molecules of the title compound form an inversion dimer,
through C---H...<i>\p</i> interactions, which further interacts with adjacent
dimers to form a one-dimensional column structure.
;
data_I
_chemical_name_systematic
;
Tris[4-(naphthalen-1-yl)phenyl]amine
;
_chemical_formula_moiety     'C48 H33 N'
_chemical_formula_sum     'C48 H33 N'
_chemical_formula_iupac     'C48 H33 N'
_chemical_formula_weight     623.80
_chemical_melting_point     ?
_space_group_crystal_system     triclinic
_space_group_name_H-M_alt     'P -1'
_space_group_name_Hall     '-P 1'
loop_
    _space_group_symop_id
    _space_group_symop_operation_xyz
    1 '+X,+Y,+Z'
    2 '-X,-Y,-Z'
_cell_length_a     10.0952(4)
_cell_length_b     13.0135(6)
_cell_length_c     13.5643(5)
_cell_angle_alpha     74.429(5)
_cell_angle_beta     75.671(5)
_cell_angle_gamma     78.309(6)
_cell_volume     1645.39(13)
_cell_formula_units_Z     2
_cell_measurement_reflns_used     12529
_cell_measurement_theta_min     2.11
_cell_measurement_theta_max     27.47
_cell_measurement_temperature     173
_exptl_crystal_description     block
_exptl_crystal_colour     colorless
_exptl_crystal_size_max     0.500
_exptl_crystal_size_mid     0.400
_exptl_crystal_size_min     0.250
_exptl_crystal_density_diffrn     1.259
_exptl_crystal_density_meas     ?
_exptl_crystal_density_method     'not measured'
_exptl_crystal_F_000     656.00
_exptl_absorpt_coefficient_mu     0.072
_exptl_absorpt_correction_type     multi-scan
_exptl_absorpt_process_details
;
(<i>ABSCOR</i>; Higashi, 1995)
;
_exptl_absorpt_correction_T_min     0.689
_exptl_absorpt_correction_T_max     0.982
_diffrn_ambient_temperature     173
_diffrn_radiation_type     'Mo K\a'
_diffrn_radiation_wavelength     0.71075
_diffrn_measurement_device_type     'Rigaku R-AXIS RAPID'
_diffrn_measurement_method     \w
_diffrn_detector_area_resol_mean     10.000
_diffrn_reflns_number     16018
_diffrn_reflns_av_R_equivalents     0.0295
_diffrn_reflns_theta_min     2.105
_diffrn_reflns_theta_max     27.467
_diffrn_reflns_theta_full     25.242
_diffrn_measured_fraction_theta_max     0.993
_diffrn_measured_fraction_theta_full     0.996
_diffrn_reflns_limit_h_min     -13
_diffrn_reflns_limit_h_max     13
_diffrn_reflns_limit_k_min     -16
_diffrn_reflns_limit_k_max     16
_diffrn_reflns_limit_l_min     -17
_diffrn_reflns_limit_l_max     17
_diffrn_standards_number     0
_diffrn_standards_interval_count     .
_diffrn_standards_decay_%     ?
_refine_special_details
;
    Refinement was performed using all reflections. The weighted
    R-factor (wR) and goodness of fit (S) are based on F^2^.
    R-factor (gt) are based on F. The threshold expression of
    F^2^ > 2.0 sigma(F^2^) is used only for calculating R-factor (gt).
;
_reflns_number_total     7480
_reflns_number_gt     5597
_reflns_threshold_expression     F^2^>2.0\s(F^2^)
_refine_ls_structure_factor_coef     Fsqd
_refine_ls_R_factor_all     0.0776
_refine_ls_R_factor_gt     0.0531
_refine_ls_wR_factor_gt     0.1129
_refine_ls_wR_factor_ref     0.1233
_refine_ls_goodness_of_fit_ref     1.038
_refine_ls_number_reflns     7480
_refine_ls_number_parameters     442
_refine_ls_number_restraints     0
_refine_ls_hydrogen_treatment     constr
_refine_ls_weighting_scheme     calc
_refine_ls_weighting_details
            'w = 1/[\s^2^(Fo^2^)+(0.0463P)^2^+0.6997P] where P=(Fo^2^+2Fc^2^)/3'
_atom_sites_solution_hydrogens     geom
_atom_sites_solution_primary     direct
_atom_sites_solution_secondary     difmap
_refine_ls_shift/su_max     0.000
_refine_diff_density_max     0.44
_refine_diff_density_min     -0.19
_refine_ls_extinction_method     none
_refine_ls_extinction_coef     ?
loop_
    _atom_type_symbol
    _atom_type_description
    _atom_type_scat_dispersion_real
    _atom_type_scat_dispersion_imag
    _atom_type_scat_source
    'C' 'C' 0.0033 0.0016
;
International Tables for Crystallography
(Vol. C, Tables 4.2.6.8 and 6.1.1.4)
;
    'H' 'H' 0.0000 0.0000
;
International Tables for Crystallography
(Vol. C, Table 6.1.1.4)
;
    'N' 'N' 0.0061 0.0033
;
International Tables for Crystallography
(Vol. C, Tables 4.2.6.8 and 6.1.1.4)
;
_computing_data_collection
;
RAPID-AUTO (Rigaku, 2006)
;
_computing_cell_refinement
;
RAPID-AUTO (Rigaku, 2006)
;
_computing_data_reduction
;
RAPID-AUTO (Rigaku, 2006)
;
_computing_structure_solution
;
SIR92 (Altomare, <i>et al.</i>, 1994)
;
_computing_structure_refinement
;
<i>SHELXL2014/7</i> (Sheldrick, 2015)
;
_computing_molecular_graphics
;
PLATON (Spek, 2020), publCIF (Westrip, 2010)
;
_computing_publication_material
;
CrystalStructure (Rigaku, 2016)
;
loop_
    _atom_site_type_symbol
    _atom_site_label
    _atom_site_fract_x
    _atom_site_fract_y
    _atom_site_fract_z
    _atom_site_U_iso_or_equiv
    _atom_site_adp_type
    _atom_site_calc_flag
    _atom_site_occupancy
    _atom_site_disorder_assembly
    _atom_site_disorder_group
    N N1 0.14801(14) 0.09044(10) 1.02472(10) 0.0266(3) Uani d 1 . .
    C C2 0.16313(15) -0.00593(12) 1.10268(12) 0.0232(3) Uani d 1 . .
    C C3 0.13832(16) -0.00538(12) 1.20859(12) 0.0259(3) Uani d 1 . .
    H H3 0.1124 0.0612 1.2295 0.031 Uiso calc 1 . .
    C C4 0.15124(16) -0.10144(12) 1.28352(12) 0.0260(3) Uani d 1 . .
    H H4 0.1334 -0.0992 1.3551 0.031 Uiso calc 1 . .
    C C5 0.18977(15) -0.20126(12) 1.25653(12) 0.0240(3) Uani d 1 . .
    C C6 0.21653(16) -0.20035(12) 1.15008(12) 0.0248(3) Uani d 1 . .
    H H6 0.2436 -0.2668 1.1291 0.030 Uiso calc 1 . .
    C C7 0.20467(15) -0.10512(12) 1.07433(12) 0.0248(3) Uani d 1 . .
    H H7 0.2249 -0.1073 1.0026 0.030 Uiso calc 1 . .
    C C8 0.21175(16) -0.30334(12) 1.33678(12) 0.0259(3) Uani d 1 . .
    C C9 0.29701(17) -0.30985(13) 1.40386(13) 0.0311(4) Uani d 1 . .
    H H9 0.3343 -0.2476 1.4016 0.037 Uiso calc 1 . .
    C C10 0.33033(19) -0.40671(14) 1.47592(14) 0.0357(4) Uani d 1 . .
    H H10 0.3897 -0.4092 1.5212 0.043 Uiso calc 1 . .
    C C11 0.27776(19) -0.49663(14) 1.48081(14) 0.0358(4) Uani d 1 . .
    H H11 0.3029 -0.5620 1.5283 0.043 Uiso calc 1 . .
    C C12 0.18616(18) -0.49406(13) 1.41617(13) 0.0305(4) Uani d 1 . .
    C C13 0.12495(19) -0.58567(14) 1.42374(15) 0.0371(4) Uani d 1 . .
    H H13 0.1493 -0.6515 1.4709 0.045 Uiso calc 1 . .
    C C14 0.0320(2) -0.58075(15) 1.36455(15) 0.0413(4) Uani d 1 . .
    H H14 -0.0071 -0.6431 1.3700 0.050 Uiso calc 1 . .
    C C15 -0.00617(19) -0.48328(15) 1.29518(15) 0.0386(4) Uani d 1 . .
    H H15 -0.0724 -0.4799 1.2550 0.046 Uiso calc 1 . .
    C C16 0.05106(17) -0.39365(14) 1.28512(13) 0.0316(4) Uani d 1 . .
    H H16 0.0241 -0.3287 1.2378 0.038 Uiso calc 1 . .
    C C17 0.15007(16) -0.39574(13) 1.34394(12) 0.0269(3) Uani d 1 . .
    C C18 0.23208(16) 0.09424(11) 0.92230(12) 0.0242(3) Uani d 1 . .
    C C19 0.37499(17) 0.07939(12) 0.90874(13) 0.0281(3) Uani d 1 . .
    H H19 0.4165 0.0695 0.9669 0.034 Uiso calc 1 . .
    C C20 0.45771(17) 0.07890(13) 0.81001(13) 0.0291(4) Uani d 1 . .
    H H20 0.5554 0.0670 0.8019 0.035 Uiso calc 1 . .
    C C21 0.39922(17) 0.09568(12) 0.72244(13) 0.0275(3) Uani d 1 . .
    C C22 0.25551(17) 0.11267(13) 0.73763(13) 0.0296(4) Uani d 1 . .
    H H22 0.2133 0.1256 0.6793 0.036 Uiso calc 1 . .
    C C23 0.17291(16) 0.11113(13) 0.83621(13) 0.0278(3) Uani d 1 . .
    H H23 0.0752 0.1217 0.8448 0.033 Uiso calc 1 . .
    C C24 0.48684(17) 0.10367(13) 0.61483(13) 0.0291(4) Uani d 1 . .
    C C25 0.45260(18) 0.18906(13) 0.53581(13) 0.0321(4) Uani d 1 . .
    H H25 0.3686 0.2363 0.5493 0.039 Uiso calc 1 . .
    C C26 0.5382(2) 0.20880(16) 0.43537(14) 0.0430(5) Uani d 1 . .
    H H26 0.5112 0.2679 0.3821 0.052 Uiso calc 1 . .
    C C27 0.6607(2) 0.14220(16) 0.41495(14) 0.0415(4) Uani d 1 . .
    H H27 0.7210 0.1574 0.3485 0.050 Uiso calc 1 . .
    C C28 0.69744(18) 0.05122(14) 0.49235(13) 0.0330(4) Uani d 1 . .
    C C29 0.8225(2) -0.02024(16) 0.47202(15) 0.0416(4) Uani d 1 . .
    H H29 0.8847 -0.0036 0.4067 0.050 Uiso calc 1 . .
    C C30 0.8555(2) -0.11158(16) 0.54362(16) 0.0423(5) Uani d 1 . .
    H H30 0.9398 -0.1580 0.5286 0.051 Uiso calc 1 . .
    C C31 0.76354(19) -0.13658(15) 0.64002(15) 0.0381(4) Uani d 1 . .
    H H31 0.7841 -0.2022 0.6887 0.046 Uiso calc 1 . .
    C C32 0.64506(18) -0.06841(13) 0.66525(13) 0.0307(4) Uani d 1 . .
    H H32 0.5862 -0.0861 0.7320 0.037 Uiso calc 1 . .
    C C33 0.60871(17) 0.02880(13) 0.59287(13) 0.0297(4) Uani d 1 . .
    C C34 0.04483(15) 0.17917(12) 1.04198(12) 0.0236(3) Uani d 1 . .
    C C35 0.06416(16) 0.28295(12) 0.98293(12) 0.0265(3) Uani d 1 . .
    H H35 0.1471 0.2937 0.9324 0.032 Uiso calc 1 . .
    C C36 -0.03641(17) 0.37021(12) 0.99736(13) 0.0275(3) Uani d 1 . .
    H H36 -0.0224 0.4398 0.9551 0.033 Uiso calc 1 . .
    C C37 -0.15856(16) 0.35813(12) 1.07296(12) 0.0257(3) Uani d 1 . .
    C C38 -0.17683(16) 0.25404(12) 1.13011(12) 0.0264(3) Uani d 1 . .
    H H38 -0.2595 0.2433 1.1809 0.032 Uiso calc 1 . .
    C C39 -0.07832(16) 0.16580(12) 1.11521(12) 0.0256(3) Uani d 1 . .
    H H39 -0.0946 0.0957 1.1550 0.031 Uiso calc 1 . .
    C C40 -0.26129(16) 0.45250(12) 1.09758(13) 0.0270(3) Uani d 1 . .
    C C41 -0.29800(18) 0.46387(14) 1.19948(14) 0.0330(4) Uani d 1 . .
    H H41 -0.2614 0.4097 1.2524 0.040 Uiso calc 1 . .
    C C42 -0.38881(19) 0.55428(15) 1.22681(15) 0.0376(4) Uani d 1 . .
    H H42 -0.4133 0.5601 1.2976 0.045 Uiso calc 1 . .
    C C43 -0.44133(18) 0.63313(14) 1.15188(15) 0.0358(4) Uani d 1 . .
    H H43 -0.4994 0.6951 1.1705 0.043 Uiso calc 1 . .
    C C44 -0.41071(16) 0.62406(12) 1.04683(14) 0.0298(4) Uani d 1 . .
    C C45 -0.46871(18) 0.70263(14) 0.96833(15) 0.0372(4) Uani d 1 . .
    H H45 -0.5255 0.7657 0.9854 0.045 Uiso calc 1 . .
    C C46 -0.44480(19) 0.68960(14) 0.86875(15) 0.0398(4) Uani d 1 . .
    H H46 -0.4853 0.7432 0.8174 0.048 Uiso calc 1 . .
    C C47 -0.36022(19) 0.59692(15) 0.84179(14) 0.0376(4) Uani d 1 . .
    H H47 -0.3453 0.5874 0.7727 0.045 Uiso calc 1 . .
    C C48 -0.29959(17) 0.52080(13) 0.91465(13) 0.0314(4) Uani d 1 . .
    H H48 -0.2416 0.4592 0.8951 0.038 Uiso calc 1 . .
    C C49 -0.32131(16) 0.53158(12) 1.01890(13) 0.0264(3) Uani d 1 . .
loop_
    _atom_site_aniso_label
    _atom_site_aniso_U_11
    _atom_site_aniso_U_22
    _atom_site_aniso_U_33
    _atom_site_aniso_U_12
    _atom_site_aniso_U_13
    _atom_site_aniso_U_23
    N1 0.0254(7) 0.0233(6) 0.0238(7) 0.0055(5) -0.0008(5) -0.0039(5)
    C2 0.0173(7) 0.0223(7) 0.0265(8) 0.0025(6) -0.0038(6) -0.0045(6)
    C3 0.0246(8) 0.0248(7) 0.0278(8) 0.0040(6) -0.0067(6) -0.0094(7)
    C4 0.0226(8) 0.0300(8) 0.0245(8) 0.0012(6) -0.0045(6) -0.0089(7)
    C5 0.0189(7) 0.0241(7) 0.0267(8) -0.0006(6) -0.0044(6) -0.0044(6)
    C6 0.0221(8) 0.0218(7) 0.0295(8) 0.0011(6) -0.0037(6) -0.0088(6)
    C7 0.0207(8) 0.0273(8) 0.0249(8) 0.0016(6) -0.0034(6) -0.0086(6)
    C8 0.0230(8) 0.0259(8) 0.0251(8) 0.0009(6) -0.0020(6) -0.0059(6)
    C9 0.0313(9) 0.0282(8) 0.0326(9) -0.0022(7) -0.0089(7) -0.0044(7)
    C10 0.0348(10) 0.0369(9) 0.0336(9) 0.0018(7) -0.0142(8) -0.0040(8)
    C11 0.0374(10) 0.0282(8) 0.0344(9) 0.0032(7) -0.0084(8) 0.0004(7)
    C12 0.0311(9) 0.0267(8) 0.0284(8) 0.0009(6) -0.0001(7) -0.0066(7)
    C13 0.0388(10) 0.0272(8) 0.0387(10) -0.0022(7) -0.0010(8) -0.0049(8)
    C14 0.0409(11) 0.0342(9) 0.0480(11) -0.0125(8) 0.0020(9) -0.0132(9)
    C15 0.0339(10) 0.0446(10) 0.0394(10) -0.0102(8) -0.0057(8) -0.0116(9)
    C16 0.0278(9) 0.0338(9) 0.0305(9) -0.0041(7) -0.0028(7) -0.0060(7)
    C17 0.0240(8) 0.0276(8) 0.0252(8) -0.0001(6) 0.0002(6) -0.0070(7)
    C18 0.0234(8) 0.0184(7) 0.0266(8) 0.0018(6) -0.0006(6) -0.0057(6)
    C19 0.0260(8) 0.0273(8) 0.0283(8) 0.0021(6) -0.0069(7) -0.0050(7)
    C20 0.0208(8) 0.0284(8) 0.0348(9) 0.0005(6) -0.0019(6) -0.0081(7)
    C21 0.0283(8) 0.0236(7) 0.0288(8) -0.0029(6) -0.0013(7) -0.0078(7)
    C22 0.0283(9) 0.0318(8) 0.0294(8) -0.0035(7) -0.0065(7) -0.0084(7)
    C23 0.0205(8) 0.0295(8) 0.0320(9) -0.0011(6) -0.0028(6) -0.0088(7)
    C24 0.0309(9) 0.0284(8) 0.0291(8) -0.0077(7) -0.0050(7) -0.0068(7)
    C25 0.0335(9) 0.0310(8) 0.0309(9) -0.0045(7) -0.0072(7) -0.0048(7)
    C26 0.0542(12) 0.0436(10) 0.0297(9) -0.0134(9) -0.0123(9) 0.0021(8)
    C27 0.0475(12) 0.0501(11) 0.0246(9) -0.0151(9) -0.0010(8) -0.0046(8)
    C28 0.0348(10) 0.0396(9) 0.0274(8) -0.0123(7) -0.0004(7) -0.0128(8)
    C29 0.0372(11) 0.0522(11) 0.0377(10) -0.0112(9) 0.0036(8) -0.0210(9)
    C30 0.0321(10) 0.0448(11) 0.0517(12) -0.0020(8) 0.0002(8) -0.0250(10)
    C31 0.0381(10) 0.0336(9) 0.0439(10) -0.0026(7) -0.0057(8) -0.0155(8)
    C32 0.0321(9) 0.0269(8) 0.0318(9) -0.0053(7) -0.0017(7) -0.0081(7)
    C33 0.0304(9) 0.0315(8) 0.0287(8) -0.0088(7) -0.0016(7) -0.0104(7)
    C34 0.0210(8) 0.0227(7) 0.0255(8) 0.0038(6) -0.0050(6) -0.0076(6)
    C35 0.0223(8) 0.0261(8) 0.0285(8) -0.0016(6) 0.0000(6) -0.0081(7)
    C36 0.0280(8) 0.0208(7) 0.0314(8) -0.0021(6) -0.0031(7) -0.0058(7)
    C37 0.0243(8) 0.0247(7) 0.0271(8) 0.0040(6) -0.0060(6) -0.0092(6)
    C38 0.0208(8) 0.0286(8) 0.0252(8) 0.0020(6) -0.0017(6) -0.0055(7)
    C39 0.0251(8) 0.0219(7) 0.0262(8) 0.0013(6) -0.0054(6) -0.0028(6)
    C40 0.0226(8) 0.0243(7) 0.0323(9) 0.0020(6) -0.0034(6) -0.0096(7)
    C41 0.0295(9) 0.0340(9) 0.0332(9) 0.0047(7) -0.0065(7) -0.0109(7)
    C42 0.0333(10) 0.0438(10) 0.0365(10) 0.0040(8) -0.0034(8) -0.0212(8)
    C43 0.0266(9) 0.0318(9) 0.0481(11) 0.0052(7) -0.0023(8) -0.0199(8)
    C44 0.0206(8) 0.0247(8) 0.0412(10) 0.0000(6) -0.0018(7) -0.0094(7)
    C45 0.0274(9) 0.0256(8) 0.0499(11) 0.0035(7) -0.0020(8) -0.0046(8)
    C46 0.0298(9) 0.0335(9) 0.0434(11) 0.0003(7) -0.0063(8) 0.0077(8)
    C47 0.0336(10) 0.0413(10) 0.0320(9) -0.0039(8) -0.0035(7) -0.0024(8)
    C48 0.0285(9) 0.0288(8) 0.0331(9) 0.0007(7) -0.0027(7) -0.0075(7)
    C49 0.0207(8) 0.0233(7) 0.0324(9) -0.0009(6) -0.0017(6) -0.0070(7)
_geom_special_details
;
 All esds (except the esd in the dihedral angle between two l.s. planes)
 are estimated using the full covariance matrix.  The cell esds are taken
 into account individually in the estimation of esds in distances, angles
 and torsion angles; correlations between esds in cell parameters are only
 used when they are defined by crystal symmetry.  An approximate (isotropic)
 treatment of cell esds is used for estimating esds involving l.s. planes.
;
loop_
    _geom_bond_atom_site_label_1
    _geom_bond_atom_site_label_2
    _geom_bond_site_symmetry_2
    _geom_bond_distance
    _geom_bond_publ_flag
    N1 C2 . 1.4159(19) ?
    N1 C34 . 1.4179(18) ?
    N1 C18 . 1.4315(19) ?
    C2 C3 . 1.398(2) ?
    C2 C7 . 1.399(2) ?
    C3 C4 . 1.389(2) ?
    C3 H3 . 0.9500 ?
    C4 C5 . 1.397(2) ?
    C4 H4 . 0.9500 ?
    C5 C6 . 1.399(2) ?
    C5 C8 . 1.491(2) ?
    C6 C7 . 1.387(2) ?
    C6 H6 . 0.9500 ?
    C7 H7 . 0.9500 ?
    C8 C9 . 1.376(2) ?
    C8 C17 . 1.433(2) ?
    C9 C10 . 1.410(2) ?
    C9 H9 . 0.9500 ?
    C10 C11 . 1.359(3) ?
    C10 H10 . 0.9500 ?
    C11 C12 . 1.414(3) ?
    C11 H11 . 0.9500 ?
    C12 C13 . 1.419(2) ?
    C12 C17 . 1.430(2) ?
    C13 C14 . 1.360(3) ?
    C13 H13 . 0.9500 ?
    C14 C15 . 1.408(3) ?
    C14 H14 . 0.9500 ?
    C15 C16 . 1.364(3) ?
    C15 H15 . 0.9500 ?
    C16 C17 . 1.417(2) ?
    C16 H16 . 0.9500 ?
    C18 C23 . 1.387(2) ?
    C18 C19 . 1.388(2) ?
    C19 C20 . 1.393(2) ?
    C19 H19 . 0.9500 ?
    C20 C21 . 1.401(2) ?
    C20 H20 . 0.9500 ?
    C21 C22 . 1.394(2) ?
    C21 C24 . 1.497(2) ?
    C22 C23 . 1.387(2) ?
    C22 H22 . 0.9500 ?
    C23 H23 . 0.9500 ?
    C24 C25 . 1.375(2) ?
    C24 C33 . 1.428(2) ?
    C25 C26 . 1.410(2) ?
    C25 H25 . 0.9500 ?
    C26 C27 . 1.372(3) ?
    C26 H26 . 0.9500 ?
    C27 C28 . 1.410(3) ?
    C27 H27 . 0.9500 ?
    C28 C29 . 1.423(3) ?
    C28 C33 . 1.426(2) ?
    C29 C30 . 1.359(3) ?
    C29 H29 . 0.9500 ?
    C30 C31 . 1.404(3) ?
    C30 H30 . 0.9500 ?
    C31 C32 . 1.366(2) ?
    C31 H31 . 0.9500 ?
    C32 C33 . 1.422(2) ?
    C32 H32 . 0.9500 ?
    C34 C39 . 1.395(2) ?
    C34 C35 . 1.397(2) ?
    C35 C36 . 1.383(2) ?
    C35 H35 . 0.9500 ?
    C36 C37 . 1.401(2) ?
    C36 H36 . 0.9500 ?
    C37 C38 . 1.392(2) ?
    C37 C40 . 1.493(2) ?
    C38 C39 . 1.382(2) ?
    C38 H38 . 0.9500 ?
    C39 H39 . 0.9500 ?
    C40 C41 . 1.380(2) ?
    C40 C49 . 1.429(2) ?
    C41 C42 . 1.411(2) ?
    C41 H41 . 0.9500 ?
    C42 C43 . 1.361(3) ?
    C42 H42 . 0.9500 ?
    C43 C44 . 1.413(3) ?
    C43 H43 . 0.9500 ?
    C44 C45 . 1.415(2) ?
    C44 C49 . 1.429(2) ?
    C45 C46 . 1.363(3) ?
    C45 H45 . 0.9500 ?
    C46 C47 . 1.408(3) ?
    C46 H46 . 0.9500 ?
    C47 C48 . 1.364(2) ?
    C47 H47 . 0.9500 ?
    C48 C49 . 1.417(2) ?
    C48 H48 . 0.9500 ?
loop_
    _geom_angle_atom_site_label_1
    _geom_angle_atom_site_label_2
    _geom_angle_atom_site_label_3
    _geom_angle_site_symmetry_1
    _geom_angle_site_symmetry_3
    _geom_angle
    _geom_angle_publ_flag
    C2 N1 C34 . . 122.34(13) ?
    C2 N1 C18 . . 118.41(12) ?
    C34 N1 C18 . . 119.01(12) ?
    C3 C2 C7 . . 118.28(14) ?
    C3 C2 N1 . . 121.81(14) ?
    C7 C2 N1 . . 119.91(14) ?
    C4 C3 C2 . . 120.50(14) ?
    C4 C3 H3 . . 119.8 ?
    C2 C3 H3 . . 119.8 ?
    C3 C4 C5 . . 121.84(15) ?
    C3 C4 H4 . . 119.1 ?
    C5 C4 H4 . . 119.1 ?
    C4 C5 C6 . . 116.98(14) ?
    C4 C5 C8 . . 121.42(14) ?
    C6 C5 C8 . . 121.44(14) ?
    C7 C6 C5 . . 121.86(14) ?
    C7 C6 H6 . . 119.1 ?
    C5 C6 H6 . . 119.1 ?
    C6 C7 C2 . . 120.52(14) ?
    C6 C7 H7 . . 119.7 ?
    C2 C7 H7 . . 119.7 ?
    C9 C8 C17 . . 119.14(14) ?
    C9 C8 C5 . . 118.90(15) ?
    C17 C8 C5 . . 121.93(14) ?
    C8 C9 C10 . . 121.53(16) ?
    C8 C9 H9 . . 119.2 ?
    C10 C9 H9 . . 119.2 ?
    C11 C10 C9 . . 120.23(17) ?
    C11 C10 H10 . . 119.9 ?
    C9 C10 H10 . . 119.9 ?
    C10 C11 C12 . . 120.84(16) ?
    C10 C11 H11 . . 119.6 ?
    C12 C11 H11 . . 119.6 ?
    C11 C12 C13 . . 121.65(16) ?
    C11 C12 C17 . . 119.32(15) ?
    C13 C12 C17 . . 118.99(16) ?
    C14 C13 C12 . . 121.10(17) ?
    C14 C13 H13 . . 119.4 ?
    C12 C13 H13 . . 119.4 ?
    C13 C14 C15 . . 120.00(17) ?
    C13 C14 H14 . . 120.0 ?
    C15 C14 H14 . . 120.0 ?
    C16 C15 C14 . . 120.66(18) ?
    C16 C15 H15 . . 119.7 ?
    C14 C15 H15 . . 119.7 ?
    C15 C16 C17 . . 121.18(16) ?
    C15 C16 H16 . . 119.4 ?
    C17 C16 H16 . . 119.4 ?
    C16 C17 C12 . . 118.04(15) ?
    C16 C17 C8 . . 123.11(15) ?
    C12 C17 C8 . . 118.82(15) ?
    C23 C18 C19 . . 119.28(14) ?
    C23 C18 N1 . . 120.95(14) ?
    C19 C18 N1 . . 119.77(14) ?
    C18 C19 C20 . . 120.17(15) ?
    C18 C19 H19 . . 119.9 ?
    C20 C19 H19 . . 119.9 ?
    C19 C20 C21 . . 121.09(15) ?
    C19 C20 H20 . . 119.5 ?
    C21 C20 H20 . . 119.5 ?
    C22 C21 C20 . . 117.70(15) ?
    C22 C21 C24 . . 120.65(15) ?
    C20 C21 C24 . . 121.49(15) ?
    C23 C22 C21 . . 121.31(16) ?
    C23 C22 H22 . . 119.3 ?
    C21 C22 H22 . . 119.3 ?
    C18 C23 C22 . . 120.43(15) ?
    C18 C23 H23 . . 119.8 ?
    C22 C23 H23 . . 119.8 ?
    C25 C24 C33 . . 119.01(15) ?
    C25 C24 C21 . . 118.78(15) ?
    C33 C24 C21 . . 122.12(14) ?
    C24 C25 C26 . . 122.10(17) ?
    C24 C25 H25 . . 118.9 ?
    C26 C25 H25 . . 118.9 ?
    C27 C26 C25 . . 119.68(17) ?
    C27 C26 H26 . . 120.2 ?
    C25 C26 H26 . . 120.2 ?
    C26 C27 C28 . . 120.15(17) ?
    C26 C27 H27 . . 119.9 ?
    C28 C27 H27 . . 119.9 ?
    C27 C28 C29 . . 121.05(16) ?
    C27 C28 C33 . . 120.29(16) ?
    C29 C28 C33 . . 118.65(16) ?
    C30 C29 C28 . . 121.74(17) ?
    C30 C29 H29 . . 119.1 ?
    C28 C29 H29 . . 119.1 ?
    C29 C30 C31 . . 119.25(18) ?
    C29 C30 H30 . . 120.4 ?
    C31 C30 H30 . . 120.4 ?
    C32 C31 C30 . . 121.33(18) ?
    C32 C31 H31 . . 119.3 ?
    C30 C31 H31 . . 119.3 ?
    C31 C32 C33 . . 120.81(16) ?
    C31 C32 H32 . . 119.6 ?
    C33 C32 H32 . . 119.6 ?
    C32 C33 C28 . . 118.03(15) ?
    C32 C33 C24 . . 123.46(15) ?
    C28 C33 C24 . . 118.49(15) ?
    C39 C34 C35 . . 118.44(13) ?
    C39 C34 N1 . . 121.76(14) ?
    C35 C34 N1 . . 119.78(14) ?
    C36 C35 C34 . . 120.59(14) ?
    C36 C35 H35 . . 119.7 ?
    C34 C35 H35 . . 119.7 ?
    C35 C36 C37 . . 121.41(14) ?
    C35 C36 H36 . . 119.3 ?
    C37 C36 H36 . . 119.3 ?
    C38 C37 C36 . . 117.18(14) ?
    C38 C37 C40 . . 120.52(14) ?
    C36 C37 C40 . . 122.16(14) ?
    C39 C38 C37 . . 122.02(14) ?
    C39 C38 H38 . . 119.0 ?
    C37 C38 H38 . . 119.0 ?
    C38 C39 C34 . . 120.31(14) ?
    C38 C39 H39 . . 119.8 ?
    C34 C39 H39 . . 119.8 ?
    C41 C40 C49 . . 119.25(14) ?
    C41 C40 C37 . . 118.67(14) ?
    C49 C40 C37 . . 122.08(14) ?
    C40 C41 C42 . . 121.39(16) ?
    C40 C41 H41 . . 119.3 ?
    C42 C41 H41 . . 119.3 ?
    C43 C42 C41 . . 120.07(17) ?
    C43 C42 H42 . . 120.0 ?
    C41 C42 H42 . . 120.0 ?
    C42 C43 C44 . . 120.94(15) ?
    C42 C43 H43 . . 119.5 ?
    C44 C43 H43 . . 119.5 ?
    C43 C44 C45 . . 122.04(15) ?
    C43 C44 C49 . . 119.32(15) ?
    C45 C44 C49 . . 118.62(16) ?
    C46 C45 C44 . . 121.35(16) ?
    C46 C45 H45 . . 119.3 ?
    C44 C45 H45 . . 119.3 ?
    C45 C46 C47 . . 120.13(17) ?
    C45 C46 H46 . . 119.9 ?
    C47 C46 H46 . . 119.9 ?
    C48 C47 C46 . . 120.19(18) ?
    C48 C47 H47 . . 119.9 ?
    C46 C47 H47 . . 119.9 ?
    C47 C48 C49 . . 121.42(16) ?
    C47 C48 H48 . . 119.3 ?
    C49 C48 H48 . . 119.3 ?
    C48 C49 C44 . . 118.24(15) ?
    C48 C49 C40 . . 122.85(14) ?
    C44 C49 C40 . . 118.88(15) ?
loop_
    _geom_torsion_atom_site_label_1
    _geom_torsion_atom_site_label_2
    _geom_torsion_atom_site_label_3
    _geom_torsion_atom_site_label_4
    _geom_torsion_site_symmetry_1
    _geom_torsion_site_symmetry_2
    _geom_torsion_site_symmetry_3
    _geom_torsion_site_symmetry_4
    _geom_torsion
    _geom_torsion_publ_flag
    C34 N1 C2 C3 . . . . -35.0(2) ?
    C18 N1 C2 C3 . . . . 150.63(15) ?
    C34 N1 C2 C7 . . . . 145.32(15) ?
    C18 N1 C2 C7 . . . . -29.0(2) ?
    C7 C2 C3 C4 . . . . -1.7(2) ?
    N1 C2 C3 C4 . . . . 178.66(14) ?
    C2 C3 C4 C5 . . . . 0.4(2) ?
    C3 C4 C5 C6 . . . . 0.7(2) ?
    C3 C4 C5 C8 . . . . 176.20(15) ?
    C4 C5 C6 C7 . . . . -0.4(2) ?
    C8 C5 C6 C7 . . . . -175.91(14) ?
    C5 C6 C7 C2 . . . . -0.9(2) ?
    C3 C2 C7 C6 . . . . 2.0(2) ?
    N1 C2 C7 C6 . . . . -178.37(14) ?
    C4 C5 C8 C9 . . . . -51.0(2) ?
    C6 C5 C8 C9 . . . . 124.33(17) ?
    C4 C5 C8 C17 . . . . 130.98(17) ?
    C6 C5 C8 C17 . . . . -53.7(2) ?
    C17 C8 C9 C10 . . . . 3.1(2) ?
    C5 C8 C9 C10 . . . . -175.02(15) ?
    C8 C9 C10 C11 . . . . -0.2(3) ?
    C9 C10 C11 C12 . . . . -1.8(3) ?
    C10 C11 C12 C13 . . . . -176.88(17) ?
    C10 C11 C12 C17 . . . . 0.8(3) ?
    C11 C12 C13 C14 . . . . 176.91(17) ?
    C17 C12 C13 C14 . . . . -0.8(3) ?
    C12 C13 C14 C15 . . . . -0.7(3) ?
    C13 C14 C15 C16 . . . . 1.2(3) ?
    C14 C15 C16 C17 . . . . -0.1(3) ?
    C15 C16 C17 C12 . . . . -1.4(2) ?
    C15 C16 C17 C8 . . . . -179.29(16) ?
    C11 C12 C17 C16 . . . . -175.91(15) ?
    C13 C12 C17 C16 . . . . 1.8(2) ?
    C11 C12 C17 C8 . . . . 2.1(2) ?
    C13 C12 C17 C8 . . . . 179.79(15) ?
    C9 C8 C17 C16 . . . . 173.91(15) ?
    C5 C8 C17 C16 . . . . -8.0(2) ?
    C9 C8 C17 C12 . . . . -4.0(2) ?
    C5 C8 C17 C12 . . . . 174.10(14) ?
    C2 N1 C18 C23 . . . . 118.54(16) ?
    C34 N1 C18 C23 . . . . -56.0(2) ?
    C2 N1 C18 C19 . . . . -60.6(2) ?
    C34 N1 C18 C19 . . . . 124.90(16) ?
    C23 C18 C19 C20 . . . . -1.6(2) ?
    N1 C18 C19 C20 . . . . 177.57(14) ?
    C18 C19 C20 C21 . . . . 1.5(2) ?
    C19 C20 C21 C22 . . . . -0.1(2) ?
    C19 C20 C21 C24 . . . . 175.28(15) ?
    C20 C21 C22 C23 . . . . -1.1(2) ?
    C24 C21 C22 C23 . . . . -176.59(15) ?
    C19 C18 C23 C22 . . . . 0.3(2) ?
    N1 C18 C23 C22 . . . . -178.81(14) ?
    C21 C22 C23 C18 . . . . 1.1(2) ?
    C22 C21 C24 C25 . . . . 45.1(2) ?
    C20 C21 C24 C25 . . . . -130.13(17) ?
    C22 C21 C24 C33 . . . . -138.26(17) ?
    C20 C21 C24 C33 . . . . 46.5(2) ?
    C33 C24 C25 C26 . . . . -3.9(3) ?
    C21 C24 C25 C26 . . . . 172.84(16) ?
    C24 C25 C26 C27 . . . . -0.8(3) ?
    C25 C26 C27 C28 . . . . 3.3(3) ?
    C26 C27 C28 C29 . . . . 178.57(18) ?
    C26 C27 C28 C33 . . . . -1.1(3) ?
    C27 C28 C29 C30 . . . . -176.10(19) ?
    C33 C28 C29 C30 . . . . 3.5(3) ?
    C28 C29 C30 C31 . . . . 0.3(3) ?
    C29 C30 C31 C32 . . . . -3.2(3) ?
    C30 C31 C32 C33 . . . . 2.1(3) ?
    C31 C32 C33 C28 . . . . 1.8(3) ?
    C31 C32 C33 C24 . . . . -179.57(17) ?
    C27 C28 C33 C32 . . . . 175.11(17) ?
    C29 C28 C33 C32 . . . . -4.5(2) ?
    C27 C28 C33 C24 . . . . -3.6(2) ?
    C29 C28 C33 C24 . . . . 176.78(16) ?
    C25 C24 C33 C32 . . . . -172.66(16) ?
    C21 C24 C33 C32 . . . . 10.7(3) ?
    C25 C24 C33 C28 . . . . 6.0(2) ?
    C21 C24 C33 C28 . . . . -170.65(15) ?
    C2 N1 C34 C39 . . . . -26.1(2) ?
    C18 N1 C34 C39 . . . . 148.20(15) ?
    C2 N1 C34 C35 . . . . 155.43(15) ?
    C18 N1 C34 C35 . . . . -30.3(2) ?
    C39 C34 C35 C36 . . . . 0.3(2) ?
    N1 C34 C35 C36 . . . . 178.83(15) ?
    C34 C35 C36 C37 . . . . 1.7(3) ?
    C35 C36 C37 C38 . . . . -2.5(2) ?
    C35 C36 C37 C40 . . . . 173.31(15) ?
    C36 C37 C38 C39 . . . . 1.3(2) ?
    C40 C37 C38 C39 . . . . -174.58(16) ?
    C37 C38 C39 C34 . . . . 0.7(2) ?
    C35 C34 C39 C38 . . . . -1.5(2) ?
    N1 C34 C39 C38 . . . . -179.98(15) ?
    C38 C37 C40 C41 . . . . 51.8(2) ?
    C36 C37 C40 C41 . . . . -123.81(18) ?
    C38 C37 C40 C49 . . . . -128.84(17) ?
    C36 C37 C40 C49 . . . . 55.5(2) ?
    C49 C40 C41 C42 . . . . -2.8(3) ?
    C37 C40 C41 C42 . . . . 176.55(16) ?
    C40 C41 C42 C43 . . . . -0.6(3) ?
    C41 C42 C43 C44 . . . . 2.6(3) ?
    C42 C43 C44 C45 . . . . 177.23(17) ?
    C42 C43 C44 C49 . . . . -1.1(3) ?
    C43 C44 C45 C46 . . . . -176.00(17) ?
    C49 C44 C45 C46 . . . . 2.4(3) ?
    C44 C45 C46 C47 . . . . -0.4(3) ?
    C45 C46 C47 C48 . . . . -1.3(3) ?
    C46 C47 C48 C49 . . . . 1.0(3) ?
    C47 C48 C49 C44 . . . . 0.9(2) ?
    C47 C48 C49 C40 . . . . 178.92(16) ?
    C43 C44 C49 C48 . . . . 175.83(16) ?
    C45 C44 C49 C48 . . . . -2.6(2) ?
    C43 C44 C49 C40 . . . . -2.2(2) ?
    C45 C44 C49 C40 . . . . 179.36(15) ?
    C41 C40 C49 C48 . . . . -173.82(16) ?
    C37 C40 C49 C48 . . . . 6.8(2) ?
    C41 C40 C49 C44 . . . . 4.1(2) ?
    C37 C40 C49 C44 . . . . -175.20(15) ?
loop_
    _geom_hbond_atom_site_label_d
    _geom_hbond_atom_site_label_h
    _geom_hbond_atom_site_label_a
    _geom_hbond_site_symmetry_d
    _geom_hbond_site_symmetry_h
    _geom_hbond_site_symmetry_a
    _geom_hbond_distance_dh
    _geom_hbond_distance_ha
    _geom_hbond_distance_da
    _geom_hbond_angle_dha
    _geom_hbond_publ_flag
    C9 H9 Cg1 . . 2_657 0.95 2.65 3.5309(19) 154 yes
    C20 H20 Cg2 . . 2_657 0.95 2.91 3.8029(19) 156 yes
    C23 H23 Cg2 . . 2_557 0.95 2.71 3.6165(18) 159 yes
    C47 H47 Cg3 . . 2_557 0.95 2.99 3.660(2) 129 yes
_shelx_hkl_file
;
   0   0   2 1308.46   26.85
   0   0  -2 1330.80   27.36
   0   0   3    3.42    0.39
   0   0  -3    3.26    0.65
   0   0   4    3.71    0.33
   0   0  -4    4.09    0.34
   0   0   5   14.87    0.46
   0   0  -5   15.47    0.65
   0   0  -5   15.49    0.48
   0   0   6    2.21    0.45
   0   0  -6    1.42    0.69
   0   0   7   29.72    0.69
   0   0  -7   30.19    1.37
   0   0  -7   31.72    0.70
   0   0   8   12.21    0.82
   0   0  -8   13.38    0.84
   0   0  -8   11.57    0.87
   0   0   9    3.89    0.55
   0   0  -9    3.94    0.83
   0   0  -9    4.67    0.56
   0   0  10    8.07    0.66
   0   0 -10    7.19    1.59
   0   0  11   12.79    0.77
   0   0 -11   13.84    1.16
   0   0  12   18.98    0.88
   0   0 -12   20.90    1.35
   0   0  13   10.99    1.22
   0   0 -13   11.53    1.34
   0   0  14   12.53    1.34
   0   0 -14   11.04    1.50
   0   0  15    9.56    0.92
   0   0 -15   10.20    2.38
   0   0 -16   71.02    2.78
   0   1 -16   19.18    1.99
   0   1 -15   -0.22    1.45
   0   1 -14   15.74    1.59
   0  -1  14   14.45    0.81
   0  -1  14   14.14    0.73
   0   1 -13   47.78    2.87
   0  -1  13   49.60    1.54
   0   1 -12    1.64    1.17
   0  -1  12    2.25    0.90
   0   1 -11   23.58    1.40
   0  -1  11   21.63    0.75
   0   1 -10  114.04    3.47
   0  -1  10  114.11    1.73
   0   1  -9    9.13    1.02
   0  -1   9    9.01    0.80
   0   1  -8    6.73    0.84
   0  -1   8    5.52    0.70
   0   1  -7    9.74    0.78
   0  -1   7    9.30    0.41
   0   1  -6   14.54    0.90
   0  -1   6   14.50    0.45
   0   1  -5   73.03    1.76
   0  -1   5   75.30    1.08
   0   1  -4   52.83    1.35
   0  -1   4   52.59    0.73
   0   1  -3  242.96    3.53
   0  -1   3  241.54    2.59
   0   1  -2    3.96    0.92
   0  -1   2    3.25    0.54
   0  -1   2    3.98    0.25
   0   1  -1  894.97   12.73
   0  -1   1  673.09   10.98
   0   1   1   -0.44    0.21
   0  -1  -1   -0.19    0.12
   0   1   2  101.12    1.18
   0  -1  -2  101.63    1.37
   0   1   3 1238.46   26.02
   0  -1  -3 1155.80   25.39
   0   1   4    5.53    0.50
   0  -1  -4    5.67    0.46
   0   1   5    0.30    0.45
   0  -1  -5    0.62    0.44
   0   1   6   73.05    1.67
   0  -1  -6   77.20    1.29
   0   1   7    5.76    0.58
   0  -1  -7    6.74    0.61
   0   1   8   10.40    0.98
   0  -1  -8   12.74    0.67
   0   1   9   17.03    0.76
   0  -1  -9   15.65    0.93
   0  -1  -9   18.67    1.17
   0   1  10  106.41    2.42
   0  -1 -10  104.10    2.85
   0  -1 -10  102.61    1.96
   0   1  11    4.26    0.75
   0  -1 -11    5.11    0.98
   0  -1 -11    3.46    0.79
   0   1  12   12.93    1.38
   0  -1 -12   11.65    1.82
   0   1  13    7.20    0.90
   0  -1 -13    7.04    1.21
   0   1  14   11.09    0.96
   0  -1 -14   12.02    2.09
   0   1  15   28.82    1.87
   0  -1 -15   30.12    1.84
   0   1  16   14.99    1.16
   0  -1 -16   17.76    2.65
   0   2 -15    4.74    1.61
   0   2 -14    5.60    2.37
   0   2 -13    4.75    1.36
   0  -2  13    2.72    0.81
   0  -2  13    3.05    0.46
   0   2 -12   17.55    1.45
   0  -2  12   15.93    0.90
   0  -2  12   14.90    0.56
   0   2 -11   77.28    2.24
   0  -2  11   74.21    1.49
   0  -2  11   73.67    1.42
   0   2 -10  844.68   21.82
   0  -2  10  841.80   15.92
   0  -2  10  804.13   15.34
   0   2  -9   59.57    1.73
   0  -2   9   60.22    0.89
   0  -2   9   57.62    0.88
   0   2  -8   25.71    1.14
   0  -2   8   25.79    0.51
   0   2  -7    1.68    0.76
   0  -2   7    0.32    0.25
   0   2  -6    0.94    0.77
   0  -2   6    2.68    0.25
   0   2  -5   48.30    1.23
   0  -2   5   46.73    0.55
   0  -2   5   45.53    0.69
   0   2  -4  211.15    3.11
   0  -2   4  214.48    3.17
   0  -2   4  207.36    2.08
   0   2  -3   24.06    0.72
   0  -2   3   25.65    0.74
   0  -2   3   25.46    0.31
   0   2  -2 1117.65   24.38
   0   2  -2 1234.11   22.98
   0  -2   2 1159.74   25.24
   0   2  -1 1044.04   21.70
   0   2  -1 1096.62   19.95
   0  -2   1 1044.40   20.86
   0  -2   1 1039.73   18.65
   0   2   0 2268.92   63.26
   0  -2   0 2218.13   63.81
   0  -2   0 2234.17   62.45
   0   2   1   16.23    0.47
   0  -2  -1   16.36    0.46
   0   2   2  898.84   16.72
   0  -2  -2  902.44   16.79
   0   2   3  147.00    2.20
   0  -2  -3  156.39    2.89
   0   2   4   69.80    1.13
   0  -2  -4   69.37    1.10
   0   2   5   54.16    1.04
   0  -2  -5   50.70    0.99
   0   2   6  144.12    2.25
   0  -2  -6  145.77    2.25
   0   2   7 1157.22   26.21
   0  -2  -7 1125.09   26.21
   0   2   8   14.28    0.75
   0  -2  -8   12.83    0.77
   0   2   9  145.68    2.49
   0  -2  -9  143.64    3.06
   0   2  10    7.27    1.29
   0  -2 -10    6.02    0.80
   0   2  11    0.48    0.80
   0  -2 -11   -1.45    0.88
   0  -2 -11   -0.23    0.82
   0   2  12    2.49    1.39
   0  -2 -12    2.83    1.55
   0  -2 -12    3.32    1.41
   0   2  13    1.13    0.91
   0  -2 -13   -0.61    1.03
   0  -2 -13    1.11    0.93
   0   2  14   27.00    1.94
   0  -2 -14   31.42    1.55
   0   2  15    5.24    1.06
   0  -2 -15    5.76    1.32
   0   2  16    0.53    1.07
   0  -2 -16    2.71    1.40
   0   3 -15    6.31    2.68
   0   3 -14    3.60    1.59
   0   3 -13   24.13    1.76
   0   3 -12    5.76    1.36
   0  -3  12    4.64    0.49
   0  -3  12    4.32    0.31
   0   3 -11   45.73    2.83
   0  -3  11   43.50    0.84
   0  -3  11   43.58    0.83
   0   3 -10   77.05    2.37
   0  -3  10   75.63    1.13
   0  -3  10   72.25    0.94
   0   3  -9   25.15    1.43
   0  -3   9   23.26    0.58
   0   3  -8    2.46    1.02
   0  -3   8    4.56    0.36
   0   3  -7    6.51    0.92
   0  -3   7    5.72    0.30
   0  -3   7    5.38    0.21
   0   3  -6  234.03    3.89
   0  -3   6  227.32    2.44
   0   3  -5   10.59    0.91
   0  -3   5   10.57    0.99
   0  -3   5   11.26    0.24
   0   3  -4  209.65    3.35
   0  -3   4  211.39    3.41
   0  -3   4  207.63    2.04
   0   3  -3   86.86    1.47
   0   3  -3   83.08    0.75
   0  -3   3   85.75    1.47
   0   3  -2  122.05    1.74
   0   3  -2  115.12    1.16
   0  -3   2  122.85    1.76
   0  -3   2  116.53    1.08
   0   3  -1  138.77    1.96
   0   3  -1  133.80    1.50
   0  -3   1  134.77    1.94
   0  -3   1  130.09    1.70
   0   3   0  262.86    3.55
   0   3   0  254.07    3.27
   0  -3   0  255.84    3.49
   0  -3   0  250.69    3.18
   0   3   1 1257.08   27.28
   0  -3  -1 1243.61   26.65
   0  -3  -1 1253.14   28.18
   0   3   2  523.92    8.35
   0  -3  -2  498.71    8.05
   0   3   3    8.60    0.70
   0  -3  -3   12.43    0.68
   0   3   4   53.25    1.01
   0  -3  -4   52.59    1.02
   0   3   5  211.65    3.12
   0  -3  -5  208.74    3.10
   0   3   6   41.06    1.17
   0  -3  -6   43.61    1.17
   0   3   7   62.02    1.88
   0  -3  -7   64.05    1.85
   0   3   8   70.79    1.51
   0  -3  -8   70.47    1.49
   0   3   9    7.78    0.87
   0  -3  -9    8.03    0.85
   0   3  10   25.81    1.70
   0  -3 -10   27.28    1.74
   0   3  11    1.30    0.92
   0  -3 -11    2.74    0.93
   0   3  12    0.96    0.94
   0  -3 -12    2.08    0.93
   0  -3 -12    0.36    0.97
   0   3  13   11.55    1.15
   0  -3 -13   11.67    1.16
   0  -3 -13   10.13    1.15
   0   3  14   -0.11    1.02
   0  -3 -14    1.79    1.06
   0  -3 -14    0.24    1.09
   0   3  15   21.50    1.35
   0  -3 -15   17.31    2.26
   0   3  16    3.53    1.81
   0  -3 -16    1.27    1.32
   0   3  17    1.91    1.24
   0  -3 -17    2.48    1.44
   0   4 -15    0.25    1.71
   0   4 -14    3.76    1.63
   0   4 -13    4.45    1.55
   0   4 -12   45.93    3.19
   0   4 -11   20.98    1.66
   0   4 -10  111.24    2.96
   0   4  -9  515.32   11.10
   0   4  -8    4.69    1.12
   0   4  -7   61.75    1.70
   0   4  -6   62.73    1.58
   0  -4   6   63.26    1.63
   0   4  -5   18.21    1.52
   0  -4   5   20.57    1.04
   0   4  -4   24.87    1.05
   0  -4   4   20.50    1.13
   0   4  -3 1243.22   31.62
   0   4  -3 1324.38   27.31
   0  -4   3 1259.52   30.81
   0  -4   3 1383.07   28.49
   0   4  -2   11.77    0.69
   0   4  -2   10.70    0.41
   0  -4   2   10.35    0.72
   0  -4   2   10.51    0.28
   0   4  -1  514.93    8.17
   0   4  -1  504.95    7.19
   0  -4   1  493.75    7.89
   0  -4   1  498.52    7.37
   0   4   0  557.01    9.49
   0   4   0  575.62    8.84
   0  -4   0  568.25    9.14
   0  -4   0  564.48    8.68
   0   4   1  165.39    2.15
   0  -4  -1  163.76    2.10
   0  -4  -1  163.63    2.15
   0   4   2   38.86    1.22
   0  -4  -2   37.97    0.84
   0   4   3   15.07    0.67
   0  -4  -3   14.12    0.68
   0   4   4    2.95    0.67
   0  -4  -4    3.08    1.04
   0   4   5   15.07    0.88
   0  -4  -5    6.18    0.82
   0   4   6   27.44    1.10
   0  -4  -6   27.87    1.60
   0   4   7  153.87    2.65
   0  -4  -7  150.15    2.60
   0   4   8    6.94    0.83
   0  -4  -8    4.83    0.82
   0   4   9   29.11    1.18
   0  -4  -9   30.44    1.19
   0   4  10   44.32    1.51
   0  -4 -10   44.24    1.47
   0   4  11   89.61    2.18
   0  -4 -11   88.11    2.98
   0   4  12   10.92    1.19
   0  -4 -12   10.25    1.22
   0   4  13    3.59    1.12
   0  -4 -13    3.61    1.17
   0   4  14   16.08    1.35
   0  -4 -14   14.01    1.32
   0  -4 -14   14.56    1.41
   0   4  15    0.40    1.18
   0  -4 -15    1.41    1.14
   0  -4 -15   -0.25    1.24
   0   4  16   -0.33    1.23
   0  -4 -16    2.73    1.91
   0   4  17    4.14    1.43
   0  -4 -17    6.21    1.47
   0   5 -14   -0.74    2.67
   0   5 -13    4.06    1.63
   0   5 -12    8.20    1.61
   0   5 -11   18.24    1.71
   0   5 -10   59.65    2.25
   0   5  -9   34.06    1.73
   0   5  -8    1.60    1.14
   0   5  -7    2.41    1.07
   0  -5   7    3.08    1.13
   0   5  -6   -0.00    0.93
   0  -5   6    0.67    0.99
   0   5  -5   53.92    1.45
   0  -5   5   53.91    1.49
   0   5  -4   -0.36    0.75
   0   5  -4    0.09    0.20
   0  -5   4    0.36    0.78
   0   5  -3  419.59    7.26
   0   5  -3  412.73    5.36
   0  -5   3  420.39    7.34
   0  -5   3  414.80    5.58
   0   5  -2    9.73    0.82
   0   5  -2    8.22    0.38
   0  -5   2    7.28    1.29
   0  -5   2    8.35    0.37
   0   5  -1  147.59    2.28
   0   5  -1  137.63    1.78
   0  -5   1  137.59    2.16
   0  -5   1  134.83    1.99
   0   5   0  326.37    4.89
   0   5   0  336.82    4.69
   0  -5   0  332.44    4.95
   0  -5   0  332.93    4.63
   0   5   1  189.80    2.62
   0  -5  -1  184.87    2.57
   0  -5  -1  182.96    2.53
   0   5   2   31.73    0.84
   0  -5  -2   31.43    0.71
   0  -5  -2   29.63    1.22
   0   5   3  159.54    2.45
   0  -5  -3  159.08    2.44
   0   5   4    4.17    0.90
   0  -5  -4    1.97    0.82
   0   5   5  142.18    2.62
   0  -5  -5  139.73    2.59
   0   5   6   43.31    1.28
   0  -5  -6   42.04    1.21
   0   5   7    7.39    0.91
   0  -5  -7    8.23    0.89
   0   5   8    1.66    0.94
   0  -5  -8    5.70    0.89
   0   5   9   14.32    1.77
   0  -5  -9   12.14    1.09
   0   5  10   45.94    1.68
   0  -5 -10   45.11    2.35
   0   5  11    0.89    1.08
   0  -5 -11    0.62    1.07
   0   5  12   19.66    2.17
   0  -5 -12   17.32    2.16
   0   5  13   -1.02    1.19
   0  -5 -13    1.91    1.17
   0   5  14    0.84    1.23
   0  -5 -14    1.84    1.25
   0   5  15    4.11    1.28
   0  -5 -15    0.43    1.16
   0  -5 -15    0.67    1.37
   0   5  16    3.13    1.38
   0  -5 -16    1.25    1.25
   0  -5 -16    0.58    1.51
   0   6 -14   -1.11    1.89
   0   6 -13    1.71    1.75
   0   6 -12    5.58    1.72
   0   6 -11   60.58    2.50
   0   6 -10    3.69    2.35
   0   6  -9    0.86    2.18
   0   6  -8   12.07    2.22
   0   6  -7   -0.44    1.16
   0  -6   7   -1.64    1.23
   0   6  -6    3.33    1.06
   0  -6   6    0.51    1.14
   0   6  -5    8.60    1.03
   0  -6   5    8.55    1.72
   0   6  -4   18.69    1.07
   0   6  -4   19.22    0.40
   0  -6   4   19.56    1.65
   0  -6   4   18.79    0.39
   0   6  -3  136.69    2.45
   0   6  -3  132.25    1.49
   0  -6   3  140.69    2.50
   0  -6   3  136.43    1.70
   0   6  -2    4.87    0.79
   0   6  -2    2.88    0.57
   0  -6   2    2.34    1.28
   0  -6   2    3.87    0.35
   0   6  -1   12.54    0.85
   0   6  -1   12.16    0.56
   0  -6   1   13.22    0.84
   0  -6   1   12.40    0.54
   0   6   0  128.84    2.09
   0   6   0  131.45    1.97
   0  -6   0  130.38    2.11
   0  -6   0  127.12    1.89
   0   6   1    1.70    1.01
   0  -6  -1    2.52    0.99
   0  -6  -1    3.06    0.64
   0   6   2  288.22    4.53
   0  -6  -2  283.58    4.23
   0  -6  -2  275.96    4.41
   0   6   3    6.84    0.88
   0  -6  -3    2.00    0.86
   0   6   4  137.06    2.50
   0  -6  -4  134.83    2.46
   0   6   5    2.94    0.85
   0  -6  -5    3.89    0.83
   0   6   6   77.90    1.78
   0  -6  -6   79.14    1.77
   0   6   7   -2.23    0.91
   0  -6  -7   -1.18    0.89
   0   6   8   20.21    1.24
   0  -6  -8   20.85    1.21
   0   6   9   77.47    2.05
   0  -6  -9   73.07    2.04
   0   6  10   12.86    1.32
   0  -6 -10   14.93    1.31
   0   6  11   15.70    1.42
   0  -6 -11   15.85    1.40
   0   6  12    0.47    1.95
   0  -6 -12   -0.03    1.21
   0   6  13    4.42    1.35
   0  -6 -13    4.36    1.34
   0   6  14   32.37    1.89
   0  -6 -14   31.30    1.92
   0   6  15   -0.72    1.40
   0  -6 -15    0.47    1.44
   0   6  16    2.77    1.50
   0  -6 -16    3.93    1.24
   0  -6 -16   -0.87    2.54
   0   7 -13   33.13    3.83
   0   7 -12    1.57    1.81
   0   7 -11    3.15    1.76
   0   7 -10   40.86    2.26
   0   7  -9    1.75    1.42
   0   7  -8    7.30    1.48
   0   7  -7    7.87    2.15
   0  -7   7    6.35    1.45
   0   7  -6   -0.17    1.15
   0  -7   6    1.67    1.25
   0   7  -5   52.42    1.71
   0  -7   5   52.15    1.75
   0   7  -4   36.35    1.39
   0   7  -4   35.33    0.62
   0  -7   4   35.09    2.14
   0  -7   4   37.21    0.65
   0   7  -3    0.77    0.92
   0   7  -3    1.67    0.50
   0  -7   3    3.37    1.49
   0  -7   3    3.55    0.50
   0   7  -2   73.49    1.66
   0   7  -2   69.51    1.28
   0  -7   2   71.66    2.23
   0  -7   2   73.05    1.05
   0   7  -1    2.62    1.23
   0   7  -1    4.45    0.75
   0  -7   1    4.87    1.24
   0  -7   1    4.50    0.74
   0   7   0   25.77    0.76
   0  -7   0   24.94    0.93
   0  -7   0   24.21    1.07
   0   7   1  208.81    3.18
   0  -7  -1  207.51    3.23
   0  -7  -1  206.62    3.15
   0   7   2  249.08    3.89
   0  -7  -2  241.96    3.73
   0  -7  -2  240.52    3.83
   0   7   3   -0.11    0.71
   0  -7  -3   -0.57    0.54
   0  -7  -3   -0.14    0.71
   0   7   4  790.74   17.30
   0  -7  -4  779.02   17.21
   0   7   5   39.03    1.31
   0  -7  -5   38.40    1.31
   0   7   6   -1.50    0.98
   0  -7  -6    1.51    0.92
   0   7   7    1.38    1.03
   0  -7  -7    1.17    0.96
   0   7   8   51.79    1.80
   0  -7  -8   47.72    1.70
   0   7   9  183.95    3.95
   0  -7  -9  177.48    4.92
   0   7  10  126.49    3.06
   0  -7 -10  119.25    3.02
   0   7  11    2.74    2.15
   0  -7 -11    2.29    2.04
   0   7  12   82.28    2.59
   0  -7 -12   81.08    2.56
   0   7  13    0.47    1.38
   0  -7 -13    0.10    2.16
   0   7  14   -3.13    1.48
   0  -7 -14    1.12    1.50
   0   7  15    3.39    1.63
   0  -7 -15    4.98    2.56
   0   7  16    5.02    1.72
   0  -7 -16    3.63    1.75
   0   8 -12   -1.96    1.92
   0   8 -11    7.62    1.90
   0   8 -10    0.58    1.63
   0   8  -9    6.63    1.66
   0   8  -8   42.83    2.10
   0  -8   8   39.24    2.20
   0   8  -7    2.56    1.50
   0  -8   7    6.48    1.56
   0   8  -6    3.74    1.35
   0  -8   6    4.65    1.38
   0   8  -5    4.63    1.23
   0   8  -5    3.93    0.17
   0  -8   5    3.59    1.29
   0  -8   5    3.77    0.23
   0   8  -4   -1.19    1.08
   0   8  -4   -0.69    0.43
   0  -8   4    0.56    1.78
   0  -8   4    0.43    0.27
   0   8  -3   -0.13    1.59
   0   8  -3    0.23    0.37
   0  -8   3    1.44    1.03
   0  -8   3    1.43    0.37
   0   8  -2   22.12    1.17
   0   8  -2   21.77    0.64
   0  -8   2   23.01    1.15
   0  -8   2   20.91    0.89
   0   8  -1  123.44    2.33
   0   8  -1  122.83    1.88
   0  -8   1  122.33    2.41
   0  -8   1  122.03    1.84
   0   8   0   15.49    0.75
   0  -8   0   13.34    0.94
   0  -8   0   16.38    0.74
   0   8   1  104.28    1.82
   0  -8  -1  104.54    1.90
   0  -8  -1  104.01    1.81
   0   8   2    7.23    0.79
   0  -8  -2    8.63    1.15
   0  -8  -2    9.63    0.78
   0   8   3    2.80    0.80
   0  -8  -3    2.84    0.65
   0  -8  -3    4.11    1.23
   0   8   4    5.64    0.94
   0  -8  -4    5.18    0.65
   0  -8  -4    6.27    0.89
   0   8   5    2.46    1.00
   0  -8  -5    4.94    0.95
   0   8   6    2.25    1.67
   0  -8  -6    0.49    1.01
   0   8   7  160.20    4.40
   0  -8  -7  156.85    3.26
   0   8   8  118.36    3.98
   0  -8  -8  111.61    2.76
   0   8   9   38.63    2.85
   0  -8  -9   36.90    2.75
   0   8  10   45.39    2.10
   0  -8 -10   44.60    1.99
   0   8  11   63.13    2.41
   0  -8 -11   61.85    2.25
   0   8  12    1.85    1.49
   0  -8 -12   -0.24    1.48
   0   8  13   43.14    2.20
   0  -8 -13   39.62    2.21
   0   8  14    8.02    2.73
   0  -8 -14    7.21    1.71
   0   8  15    2.96    1.76
   0  -8 -15    3.65    1.75
   0   8  16    4.43    1.81
   0  -8 -16    3.91    1.90
   0   9 -11    9.55    3.36
   0   9 -10   62.58    4.39
   0   9  -9   23.85    3.20
   0   9  -8   68.36    4.00
   0  -9   8   64.43    2.83
   0   9  -7   26.40    1.94
   0  -9   7   24.15    1.96
   0   9  -6  100.80    2.96
   0  -9   6   99.03    2.97
   0   9  -5    1.47    1.26
   0   9  -5    0.81    0.19
   0  -9   5   -0.85    1.35
   0  -9   5    0.53    0.28
   0   9  -4    0.80    1.19
   0   9  -4   -0.24    0.52
   0  -9   4    0.07    1.96
   0  -9   4    0.22    0.32
   0   9  -3   14.48    1.35
   0   9  -3   15.25    0.82
   0  -9   3   14.23    1.36
   0  -9   3   14.00    0.56
   0   9  -2   27.48    1.41
   0   9  -2   26.65    0.81
   0  -9   2   27.44    1.42
   0  -9   2   28.75    0.80
   0   9  -1   76.92    1.85
   0  -9   1   78.25    1.96
   0  -9   1   79.55    1.42
   0   9   0    3.47    0.71
   0  -9   0    4.10    0.93
   0  -9   0    5.02    0.67
   0   9   1   18.13    0.95
   0  -9  -1   18.36    1.02
   0  -9  -1   20.78    1.37
   0   9   2  134.22    3.13
   0  -9  -2  134.75    2.44
   0  -9  -2  134.04    2.47
   0   9   3   18.89    1.07
   0  -9  -3   17.85    0.90
   0  -9  -3   18.21    1.06
   0   9   4   14.45    1.76
   0  -9  -4   15.97    0.86
   0  -9  -4   14.44    1.10
   0   9   5   11.37    1.23
   0  -9  -5   13.65    0.82
   0  -9  -5   14.55    1.16
   0   9   6   72.84    2.11
   0  -9  -6   73.87    2.92
   0   9   7   24.59    1.62
   0  -9  -7   22.01    1.52
   0   9   8   85.61    2.64
   0  -9  -8   80.64    2.45
   0   9   9   45.67    2.11
   0  -9  -9   43.94    3.06
   0   9  10  124.38    3.47
   0  -9 -10  118.28    3.37
   0   9  11   93.43    3.09
   0  -9 -11   95.09    3.02
   0   9  12    0.94    1.67
   0  -9 -12    2.62    1.60
   0   9  13   39.18    3.44
   0  -9 -13   33.25    2.27
   0   9  14    8.54    1.93
   0  -9 -14    8.03    1.86
   0   9  15    3.23    1.85
   0  -9 -15   -1.32    1.81
   0   9  16   24.63    2.37
   0  -9 -16   19.10    3.68
   0  10 -10    6.28    2.05
   0  10  -9   10.53    2.11
   0  10  -8    1.89    1.77
   0 -10   8    1.50    1.78
   0  10  -7   37.80    2.15
   0 -10   7   32.77    2.25
   0  10  -6    3.42    2.36
   0 -10   6   -0.29    1.53
   0  10  -5    2.12    1.44
   0  10  -5    1.58    0.36
   0 -10   5    0.99    1.46
   0 -10   5    1.68    0.22
   0  10  -4    1.50    1.35
   0  10  -4    1.99    0.62
   0 -10   4    3.71    2.12
   0 -10   4    1.12    0.62
   0  10  -3    9.76    1.37
   0  10  -3    8.70    0.86
   0 -10   3    9.16    1.39
   0 -10   3    9.00    0.84
   0  10  -2    2.94    1.24
   0  10  -2    7.30    1.00
   0 -10   2    3.97    1.22
   0 -10   2    4.90    0.60
   0  10  -1    8.33    0.79
   0 -10   1    7.87    1.28
   0 -10   1    6.68    1.16
   0  10   0  495.10    9.39
   0 -10   0  496.29   11.24
   0 -10   0  507.15    9.39
   0  10   1   11.76    0.98
   0 -10  -1   10.87    1.71
   0 -10  -1    8.26    0.93
   0  10   2    9.27    1.02
   0 -10  -2    8.89    1.00
   0 -10  -2    9.60    1.00
   0  10   3    7.96    1.69
   0 -10  -3    5.68    0.88
   0 -10  -3    4.25    1.01
   0  10   4   22.15    1.37
   0 -10  -4   23.75    1.09
   0 -10  -4   22.86    1.35
   0  10   5    1.48    1.16
   0 -10  -5    3.89    1.77
   0  10   6   -2.01    1.94
   0 -10  -6   -0.21    0.75
   0 -10  -6    1.11    1.16
   0  10   7    7.77    1.42
   0 -10  -7    7.58    1.37
   0  10   8   43.29    2.04
   0 -10  -8   38.41    1.94
   0  10   9   61.17    2.53
   0 -10  -9   57.10    3.46
   0  10  10   10.10    1.78
   0 -10 -10    7.38    1.69
   0  10  11   27.82    3.34
   0 -10 -11   31.34    2.11
   0  10  12   16.28    3.10
   0 -10 -12   12.09    1.95
   0  10  13    9.68    2.07
   0 -10 -13   12.61    2.01
   0  10  14   20.65    2.32
   0 -10 -14   23.27    3.57
   0  10  15    2.24    1.98
   0 -10 -15    0.72    1.99
   0  11  -9    3.82    2.20
   0  11  -8   21.52    2.38
   0 -11   8   21.03    2.40
   0  11  -7    1.19    1.81
   0 -11   7    5.27    1.75
   0  11  -6    2.82    1.64
   0 -11   6   -1.01    1.61
   0  11  -5    1.16    2.44
   0 -11   5    3.73    1.53
   0  11  -4    2.83    1.42
   0 -11   4    3.05    1.42
   0 -11   4    0.81    0.66
   0  11  -3    0.90    1.40
   0  11  -3    1.96    0.55
   0 -11   3    1.14    1.41
   0 -11   3    0.80    0.53
   0  11  -2   27.37    0.95
   0 -11   2   26.69    1.70
   0 -11   2   28.49    1.33
   0  11  -1   51.31    1.83
   0 -11   1   52.48    2.81
   0 -11   1   48.48    1.27
   0  11   0   88.43    1.94
   0 -11   0   85.98    2.42
   0 -11   0   85.55    1.88
   0  11   1 1153.96   28.92
   0 -11  -1 1096.24   28.93
   0 -11  -1 1132.91   30.32
   0  11   2   11.47    1.76
   0 -11  -2    9.10    1.17
   0 -11  -2   12.25    1.71
   0  11   3   23.42    1.40
   0 -11  -3   22.49    1.93
   0 -11  -3   25.51    1.98
   0  11   4  115.87    3.75
   0 -11  -4  113.12    2.45
   0 -11  -4  109.11    3.58
   0  11   5    8.47    1.31
   0 -11  -5    5.80    0.97
   0 -11  -5    5.85    1.26
   0  11   6   34.07    1.74
   0 -11  -6   34.19    1.32
   0 -11  -6   34.67    1.70
   0  11   7    5.64    1.45
   0 -11  -7    4.18    0.88
   0 -11  -7    3.50    1.40
   0  11   8   17.99    1.74
   0 -11  -8   14.87    2.56
   0  11   9   47.10    2.39
   0 -11  -9   42.28    2.29
   0  11  10    4.10    1.69
   0 -11 -10    1.63    1.65
   0  11  11   31.51    2.23
   0 -11 -11   26.78    2.24
   0  11  12   26.31    2.42
   0 -11 -12   28.27    2.37
   0  11  13   43.97    2.76
   0 -11 -13   42.93    2.74
   0  11  14   32.75    2.73
   0 -11 -14   34.20    4.02
   0  12  -8    2.87    2.14
   0 -12   8    2.83    2.08
   0  12  -7   -3.53    2.99
   0 -12   7   -0.00    1.94
   0  12  -6   -2.49    1.82
   0 -12   6    0.05    1.76
   0  12  -5   11.01    1.86
   0 -12   5   10.27    2.85
   0  12  -4    1.18    1.58
   0  12  -4    2.21    0.73
   0 -12   4    1.75    1.59
   0 -12   4    1.36    0.47
   0  12  -3   16.60    0.79
   0 -12   3   16.23    1.77
   0 -12   3   16.52    0.73
   0  12  -2   12.75    1.28
   0 -12   2   15.23    2.49
   0 -12   2   12.37    0.83
   0  12  -1   76.77    1.75
   0 -12   1   71.50    2.42
   0 -12   1   73.10    2.25
   0  12   0    1.74    0.88
   0 -12   0    3.19    1.23
   0 -12   0   -0.84    0.85
   0  12   1   16.60    1.17
   0 -12  -1   16.91    2.12
   0 -12  -1   17.28    1.13
   0  12   2    7.19    1.14
   0 -12  -2    6.11    1.20
   0 -12  -2    5.76    1.10
   0  12   3   10.89    2.06
   0 -12  -3    9.87    1.21
   0 -12  -3   11.06    1.23
   0  12   4   66.38    2.17
   0 -12  -4   63.46    1.86
   0 -12  -4   59.17    2.04
   0  12   5   21.93    1.62
   0 -12  -5   19.75    1.92
   0 -12  -5   22.73    1.52
   0  12   6   27.40    2.66
   0 -12  -6   25.57    1.31
   0 -12  -6   22.50    1.73
   0  12   7   37.55    2.10
   0 -12  -7   40.77    1.46
   0 -12  -7   36.83    2.04
   0  12   8    1.34    1.58
   0 -12  -8   -0.81    1.47
   0 -12  -8    1.69    1.49
   0  12   9    4.83    1.71
   0 -12  -9    4.72    0.99
   0 -12  -9    2.70    1.63
   0  12  10   -2.26    1.76
   0 -12 -10    0.61    1.73
   0  12  11    2.62    1.86
   0 -12 -11    2.76    2.97
   0  12  12   33.96    2.69
   0 -12 -12   35.52    2.59
   0  12  13    2.66    2.23
   0 -12 -13    5.22    2.15
   0  12  14    0.58    3.57
   0 -12 -14    0.55    3.25
   0  13  -7    4.94    2.21
   0 -13   7    3.56    2.17
   0  13  -6   11.33    2.19
   0 -13   6   11.42    2.15
   0 -13   5    5.27    1.88
   0 -13   4   20.62    2.05
   0  13  -3    3.48    0.70
   0 -13   3   -1.05    2.63
   0 -13   3    4.15    1.02
   0  13  -2   26.39    1.03
   0 -13   2   23.47    1.96
   0 -13   2   23.34    1.02
   0  13  -1   21.39    1.68
   0 -13   1   21.59    1.73
   0 -13   1   22.65    1.09
   0  13   0    3.51    0.97
   0 -13   0    0.12    2.22
   0 -13   0    4.21    0.92
   0  13   1  120.83    3.69
   0 -13  -1  122.58    3.21
   0 -13  -1  122.36    3.52
   0  13   2  105.93    2.63
   0 -13  -2  104.02    2.84
   0 -13  -2  103.67    3.44
   0  13   3   32.08    1.65
   0 -13  -3   28.08    1.64
   0 -13  -3   29.58    1.58
   0  13   4    0.17    2.00
   0 -13  -4   -0.67    1.10
   0 -13  -4   -0.19    1.19
   0  13   5   16.50    1.66
   0 -13  -5   17.67    1.33
   0 -13  -5   19.66    2.43
   0  13   6   -1.11    1.48
   0 -13  -6    1.89    1.07
   0  13   7   28.11    1.98
   0 -13  -7   27.37    1.44
   0 -13  -7   24.14    1.95
   0  13   8   30.94    3.37
   0 -13  -8   33.30    2.17
   0 -13  -8   26.13    2.12
   0  13   9    1.82    2.87
   0 -13  -9    2.57    1.10
   0 -13  -9    2.25    1.70
   0  13  10    1.33    3.20
   0 -13 -10    5.70    1.09
   0 -13 -10    3.20    1.90
   0  13  11    9.83    3.27
   0 -13 -11    4.03    1.12
   0 -13 -11    2.51    2.07
   0  13  12   -0.57    3.35
   0 -13 -12    0.23    2.04
   0  13  13   14.57    2.69
   0 -13 -13   17.95    2.51
   0 -14   5    8.41    2.15
   0 -14   4    1.26    1.90
   0 -14   3    5.38    1.87
   0  14  -2   15.34    1.55
   0 -14   2   14.71    1.95
   0 -14   2   11.91    1.45
   0  14  -1   16.14    1.13
   0 -14   1   14.57    2.86
   0 -14   1   14.60    1.07
   0  14   0    4.16    1.08
   0 -14   0    7.40    1.60
   0 -14   0    5.52    1.61
   0  14   1    5.86    1.21
   0 -14  -1    7.02    1.55
   0 -14  -1    5.74    1.13
   0  14   2    2.39    1.22
   0 -14  -2    4.03    1.41
   0 -14  -2    0.91    1.16
   0  14   3    4.65    1.38
   0 -14  -3    9.15    1.40
   0 -14  -3    7.84    1.35
   0  14   4    1.95    1.38
   0 -14  -4   -0.17    1.99
   0 -14  -4    2.20    1.32
   0  14   5    9.23    1.60
   0 -14  -5    8.59    1.32
   0 -14  -5   11.54    1.54
   0  14   6   19.74    2.90
   0 -14  -6   20.27    2.21
   0 -14  -6   20.06    1.78
   0  14   7    7.90    1.92
   0 -14  -7   11.66    1.34
   0 -14  -7   11.06    1.78
   0  14   8   12.15    2.02
   0 -14  -8   12.89    1.34
   0 -14  -8   10.01    1.99
   0  14   9   -0.36    1.92
   0 -14  -9   -0.49    1.16
   0 -14  -9    0.65    1.81
   0  14  10    3.86    2.13
   0 -14 -10    2.75    1.22
   0 -14 -10    6.17    3.16
   0  14  11    8.77    2.34
   0 -14 -11    8.45    1.38
   0 -14 -11    9.38    2.28
   0  14  12    2.59    2.36
   0 -14 -12    1.19    1.97
   0 -14 -12    5.59    2.26
   0 -15   3    9.26    2.13
   0 -15   2   69.40    4.60
   0  15  -1    1.47    1.65
   0 -15   1    3.12    1.78
   0 -15   1    2.16    1.51
   0  15   0    7.92    1.88
   0 -15   0   10.91    1.79
   0 -15   0    9.61    1.20
   0  15   1    4.95    2.05
   0 -15  -1    8.34    1.69
   0 -15  -1    6.93    1.90
   0  15   2    0.04    1.29
   0 -15  -2   -3.24    1.49
   0 -15  -2    0.65    1.91
   0  15   3   13.06    1.57
   0 -15  -3   13.27    1.66
   0 -15  -3   12.23    1.50
   0  15   4    3.82    1.48
   0 -15  -4    0.78    1.39
   0 -15  -4    2.15    1.44
   0  15   5    1.94    1.57
   0 -15  -5    3.00    2.12
   0 -15  -5   -0.30    1.50
   0  15   6    3.41    1.70
   0 -15  -6    1.05    1.32
   0 -15  -6    1.35    1.58
   0  15   7    0.73    1.86
   0 -15  -7    2.81    2.11
   0 -15  -7    3.47    1.70
   0 -15  -8    2.71    1.34
   0 -15  -8    1.86    2.84
   0  15   9   15.84    2.44
   0 -15  -9   19.41    2.40
   0 -15  -9   18.92    3.56
   0  15  10    1.91    2.09
   0 -15 -10   -0.24    1.29
   0 -15 -10   -1.66    2.07
   0  16   0   -0.90    1.17
   0 -16   0    1.05    1.81
   0 -16   0   -0.13    1.76
   0  16   1    1.39    1.29
   0 -16  -1   -2.15    1.71
   0 -16  -1   -1.11    1.21
   0  16   2    6.46    2.32
   0 -16  -2    7.57    1.78
   0 -16  -2    7.45    1.43
   0  16   3    1.80    1.51
   0 -16  -3    4.10    1.64
   0 -16  -3    2.21    1.46
   0  16   4    0.57    1.53
   0 -16  -4    2.42    1.53
   0 -16  -4    0.11    1.48
   0  16   5    5.28    1.76
   0 -16  -5    5.38    1.59
   0 -16  -5    8.37    2.63
   0  16   6    0.83    2.91
   0 -16  -6    3.56    1.48
   0 -16  -6    7.96    2.73
   0  16   7    2.49    1.84
   0 -16  -7   -1.49    1.42
   0 -16  -7    0.11    1.76
   1 -16  -6    1.79    1.39
   1 -16  -6    1.76    1.77
  -1  16   6    1.38    1.81
   1 -16  -5   -0.42    1.41
   1 -16  -5    4.30    1.63
  -1  16   5   -1.02    1.69
   1 -16  -4    2.12    1.45
   1 -16  -4    0.43    1.53
  -1  16   4    1.02    1.59
   1 -16  -3   21.00    1.87
   1 -16  -3   19.87    1.78
  -1  16   3   20.39    1.86
   1 -16  -2   -0.46    1.60
   1 -16  -2    0.83    1.33
  -1  16   2    0.16    2.13
   1 -16  -1    1.79    1.74
   1 -16  -1    2.55    1.98
  -1  16   1    3.05    1.35
   1 -15  -9    5.52    1.22
   1 -15  -9    5.68    2.13
  -1  15   9    9.33    2.22
   1 -15  -8    0.86    1.18
   1 -15  -8    0.41    2.94
  -1  15   8   -1.52    1.90
   1 -15  -7    0.60    1.19
   1 -15  -7    4.57    2.69
  -1  15   7    0.39    1.80
   1 -15  -6   -0.07    1.23
   1 -15  -6    2.28    2.65
  -1  15   6    4.58    1.74
   1 -15  -5    1.82    1.27
   1 -15  -5    3.36    2.37
  -1  15   5    0.47    1.60
   1 -15  -4    1.84    1.36
   1 -15  -4    3.82    2.29
  -1  15   4    2.87    1.54
   1 -15  -3    0.30    1.32
   1 -15  -3   -3.36    2.08
  -1  15   3    0.89    1.37
   1 -15  -2    7.48    1.49
   1 -15  -2    3.82    1.32
  -1  15   2    2.61    1.38
   1 -15  -1    9.84    1.70
   1 -15  -1    8.43    1.30
  -1  15   1   13.25    2.07
   1 -15   0    6.93    1.73
   1 -15   0    6.68    1.78
  -1  15   0    6.70    1.23
   1 -15   1    0.99    1.78
   1 -15   1    2.84    1.02
  -1  15  -1    4.10    1.69
   1 -15   2   13.67    2.05
   1 -14 -11   -0.08    1.04
   1 -14 -11    6.99    2.11
  -1  14  11   -0.93    2.21
   1 -14 -10    3.86    1.70
   1 -14 -10    5.04    2.14
  -1  14  10    2.07    2.15
   1 -14  -9    1.70    1.08
   1 -14  -9   -0.08    3.01
  -1  14   9   -0.27    1.94
   1 -14  -8   -0.05    1.65
   1 -14  -8    0.50    1.70
  -1  14   8    0.96    1.84
   1 -14  -7   -1.34    1.07
   1 -14  -7    3.01    1.58
  -1  14   7   -3.12    1.69
   1 -14  -6   -0.60    1.73
   1 -14  -6    2.49    1.60
  -1  14   6    2.88    2.56
   1 -14  -5    1.05    1.11
   1 -14  -5   -1.60    1.44
  -1  14   5    0.39    1.51
   1 -14  -4    5.71    1.92
   1 -14  -4    2.97    1.40
  -1  14   4   -0.62    1.44
   1 -14  -3    6.55    1.35
   1 -14  -3    6.31    1.35
  -1  14   3    4.82    2.20
   1 -14  -2    4.95    1.36
   1 -14  -2    2.90    1.19
  -1  14   2    3.87    1.28
   1 -14  -1    0.43    1.37
   1 -14  -1    4.54    1.69
  -1  14   1    1.00    1.14
   1 -14   0    1.10    1.43
   1 -14   0    1.48    0.98
  -1  14   0    0.46    1.65
   1 -14   1   -2.51    1.53
   1 -14   1    0.81    1.37
  -1  14  -1    0.31    1.51
   1 -14   2    8.00    1.79
   1 -14   2    7.30    0.86
  -1  14  -2    6.83    0.99
   1 -14   3    3.96    2.83
   1 -14   4   42.14    2.62
   1 -14   5   10.24    3.45
   1 -13 -12    1.32    1.01
   1 -13 -12    2.02    2.08
  -1  13  12    0.23    2.19
   1 -13 -11    2.57    0.99
   1 -13 -11    2.60    2.02
  -1  13  11   -0.56    2.14
   1 -13 -10    1.33    1.47
   1 -13 -10   -1.03    2.98
  -1  13  10   -0.22    1.97
   1 -13  -9    4.83    1.01
   1 -13  -9    5.15    1.87
  -1  13   9    5.06    1.92
   1 -13  -8    5.17    1.02
   1 -13  -8    7.82    1.81
  -1  13   8    4.49    1.85
   1 -13  -7   -0.20    0.96
   1 -13  -7    0.52    1.58
  -1  13   7    3.18    1.55
   1 -13  -6   10.56    1.11
   1 -13  -6    7.49    1.54
  -1  13   6    6.57    1.62
   1 -13  -5   92.21    3.06
   1 -13  -5   84.41    2.76
  -1  13   5   91.54    2.86
   1 -13  -4   31.17    1.48
   1 -13  -4   29.38    1.71
  -1  13   4   28.54    2.70
   1 -13  -3   73.05    2.20
   1 -13  -3   68.72    2.21
  -1  13   3   70.67    2.36
   1 -13  -2    8.34    1.33
   1 -13  -2    8.45    1.24
  -1  13   2    8.08    1.99
   1 -13  -1   -1.13    1.23
   1 -13  -1   -0.10    1.00
  -1  13   1   -0.60    1.07
   1 -13   0    8.89    2.20
   1 -13   0    7.42    1.57
  -1  13   0    6.99    1.06
   1 -13   1    0.71    1.40
   1 -13   1    0.53    0.83
  -1  13  -1    1.36    0.86
   1 -13   2    4.54    1.51
   1 -13   2    3.34    0.75
  -1  13  -2    1.90    0.81
   1 -13   3   22.87    1.99
   1 -13   3   21.47    0.88
  -1  13  -3   22.34    0.93
   1 -13   4   -0.06    1.68
   1 -13   5   14.42    2.09
  -1  13  -5   16.96    2.09
   1 -13   6    2.35    1.90
  -1  13  -6   -2.98    1.90
   1 -12 -13    2.11    2.10
  -1  12  13    0.36    3.52
   1 -12 -12    4.55    2.01
  -1  12  12   -2.91    3.48
   1 -12 -11    9.93    1.05
   1 -12 -11    8.25    3.24
  -1  12  11    8.48    2.25
   1 -12 -10    1.62    1.44
   1 -12 -10   -2.47    1.87
  -1  12  10    2.78    1.86
   1 -12  -9    7.87    0.96
   1 -12  -9    7.45    1.78
  -1  12   9    5.06    1.88
   1 -12  -8    0.27    0.86
   1 -12  -8    0.31    1.49
  -1  12   8   -0.05    1.61
   1 -12  -7   10.70    1.56
   1 -12  -7   11.89    1.69
  -1  12   7   12.77    1.72
   1 -12  -6   11.62    1.01
   1 -12  -6    9.17    2.39
  -1  12   6    8.80    1.61
   1 -12  -5   61.23    1.71
   1 -12  -5   57.83    3.14
  -1  12   5   58.82    3.23
   1 -12  -4    9.06    1.66
   1 -12  -4    7.78    2.10
  -1  12   4    7.74    1.38
   1 -12  -3    6.77    1.10
   1 -12  -3    9.11    1.91
  -1  12   3    8.55    1.29
   1 -12  -2   41.36    1.67
   1 -12  -2   41.43    2.35
  -1  12   2   39.67    1.65
   1 -12  -1  106.67    3.62
   1 -12  -1  104.73    2.44
  -1  12   1  109.04    3.32
   1 -12   0   35.01    1.69
   1 -12   0   33.07    1.27
  -1  12   0   33.16    1.33
   1 -12   1    3.84    1.36
   1 -12   1    6.37    1.29
  -1  12  -1    5.76    0.88
   1 -12   2   -3.07    2.14
   1 -12   2    1.46    0.67
  -1  12  -2    1.92    1.12
   1 -12   3   -0.21    1.41
   1 -12   3   -0.28    0.54
  -1  12  -3    3.26    1.40
  -1  12  -3   -0.74    0.93
   1 -12   4   14.57    1.77
  -1  12  -4   17.34    1.76
  -1  12  -4   14.54    0.61
   1 -12   5    0.35    1.64
  -1  12  -5   -0.98    2.49
   1 -12   6    7.43    2.00
  -1  12  -6   15.05    2.02
   1 -12   7   -1.89    1.89
  -1  12  -7    5.11    1.92
  -1  12  -8    4.93    2.14
   1 -11 -14    4.23    3.29
  -1  11  14   -1.63    3.40
   1 -11 -13    0.75    1.94
  -1  11  13   -2.33    2.04
   1 -11 -12    3.38    1.99
  -1  11  12    6.17    2.08
   1 -11 -11   12.63    3.03
  -1  11  11    7.61    2.13
   1 -11 -10   13.65    2.00
  -1  11  10   20.75    2.01
   1 -11  -9   -0.59    0.77
   1 -11  -9    0.61    1.59
  -1  11   9   -4.43    1.66
   1 -11  -8   47.86    1.36
   1 -11  -8   41.10    2.16
  -1  11   8   43.80    2.25
   1 -11  -7   19.35    1.49
   1 -11  -7   15.42    2.63
  -1  11   7   17.84    1.77
   1 -11  -6    0.30    0.79
   1 -11  -6    0.75    1.29
  -1  11   6    1.84    1.39
   1 -11  -5    2.22    0.83
   1 -11  -5    2.60    1.24
  -1  11   5    4.53    1.31
   1 -11  -4   59.52    1.57
   1 -11  -4   56.87    1.93
  -1  11   4   56.16    2.03
   1 -11  -3   86.87    2.77
   1 -11  -3   88.65    2.28
  -1  11   3   86.09    3.16
   1 -11  -2  288.01    5.57
   1 -11  -2  290.70    5.64
  -1  11   2  290.55    5.70
   1 -11  -1  114.37    2.71
   1 -11  -1  109.96    3.18
  -1  11   1  114.56    2.50
   1 -11   0    1.29    1.10
   1 -11   0    0.45    0.82
  -1  11   0    1.58    1.32
   1 -11   1   95.17    3.51
   1 -11   1   94.76    1.87
  -1  11  -1   93.85    2.47
   1 -11   2   18.13    1.50
   1 -11   2   17.15    0.81
  -1  11  -2   19.21    1.44
  -1  11  -2   16.14    0.87
   1 -11   3    6.71    1.46
   1 -11   3    7.32    0.59
  -1  11  -3   10.03    1.37
  -1  11  -3    8.89    0.96
   1 -11   4    0.95    2.23
  -1  11  -4    3.46    1.42
  -1  11  -4    1.29    0.43
   1 -11   5   -0.61    1.55
  -1  11  -5    2.07    1.56
  -1  11  -5    0.41    0.30
   1 -11   6   12.11    1.81
  -1  11  -6    7.49    1.82
   1 -11   7    9.67    1.90
  -1  11  -7    9.51    3.00
  -1  11  -8   -0.31    1.87
  -1  11  -9   -2.99    2.01
   1 -10 -15   -1.27    2.09
  -1  10  15    5.64    3.31
   1 -10 -14    0.97    3.05
  -1  10  14    1.24    1.99
   1 -10 -13   -0.29    1.86
  -1  10  13    1.42    1.92
   1 -10 -12    3.83    1.85
  -1  10  12    4.38    1.92
   1 -10 -11   10.05    2.89
  -1  10  11   14.28    3.06
   1 -10 -10   -1.96    1.60
  -1  10  10   -0.48    1.59
   1 -10  -9   14.45    1.78
  -1  10   9   14.70    1.82
   1 -10  -8    3.24    1.50
  -1  10   8    5.15    1.53
   1 -10  -7   18.24    1.31
   1 -10  -7   18.34    1.58
  -1  10   7   16.80    1.68
   1 -10  -6   -1.82    1.14
   1 -10  -6    1.44    1.21
  -1  10   6    3.78    1.25
   1 -10  -5   18.91    0.93
   1 -10  -5   21.57    1.41
  -1  10   5   19.60    1.47
   1 -10  -4    2.30    0.75
   1 -10  -4    1.88    1.05
  -1  10   4    0.46    1.11
   1 -10  -3   54.35    1.45
   1 -10  -3   51.01    1.68
  -1  10   3   58.37    1.75
   1 -10  -2   24.91    1.15
   1 -10  -2   25.63    1.22
  -1  10   2   27.39    1.90
   1 -10  -1   45.71    1.53
   1 -10  -1   46.01    1.40
  -1  10   1   48.03    1.41
   1 -10   0   -0.28    1.59
   1 -10   0   -0.01    0.78
  -1  10   0    0.16    0.82
   1 -10   1  308.65    6.18
   1 -10   1  313.42    5.25
  -1  10  -1  313.74    5.36
   1 -10   2  420.74    8.72
   1 -10   2  418.21    7.61
  -1  10  -2  407.21    8.50
  -1  10  -2  420.39    7.11
   1 -10   3  103.00    2.75
   1 -10   3  107.54    1.96
  -1  10  -3  107.75    2.84
  -1  10  -3  108.09    1.70
   1 -10   4    7.04    1.45
   1 -10   4    8.15    0.42
  -1  10  -4    9.02    1.48
  -1  10  -4    9.66    0.45
   1 -10   5    3.01    1.42
  -1  10  -5    0.36    1.42
  -1  10  -5    1.89    0.26
   1 -10   6   10.49    1.79
  -1  10  -6   14.59    1.71
   1 -10   7    3.07    1.67
  -1  10  -7   -0.58    1.67
  -1  10  -8    2.37    1.80
  -1  10  -9    3.25    1.94
  -1  10 -10   12.43    3.51
   1  -9 -15    4.71    1.97
  -1   9  15    5.50    2.04
   1  -9 -14    1.66    1.79
  -1   9  14    2.85    1.91
   1  -9 -13   -1.93    1.75
  -1   9  13    2.48    1.74
   1  -9 -12   20.27    1.91
  -1   9  12   20.60    2.08
   1  -9 -11  118.22    4.91
  -1   9  11  119.49    3.63
   1  -9 -10  115.88    3.35
  -1   9  10  123.68    3.51
   1  -9  -9   42.67    2.09
  -1   9   9   46.08    2.22
   1  -9  -8    4.93    2.21
  -1   9   8    2.43    1.49
   1  -9  -7   35.81    1.74
  -1   9   7   29.52    1.78
   1  -9  -6   88.15    1.60
   1  -9  -6   85.87    2.41
  -1   9   6   92.20    2.47
   1  -9  -5    0.74    1.00
   1  -9  -5   -0.33    1.05
  -1   9   5    1.83    1.12
   1  -9  -4    1.37    1.00
   1  -9  -4    0.92    0.94
  -1   9   4   -0.98    0.98
   1  -9  -3   11.00    1.22
   1  -9  -3   10.00    1.03
  -1   9   3   11.97    1.05
   1  -9  -2    6.55    1.23
   1  -9  -2    5.36    0.89
  -1   9   2    6.15    0.92
   1  -9  -1   71.10    1.61
   1  -9  -1   71.85    1.58
  -1   9   1   73.12    1.65
   1  -9   0   21.59    1.10
   1  -9   0   22.02    0.90
  -1   9   0   22.56    0.93
   1  -9   1    1.64    0.97
   1  -9   1    3.23    0.98
  -1   9  -1    3.54    0.94
  -1   9  -1    2.48    0.64
   1  -9   2    1.85    1.04
   1  -9   2    1.52    0.54
  -1   9  -2    0.14    1.04
  -1   9  -2    2.97    0.89
   1  -9   3    8.76    1.26
   1  -9   3   10.35    0.51
  -1   9  -3   11.76    1.93
  -1   9  -3   10.14    0.83
   1  -9   4   10.90    1.38
   1  -9   4   10.31    0.40
  -1   9  -4   11.24    1.33
  -1   9  -4   10.92    0.62
   1  -9   5   27.93    1.74
  -1   9  -5   31.28    1.78
   1  -9   6   12.47    1.64
  -1   9  -6   11.83    1.65
   1  -9   7    7.33    1.68
  -1   9  -7    9.31    1.70
  -1   9  -8    4.11    1.71
  -1   9  -9    0.18    1.71
  -1   9 -10   12.11    2.05
  -1   9 -11   29.31    2.51
   1  -8 -15   35.36    2.51
  -1   8  15   39.28    2.50
   1  -8 -14   83.77    3.29
  -1   8  14   94.71    3.33
   1  -8 -13   30.04    3.13
  -1   8  13   28.59    2.14
   1  -8 -12    7.45    1.64
  -1   8  12    6.11    1.68
   1  -8 -11  172.00    4.39
  -1   8  11  178.63    4.46
   1  -8 -10    1.83    1.48
  -1   8  10    0.86    2.34
   1  -8  -9    6.44    1.42
  -1   8   9    4.24    1.50
   1  -8  -8  155.69    3.63
  -1   8   8  162.89    3.80
   1  -8  -7   14.97    1.43
  -1   8   7   11.78    1.49
   1  -8  -6   26.55    1.41
  -1   8   6   26.94    1.46
   1  -8  -5   39.63    0.92
   1  -8  -5   37.75    1.46
  -1   8   5   37.18    1.48
   1  -8  -4    9.59    0.96
   1  -8  -4    9.91    0.99
  -1   8   4    9.24    1.05
   1  -8  -3   35.94    0.93
   1  -8  -3   34.40    1.77
  -1   8   3   35.21    1.86
   1  -8  -2    1.33    0.61
   1  -8  -2    0.90    1.22
  -1   8   2    1.86    0.77
   1  -8  -1    3.68    0.70
   1  -8  -1    2.59    1.10
  -1   8   1    5.60    1.15
   1  -8   0   16.78    0.95
   1  -8   0   15.64    0.77
  -1   8   0   17.57    0.89
  -1   8   0   17.11    0.78
   1  -8   1    0.02    0.80
   1  -8   1    1.53    0.51
  -1   8  -1    1.06    0.79
  -1   8  -1    0.93    0.53
   1  -8   2   69.10    1.71
   1  -8   2   68.22    1.10
  -1   8  -2   69.34    2.36
  -1   8  -2   66.77    1.12
   1  -8   3   51.21    2.38
   1  -8   3   49.39    0.79
  -1   8  -3   48.18    1.59
  -1   8  -3   50.81    0.82
   1  -8   4    1.44    1.10
   1  -8   4    0.42    0.27
  -1   8  -4    2.31    1.08
  -1   8  -4    0.17    0.41
   1  -8   5   12.53    1.38
  -1   8  -5   13.01    1.42
   1  -8   6    6.59    1.42
  -1   8  -6    4.09    1.38
   1  -8   7   -0.65    1.42
  -1   8  -7    0.62    2.31
  -1   8  -8   12.92    1.75
  -1   8  -9   19.21    1.91
  -1   8 -10   16.15    2.01
  -1   8 -11   20.95    2.26
  -1   8 -12   23.63    2.46
   1  -7 -16    6.57    1.15
   1  -7 -16    6.72    1.90
  -1   7  16    5.52    1.86
   1  -7 -15    2.67    0.99
   1  -7 -15    0.17    1.74
  -1   7  15    3.50    1.71
   1  -7 -14    4.47    1.63
  -1   7  14    1.50    2.58
   1  -7 -13   16.22    1.82
  -1   7  13   19.83    1.82
   1  -7 -12   18.79    1.72
  -1   7  12   20.12    1.74
   1  -7 -11   20.04    1.65
  -1   7  11   15.50    2.59
   1  -7 -10   39.02    2.72
  -1   7  10   36.70    1.89
   1  -7  -9   13.23    1.40
  -1   7   9   10.45    1.48
   1  -7  -8   42.79    1.73
  -1   7   8   40.95    1.81
   1  -7  -7   40.03    1.60
  -1   7   7   45.19    1.71
   1  -7  -6   92.69    2.18
  -1   7   6   99.13    3.03
   1  -7  -5   94.61    2.04
  -1   7   5   91.71    2.89
   1  -7  -4    0.93    0.73
   1  -7  -4   -0.13    0.78
  -1   7   4    0.41    0.81
   1  -7  -3   76.37    1.28
   1  -7  -3   79.44    2.13
  -1   7   3   80.27    1.66
   1  -7  -2   51.55    1.05
   1  -7  -2   53.97    1.69
  -1   7   2   52.55    1.26
   1  -7  -1    4.50    0.97
  -1   7   1    3.86    0.64
   1  -7   0    8.05    0.71
   1  -7   0    8.54    0.90
  -1   7   0    5.76    0.69
  -1   7   0    7.61    0.94
   1  -7   1    9.97    0.84
   1  -7   1   10.55    0.55
  -1   7  -1    9.82    0.82
  -1   7  -1   10.99    0.82
   1  -7   2   -0.07    0.84
   1  -7   2    1.81    0.61
  -1   7  -2    2.61    0.79
  -1   7  -2    2.11    0.39
   1  -7   3   35.95    1.36
   1  -7   3   36.70    0.60
  -1   7  -3   38.34    1.31
  -1   7  -3   35.70    0.82
   1  -7   4    1.77    1.64
   1  -7   4    3.26    0.22
  -1   7  -4    5.04    1.57
  -1   7  -4    3.16    0.34
   1  -7   5    8.88    1.21
  -1   7  -5    6.31    1.22
   1  -7   6    2.54    1.24
  -1   7  -6    1.91    1.26
  -1   7  -7   10.55    1.47
  -1   7  -8    5.67    1.54
  -1   7  -9   45.18    3.39
  -1   7 -10   -0.25    2.42
  -1   7 -11    2.38    1.77
  -1   7 -12   33.53    2.50
  -1   7 -13   12.55    2.21
   1  -6 -16   -2.65    1.67
  -1   6  16    0.46    1.57
   1  -6 -15    0.75    0.99
   1  -6 -15    1.92    1.61
  -1   6  15    2.93    1.56
   1  -6 -14   18.23    1.15
   1  -6 -14   17.36    2.69
  -1   6  14   16.63    1.76
   1  -6 -13    6.99    1.47
  -1   6  13    6.75    1.49
   1  -6 -12    3.18    2.15
  -1   6  12    2.86    2.16
   1  -6 -11    6.76    1.35
  -1   6  11    6.72    1.40
   1  -6 -10   45.79    1.86
  -1   6  10   51.32    1.92
   1  -6  -9    1.71    1.11
  -1   6   9    3.15    1.87
   1  -6  -8  262.38    5.12
  -1   6   8  269.96    5.16
   1  -6  -7  446.85    9.76
  -1   6   7  459.31    8.80
   1  -6  -6   59.50    1.57
  -1   6   6   59.50    1.59
   1  -6  -5   35.17    1.21
  -1   6   5   34.24    1.20
   1  -6  -4  177.17    3.03
  -1   6   4  181.23    3.05
   1  -6  -3  159.48    2.20
   1  -6  -3  167.36    3.51
  -1   6   3  170.36    2.86
   1  -6  -2   69.16    1.15
   1  -6  -2   68.15    1.91
  -1   6   2   75.82    1.56
   1  -6  -1   31.84    0.84
   1  -6  -1   27.06    1.30
  -1   6   1   30.82    0.94
   1  -6   0    8.08    0.72
   1  -6   0    8.59    0.95
  -1   6   0    9.21    0.69
  -1   6   0    9.64    0.99
   1  -6   1   14.94    0.85
   1  -6   1   16.70    0.58
  -1   6  -1   13.79    0.83
  -1   6  -1   17.12    0.93
   1  -6   2   15.94    0.89
   1  -6   2   16.31    0.45
  -1   6  -2   17.15    0.87
  -1   6  -2   15.35    0.45
   1  -6   3    0.40    0.78
   1  -6   3    0.67    0.24
  -1   6  -3   -0.57    0.78
  -1   6  -3    0.55    0.24
  -1   6  -4   -1.42    0.86
   1  -6   5    0.61    0.98
  -1   6  -5   -1.32    0.97
   1  -6   6   -1.70    1.16
  -1   6  -6   -1.16    1.09
  -1   6  -7   17.63    1.46
  -1   6  -8    4.75    1.34
  -1   6  -9   19.50    1.68
  -1   6 -10   55.83    2.33
  -1   6 -11   -0.35    1.48
  -1   6 -12   17.37    1.95
  -1   6 -13    4.52    1.94
  -1   6 -14   12.38    3.42
   1  -5 -16    1.92    1.10
  -1   5  16    0.45    1.47
   1  -5 -15    0.83    1.60
  -1   5  15    2.94    2.26
   1  -5 -14    2.21    0.93
   1  -5 -14    2.34    1.40
  -1   5  14    0.79    1.34
   1  -5 -13    1.61    0.89
   1  -5 -13    2.21    1.31
  -1   5  13    0.80    1.31
   1  -5 -12   12.68    1.43
  -1   5  12   18.99    1.47
   1  -5 -11    3.97    1.86
  -1   5  11    1.27    1.15
   1  -5 -10    0.41    1.08
  -1   5  10   -0.45    1.74
  -1   5  10    0.06    1.79
   1  -5  -9   35.08    2.15
  -1   5   9   33.30    1.48
   1  -5  -8   23.70    1.22
  -1   5   8   22.16    1.25
   1  -5  -7   24.81    1.18
  -1   5   7   22.54    1.78
   1  -5  -6  118.19    2.91
  -1   5   6  120.42    2.29
   1  -5  -5    1.15    0.81
  -1   5   5    0.98    0.88
   1  -5  -4    0.47    0.85
  -1   5   4    4.78    0.92
   1  -5  -3  186.21    2.37
   1  -5  -3  185.59    3.08
  -1   5   3  188.81    3.08
   1  -5  -2  283.38    3.96
   1  -5  -2  288.46    5.23
  -1   5   2  303.98    4.65
   1  -5  -1  493.39    7.85
   1  -5  -1  492.68    8.64
  -1   5   1  510.08    8.21
   1  -5   0  111.45    2.24
   1  -5   0  113.59    1.66
  -1   5   0  118.15    1.75
  -1   5   0  111.42    1.66
   1  -5   1    2.73    0.70
   1  -5   1    3.22    0.44
  -1   5  -1    2.27    0.65
   1  -5   2  464.56    7.97
   1  -5   2  458.24    6.51
  -1   5  -2  454.14    7.75
  -1   5  -2  453.48    6.44
   1  -5   3  586.87   11.11
   1  -5   3  621.01    9.06
  -1   5  -3  586.92   11.03
  -1   5  -3  575.73    8.72
   1  -5   4   30.36    1.16
  -1   5  -4   32.07    1.15
   1  -5   5   25.17    1.20
  -1   5  -5   25.40    1.77
  -1   5  -6   20.13    1.25
  -1   5  -7   25.56    1.41
  -1   5  -8    0.60    1.22
  -1   5  -9   -0.43    1.29
  -1   5 -10   56.97    2.23
  -1   5 -11   12.58    1.65
  -1   5 -12    5.51    1.67
  -1   5 -13    2.90    2.64
  -1   5 -14    1.37    1.81
   1  -4 -16   11.13    1.36
  -1   4  16   13.02    1.56
   1  -4 -15    2.31    1.04
  -1   4  15    1.29    2.05
   1  -4 -14   39.60    2.12
  -1   4  14   39.47    1.83
   1  -4 -13    6.81    0.97
   1  -4 -13    6.56    1.34
  -1   4  13    8.45    2.01
   1  -4 -12   37.18    1.27
   1  -4 -12   36.26    2.46
  -1   4  12   36.43    1.65
   1  -4 -11   -0.14    1.08
  -1   4  11    0.11    1.03
   1  -4 -10    3.58    1.69
  -1   4  10    4.47    1.07
   1  -4  -9    1.15    0.96
  -1   4   9    2.25    0.96
   1  -4  -8   -0.29    1.35
  -1   4   8   -0.12    1.39
   1  -4  -7   14.40    0.93
  -1   4   7   13.90    0.95
   1  -4  -6    0.17    0.75
  -1   4   6    0.67    0.78
   1  -4  -5   26.98    1.76
  -1   4   5   46.62    1.90
   1  -4  -4   16.01    0.95
  -1   4   4   17.90    1.06
   1  -4  -3   36.24    0.97
  -1   4   3   37.00    0.99
   1  -4  -2   11.47    0.39
   1  -4  -2   12.07    0.66
  -1   4   2   10.33    0.70
   1  -4  -1  297.94    4.23
   1  -4  -1  308.55    4.32
  -1   4   1  311.22    4.71
   1  -4   0   58.57    0.95
   1  -4   0   57.23    0.87
  -1   4   0   58.07    0.92
  -1   4   0   57.47    0.87
   1  -4   1   72.53    1.22
   1  -4   1   73.40    1.17
  -1   4  -1   73.91    1.20
  -1   4  -1   74.76    0.92
   1  -4   2  607.26   11.48
   1  -4   2  631.93    9.41
  -1   4  -2  588.87   10.39
  -1   4  -2  609.24    9.07
   1  -4   3  620.48   13.20
  -1   4  -3  631.82   12.26
  -1   4  -3  693.91   10.03
   1  -4   4   73.27    2.37
  -1   4  -4   72.38    1.65
   1  -4   5  156.68    2.84
  -1   4  -5  155.44    2.77
  -1   4  -6    3.23    0.90
  -1   4  -7   41.53    1.48
  -1   4  -8   20.00    1.34
  -1   4  -9    2.93    1.24
  -1   4 -10   10.81    1.42
  -1   4 -11    2.70    2.17
  -1   4 -12    0.55    1.45
  -1   4 -13   14.64    1.81
  -1   4 -14    2.68    1.67
  -1   4 -15    2.63    2.90
   1  -3 -16    1.05    1.22
  -1   3  16    1.62    1.23
   1  -3 -15    5.05    1.18
  -1   3  15    6.60    1.95
   1  -3 -14   11.90    1.17
  -1   3  14   13.41    1.29
   1  -3 -13   28.70    1.85
  -1   3  13   27.67    2.18
   1  -3 -12   25.04    1.15
   1  -3 -12   24.34    1.41
  -1   3  12   25.89    1.40
   1  -3 -11   46.39    1.31
   1  -3 -11   44.32    2.34
  -1   3  11   43.60    2.22
   1  -3 -10    3.71    0.98
  -1   3  10    4.98    0.97
   1  -3  -9    1.03    1.38
  -1   3   9    1.52    1.35
   1  -3  -8    2.65    0.81
  -1   3   8    3.65    0.82
   1  -3  -7    7.79    0.81
  -1   3   7    7.22    1.25
   1  -3  -6   91.51    1.85
  -1   3   6   99.04    1.91
   1  -3  -5   49.97    1.26
  -1   3   5   52.09    1.33
   1  -3  -4   30.09    0.90
  -1   3   4   25.54    1.41
   1  -3  -3  369.38    6.14
  -1   3   3  378.84    5.73
   1  -3  -2   58.28    1.61
  -1   3   2   56.42    1.15
   1  -3  -1    2.20    0.33
   1  -3  -1    1.70    0.91
   1  -3   0  528.71    8.09
   1  -3   0  532.31    8.09
  -1   3   0  526.84    7.96
  -1   3   0  531.11    8.09
   1  -3   1    7.63    0.56
   1  -3   1    7.02    0.34
  -1   3  -1    5.94    0.52
   1  -3   2    7.58    0.60
   1  -3   2    8.79    0.21
  -1   3  -2    9.71    0.93
  -1   3  -2    8.34    0.30
   1  -3   3  428.75    7.07
  -1   3  -3  428.35    7.02
  -1   3  -3  464.47    5.34
   1  -3   4   22.10    1.02
  -1   3  -4   12.56    0.96
  -1   3  -5  779.14   15.97
  -1   3  -6   48.48    1.35
  -1   3  -7   24.29    1.18
  -1   3  -8   13.85    1.18
  -1   3  -9  215.08    4.41
  -1   3 -10   79.82    3.53
  -1   3 -11   33.44    1.82
  -1   3 -12    9.41    1.48
  -1   3 -13   12.94    1.68
  -1   3 -14   16.67    2.79
  -1   3 -15    1.45    1.68
   1  -2 -16   41.06    1.96
  -1   2  16   41.61    2.58
   1  -2 -15   19.75    2.18
  -1   2  15   20.00    1.35
   1  -2 -14    4.85    1.14
  -1   2  14    6.25    1.07
   1  -2 -13    4.01    1.02
  -1   2  13    6.78    1.60
   1  -2 -12   44.10    1.44
  -1   2  12   41.55    1.46
   1  -2 -11    0.30    0.81
   1  -2 -11   -0.02    0.92
  -1   2  11    2.72    0.88
   1  -2 -10    1.95    0.74
   1  -2 -10    2.72    0.86
  -1   2  10    0.19    0.86
   1  -2  -9   12.25    0.76
   1  -2  -9   14.11    0.92
  -1   2   9   10.93    0.90
   1  -2  -8   87.05    1.73
  -1   2   8   85.39    2.29
   1  -2  -7   67.16    1.86
  -1   2   7   70.70    1.45
   1  -2  -6   -0.24    0.68
   1  -2  -5   96.18    1.65
  -1   2   5   96.79    1.69
   1  -2  -4  111.12    1.73
  -1   2   4  111.67    2.19
   1  -2  -3  759.71   14.81
  -1   2   3  777.68   14.30
   1  -2  -2   57.07    1.77
  -1   2   2   54.92    1.83
   1  -2  -1 1329.68   27.30
   1  -2  -1 1304.60   29.24
  -1   2   1 1332.52   29.80
   1  -2   0  691.61   11.02
   1  -2   0  671.68   11.64
  -1   2   0  685.74   10.84
  -1   2   0  698.21   11.32
   1  -2   1  114.13    1.63
   1  -2   1  115.76    1.29
  -1   2  -1  113.72    1.61
  -1   2  -1  113.57    1.52
   1  -2   2  130.62    2.08
  -1   2  -2  132.46    2.63
  -1   2  -2  135.43    1.36
  -1   2  -2  128.12    1.20
  -1   2  -3   21.70    0.74
  -1   2  -4   34.15    0.96
   1  -2   5   33.87    0.32
  -1   2  -5   34.62    1.15
   1  -2   6   13.17    0.21
  -1   2  -6   15.80    0.96
   1  -2   7    0.46    0.25
  -1   2  -7   -1.43    0.81
   1  -2   8    5.88    0.37
  -1   2  -8    5.54    0.97
   1  -2   9   97.14    1.27
  -1   2  -9   99.00    2.31
   1  -2  10   16.01    0.61
  -1   2 -10   15.89    2.15
   1  -2  11  205.69    2.69
  -1   2 -11  219.77    4.73
   1  -2  12    2.36    0.54
   1  -2  12    3.10    0.49
  -1   2 -12    1.56    1.38
   1  -2  13    2.47    0.58
   1  -2  13    3.29    0.50
  -1   2 -13    2.46    2.28
  -1   2 -14   -1.16    1.48
  -1   2 -15    0.01    1.63
  -1   2 -16    4.06    2.82
   1  -1 -16    0.20    2.11
  -1   1  16    2.74    1.04
   1  -1 -15   20.65    1.57
  -1   1  15   22.38    1.27
   1  -1 -14   -0.24    1.72
  -1   1  14    0.67    0.92
   1  -1 -13    0.12    1.00
  -1   1  13    0.26    1.34
   1  -1 -12   -0.95    0.93
  -1   1  12    0.22    0.84
   1  -1 -11   -0.56    0.84
  -1   1  11    0.72    0.79
   1  -1 -10    5.08    0.82
  -1   1  10    3.78    1.27
   1  -1  -9    1.04    1.07
  -1   1   9   -0.48    0.71
   1  -1  -8    6.57    0.64
   1  -1  -8    5.91    0.72
  -1   1   8    5.87    0.71
   1  -1  -7    9.49    0.93
   1  -1  -7   10.11    0.70
  -1   1   7    9.07    1.04
   1  -1  -6  496.80    8.27
   1  -1  -6  500.72    8.63
  -1   1   6  516.78    8.89
   1  -1  -5    0.98    0.39
   1  -1  -5    0.74    0.53
  -1   1   5   -0.00    0.52
   1  -1  -4 1430.77   34.85
  -1   1   4 1507.38   36.34
   1  -1  -3 2671.43   87.84
  -1   1   3 2621.93   88.19
   1  -1  -2  646.20   10.95
  -1   1   2  678.40   12.25
   1  -1  -1 1846.79   49.89
  -1   1   1 2169.71   57.87
   1  -1   0  227.74    2.29
  -1   1   0  232.20    2.32
  -1   1   0  224.34    2.49
  -1   1  -1 1447.52   34.22
  -1   1  -1 1806.94   40.87
   1  -1   2    2.97    0.29
  -1   1  -2    4.29    0.60
  -1   1  -2    3.05    0.27
   1  -1   3   13.70    0.32
  -1   1  -3   12.92    0.80
  -1   1  -3   13.39    0.33
   1  -1   4    3.14    0.24
  -1   1  -4    3.92    0.58
  -1   1  -4    3.20    0.25
   1  -1   5   19.59    0.32
  -1   1  -5   21.28    0.82
  -1   1  -5   20.48    0.34
   1  -1   6    9.67    0.53
  -1   1  -6   12.45    0.94
   1  -1   7   35.91    0.56
  -1   1  -7   37.21    1.66
  -1   1  -7   36.82    0.57
   1  -1   8   15.89    0.43
  -1   1  -8   14.54    0.95
  -1   1  -8   14.99    0.43
   1  -1   9    8.31    0.44
  -1   1  -9    8.33    1.03
  -1   1  -9    8.34    0.45
   1  -1  10  341.68    5.37
  -1   1 -10  337.57    7.74
   1  -1  11    0.86    0.48
  -1   1 -11    0.34    1.21
   1  -1  12  157.62    2.65
  -1   1 -12  153.57    3.68
   1  -1  13   44.37    0.97
  -1   1 -13   47.44    1.97
   1  -1  14   80.23    1.54
  -1   1 -14   84.93    2.81
  -1   1 -15   44.44    3.40
  -1   1 -16   33.85    2.30
   1   0 -16   -1.39    1.40
   1   0 -15    5.36    2.14
  -1   0  15    5.61    0.95
  -1   0  15    5.05    0.90
   1   0 -14    1.92    1.20
  -1   0  14    0.92    1.34
   1   0 -13   -0.32    1.06
  -1   0  13    0.43    0.77
   1   0 -12    7.34    1.68
  -1   0  12    3.74    0.80
   1   0 -11    1.54    0.96
  -1   0  11    1.27    0.71
   1   0 -10   13.89    1.04
  -1   0  10   14.01    1.23
   1   0  -9   45.01    1.77
  -1   0   9   41.10    1.05
   1   0  -8   10.55    0.76
  -1   0   8   10.73    0.67
   1   0  -7   28.54    0.86
  -1   0   7   29.20    0.79
   1   0  -6   11.29    0.67
  -1   0   6   12.24    0.62
   1   0  -5  314.89    4.58
  -1   0   5  328.39    4.73
   1   0  -4   60.27    0.90
  -1   0   4   62.28    0.95
   1   0  -3 1567.91   38.63
  -1   0   3 1597.87   39.36
   1   0  -2 1978.49   52.09
  -1   0   2 1998.65   52.58
  -1   0   2 1982.18   54.07
   1   0   0    0.41    0.15
  -1   0   0   -0.16    0.14
   1   0   1    1.27    0.16
  -1   0  -1    0.72    0.13
   1   0   2 1472.15   32.34
  -1   0  -2 1459.35   31.71
   1   0   3  291.20    3.45
  -1   0  -3  295.99    3.83
   1   0   4   27.74    0.65
  -1   0  -4   28.02    0.45
   1   0   5    1.23    0.49
  -1   0  -5    1.58    0.30
   1   0   6    0.90    0.36
  -1   0  -6   -1.39    0.59
   1   0   7    1.11    0.39
  -1   0  -7    0.06    0.60
   1   0   8   12.79    0.51
  -1   0  -8   14.90    0.88
  -1   0  -8   14.65    0.52
   1   0   9    0.75    0.45
  -1   0  -9    0.92    0.83
  -1   0  -9    1.11    0.46
   1   0  10    4.19    0.87
  -1   0 -10    5.83    1.59
  -1   0 -10    4.74    0.86
   1   0  11   47.87    1.05
  -1   0 -11   47.42    1.72
  -1   0 -11   41.73    1.45
   1   0  12   -0.25    0.95
  -1   0 -12    2.20    1.83
   1   0  13    6.79    0.72
  -1   0 -13    9.25    1.36
   1   0  14   35.66    1.53
  -1   0 -14   36.82    1.93
   1   0  15   16.97    0.93
  -1   0 -15   22.23    1.79
  -1   0 -16    2.44    1.63
   1   1 -16    7.31    2.47
   1   1 -15   13.49    1.64
   1   1 -14    2.51    1.30
  -1  -1  14    2.07    0.76
  -1  -1  14    1.71    0.70
   1   1 -13   19.20    2.18
  -1  -1  13   16.49    0.88
  -1  -1  13   16.80    0.83
   1   1 -12   -0.35    1.05
  -1  -1  12    0.12    0.64
  -1  -1  12   -0.04    0.62
   1   1 -11    0.62    0.99
  -1  -1  11    1.67    0.97
   1   1 -10   -0.40    0.90
  -1  -1  10    0.17    0.89
   1   1  -9   10.66    1.45
  -1  -1   9   10.46    0.93
   1   1  -8    0.43    0.73
  -1  -1   8    0.32    0.75
   1   1  -7   10.65    0.75
  -1  -1   7    9.60    0.80
   1   1  -6  273.35    4.35
  -1  -1   6  288.77    4.45
   1   1  -5   16.38    1.13
  -1  -1   5   11.78    0.54
   1   1  -4   13.87    0.57
  -1  -1   4   15.55    0.61
  -1  -1   4   12.48    0.70
   1   1  -3  771.86   14.25
  -1  -1   3  768.50   14.24
   1   1  -2  396.44    5.53
  -1  -1   2  403.45    5.63
  -1  -1   2  389.79    5.29
   1   1  -1  684.50   10.57
   1   1  -1  672.60   10.37
  -1  -1   1  692.50   10.67
  -1  -1   1  676.41   10.45
   1   1   2  336.67    4.20
  -1  -1  -2  340.10    4.23
   1   1   3 1257.48   26.55
  -1  -1  -3 1209.84   25.63
   1   1   4  190.02    2.39
  -1  -1  -4  189.78    2.38
   1   1   5  171.89    2.21
  -1  -1  -5  173.11    2.23
   1   1   6  359.86    5.79
  -1  -1  -6  351.20    5.17
   1   1   7    6.59    0.59
  -1  -1  -7    7.40    0.86
   1   1   8   99.79    1.87
  -1  -1  -8  101.66    1.92
   1   1   9    3.68    0.91
  -1  -1  -9    4.06    0.60
   1   1  10   33.12    0.93
  -1  -1 -10   34.44    0.97
   1   1  11  247.77    3.98
  -1  -1 -11  246.08    4.81
  -1  -1 -11  239.63    4.26
   1   1  12    2.74    0.74
  -1  -1 -12    3.62    1.77
  -1  -1 -12    2.11    0.72
   1   1  13   28.13    1.07
  -1  -1 -13   27.93    1.57
  -1  -1 -13   23.75    1.08
   1   1  14    8.82    0.89
  -1  -1 -14   11.98    2.23
   1   1  15   56.87    1.57
  -1  -1 -15   60.92    2.38
   1   1  16   11.04    1.02
  -1  -1 -16    9.42    2.66
  -1  -1 -17    7.01    1.80
   1   2 -15   17.85    1.80
   1   2 -14   14.72    2.45
   1   2 -13   -1.91    1.26
  -1  -2  13   -0.11    0.94
  -1  -2  13    0.76    0.55
   1   2 -12    0.38    1.16
  -1  -2  12    0.21    0.90
  -1  -2  12    0.47    0.52
   1   2 -11   13.24    1.28
  -1  -2  11   12.55    1.00
  -1  -2  11   11.52    0.63
   1   2 -10    9.74    1.73
  -1  -2  10    8.46    0.88
  -1  -2  10    7.58    0.57
   1   2  -9    6.98    1.57
  -1  -2   9    5.50    0.80
  -1  -2   9    4.46    0.79
   1   2  -8    2.69    0.83
  -1  -2   8    4.48    0.71
  -1  -2   8    4.14    0.70
   1   2  -7  189.20    3.19
  -1  -2   7  195.77    2.54
  -1  -2   7  189.05    2.80
   1   2  -6  118.29    2.51
  -1  -2   6  119.83    1.77
  -1  -2   6  118.41    1.52
   1   2  -5   76.78    1.49
  -1  -2   5   78.87    1.58
  -1  -2   5   75.60    1.06
  -1  -2   5   76.13    1.30
   1   2  -4    0.12    0.55
  -1  -2   4   -0.88    0.88
  -1  -2   4    0.37    0.44
   1   2  -3    2.80    0.49
  -1  -2   3    2.26    0.49
  -1  -2   3    2.49    0.27
   1   2  -2   55.94    1.47
   1   2  -2   56.60    0.77
  -1  -2   2   59.74    1.09
  -1  -2   2   60.18    0.78
   1   2  -1   21.97    0.72
   1   2  -1   20.88    0.52
  -1  -2   1   20.56    0.71
  -1  -2   1   20.35    0.53
   1   2   0  315.57    4.27
  -1  -2   0  311.03    3.88
   1   2   1  251.47    3.07
  -1  -2  -1  248.04    3.04
   1   2   2    0.64    0.54
  -1  -2  -2    2.18    0.90
   1   2   3 1055.97   21.02
  -1  -2  -3  962.07   20.47
   1   2   4   44.61    0.89
  -1  -2  -4   46.67    0.87
   1   2   5   14.38    0.65
  -1  -2  -5   16.61    0.95
   1   2   6    9.34    0.68
  -1  -2  -6   16.35    1.09
   1   2   7  290.73    4.58
  -1  -2  -7  290.16    5.10
   1   2   8   12.63    0.70
  -1  -2  -8   11.54    1.02
   1   2   9    1.31    0.65
  -1  -2  -9    1.08    1.01
   1   2  10    6.71    1.21
  -1  -2 -10    8.84    0.78
   1   2  11  235.87    4.08
  -1  -2 -11  241.79    4.39
   1   2  12   82.83    1.76
  -1  -2 -12   74.83    1.89
   1   2  13    1.12    0.84
  -1  -2 -13   -0.97    1.15
  -1  -2 -13    1.36    0.83
   1   2  14   35.12    1.31
  -1  -2 -14   34.60    1.72
  -1  -2 -14   29.05    1.95
   1   2  15   17.42    1.13
  -1  -2 -15   19.26    1.59
  -1  -2 -15   14.36    1.20
   1   2  16    1.72    1.01
  -1  -2 -16    2.24    1.51
   1   2  17    4.68    1.11
  -1  -2 -17   12.26    2.64
   1   3 -15    1.44    1.57
   1   3 -14   16.17    1.74
   1   3 -13   16.90    1.65
  -1  -3  13   17.20    0.64
  -1  -3  13   15.71    0.62
   1   3 -12   39.71    1.84
  -1  -3  12   39.97    1.16
  -1  -3  12   37.18    1.12
   1   3 -11  132.30    4.22
  -1  -3  11  126.79    2.18
   1   3 -10  392.87    8.05
  -1  -3  10  384.06    5.75
  -1  -3  10  368.67    6.17
   1   3  -9   20.46    1.32
  -1  -3   9   19.46    0.58
  -1  -3   9   19.26    0.84
   1   3  -8   -0.37    0.90
  -1  -3   8   -0.16    0.56
  -1  -3   8   -0.10    0.56
   1   3  -7  231.14    4.02
  -1  -3   7  227.10    3.12
  -1  -3   7  222.72    2.89
   1   3  -6  129.80    2.89
  -1  -3   6  130.09    2.36
  -1  -3   6  128.16    1.54
  -1  -3   6  124.70    1.71
   1   3  -5    2.20    0.72
  -1  -3   5    1.55    0.78
  -1  -3   5    2.73    0.49
   1   3  -4   18.73    0.89
  -1  -3   4   17.96    0.93
  -1  -3   4   17.56    0.60
   1   3  -3  106.98    1.66
   1   3  -3  102.75    1.15
  -1  -3   3  105.43    1.65
   1   3  -2  139.11    1.93
   1   3  -2  132.02    1.44
  -1  -3   2  139.15    2.33
  -1  -3   2  132.79    1.64
   1   3  -1   -0.06    0.55
   1   3  -1    0.66    0.33
  -1  -3   1    1.71    0.52
   1   3   0 1302.91   28.50
  -1  -3   0 1272.79   28.49
  -1  -3   0 1306.91   28.54
   1   3   1 2629.73   85.09
  -1  -3  -1 2647.26   85.69
   1   3   2  323.16    5.70
  -1  -3  -2  324.64    5.79
   1   3   3   57.41    1.90
  -1  -3  -3   64.34    1.23
   1   3   4 1255.54   27.63
  -1  -3  -4 1169.70   25.99
   1   3   5    6.41    0.64
  -1  -3  -5    5.55    0.60
   1   3   6  464.64    7.77
  -1  -3  -6  453.64    7.61
   1   3   7  122.19    2.11
  -1  -3  -7  116.47    2.03
   1   3   8   20.50    0.88
  -1  -3  -8   19.80    0.85
   1   3   9  122.09    2.20
  -1  -3  -9  119.42    2.19
   1   3  10    2.52    1.30
  -1  -3 -10    2.91    1.29
   1   3  11    1.35    0.87
  -1  -3 -11    3.16    0.89
   1   3  12   50.59    1.53
  -1  -3 -12   49.56    1.59
   1   3  13    0.47    1.45
  -1  -3 -13    1.68    0.97
   1   3  14   13.22    1.15
  -1  -3 -14   11.52    1.34
  -1  -3 -14   11.10    1.79
   1   3  15   17.00    1.28
  -1  -3 -15   19.96    2.32
  -1  -3 -15   13.52    1.31
   1   3  16   -2.11    1.10
  -1  -3 -16    2.15    1.39
  -1  -3 -16   -1.81    1.15
   1   3  17   15.72    1.36
  -1  -3 -17   15.39    1.81
   1   4 -14    0.83    1.55
   1   4 -13   17.00    2.65
   1   4 -12    5.63    1.39
  -1  -4  12    4.11    0.34
   1   4 -11  145.26    3.53
  -1  -4  11  144.12    2.07
   1   4 -10   14.55    1.38
  -1  -4  10   14.43    0.44
  -1  -4  10   13.23    0.45
   1   4  -9  417.57    8.76
  -1  -4   9  422.37    6.40
  -1  -4   9  418.49    6.28
   1   4  -8   24.68    1.33
  -1  -4   8   23.18    0.67
  -1  -4   8   22.01    0.67
   1   4  -7  209.72    3.89
  -1  -4   7  219.17    4.12
  -1  -4   7  214.15    2.81
  -1  -4   7  214.20    2.66
   1   4  -6    2.63    0.83
  -1  -4   6    1.82    0.88
  -1  -4   6    2.06    0.27
  -1  -4   6    1.51    0.42
   1   4  -5   36.28    1.15
  -1  -4   5   37.47    1.18
  -1  -4   5   37.18    0.68
   1   4  -4  106.34    2.00
  -1  -4   4  109.33    2.04
   1   4  -3   23.23    1.00
   1   4  -3   23.40    0.66
  -1  -4   3   23.03    1.01
  -1  -4   3   24.35    0.72
   1   4  -2    8.71    0.66
   1   4  -2    7.28    0.49
  -1  -4   2    8.59    0.64
   1   4  -1    6.80    0.59
   1   4  -1    6.82    0.36
  -1  -4   1    6.25    0.90
  -1  -4   1    6.24    0.57
   1   4   0  212.69    2.68
  -1  -4   0  217.64    3.38
  -1  -4   0  209.82    2.67
   1   4   1  514.12    7.94
  -1  -4  -1  501.46    7.77
   1   4   2  262.51    3.64
  -1  -4  -2  258.80    3.61
   1   4   3    0.69    0.54
  -1  -4  -3   -0.09    0.51
   1   4   4   17.51    0.78
  -1  -4  -4   12.93    0.77
   1   4   5    5.81    0.75
  -1  -4  -5    4.80    0.76
   1   4   6   15.11    0.92
  -1  -4  -6    5.78    0.90
   1   4   7  234.82    3.84
  -1  -4  -7  234.97    3.81
   1   4   8  120.61    2.19
  -1  -4  -8  119.70    2.16
   1   4   9  225.09    3.93
  -1  -4  -9  214.44    4.55
   1   4  10  101.04    2.14
  -1  -4 -10   97.73    2.13
   1   4  11    0.66    1.52
  -1  -4 -11    0.53    0.94
   1   4  12   -0.83    0.98
  -1  -4 -12    1.18    1.56
   1   4  13    9.39    1.14
  -1  -4 -13    5.96    1.16
   1   4  14    1.13    1.70
  -1  -4 -14   -0.42    1.11
   1   4  15    2.68    1.15
  -1  -4 -15    2.75    1.28
  -1  -4 -15    4.28    1.21
   1   4  16    2.03    1.88
  -1  -4 -16    2.98    2.16
  -1  -4 -16    2.31    2.00
   1   4  17    2.18    1.27
  -1  -4 -17    2.69    1.50
  -1  -4 -17    0.69    1.37
   1   5 -14    1.04    1.68
   1   5 -13   20.10    1.93
   1   5 -12    2.40    1.47
   1   5 -11    3.05    1.39
   1   5 -10    5.61    1.33
  -1  -5  10    4.15    0.26
   1   5  -9   12.53    1.39
  -1  -5   9   11.59    0.37
  -1  -5   9   11.15    0.41
   1   5  -8  144.28    3.15
  -1  -5   8  135.41    1.51
  -1  -5   8  138.78    1.73
   1   5  -7  150.14    3.07
  -1  -5   7  156.73    3.26
  -1  -5   7  144.28    1.62
  -1  -5   7  147.39    1.84
   1   5  -6    4.54    0.97
  -1  -5   6    4.59    1.00
  -1  -5   6    4.31    0.25
  -1  -5   6    4.00    0.25
   1   5  -5   58.38    2.14
  -1  -5   5   56.98    1.51
  -1  -5   5   55.05    0.69
   1   5  -4  347.31    5.94
   1   5  -4  337.97    4.52
  -1  -5   4  353.42    5.98
  -1  -5   4  331.20    4.53
   1   5  -3  447.84    7.80
   1   5  -3  440.63    6.50
  -1  -5   3  445.93    7.72
  -1  -5   3  441.55    6.66
   1   5  -2    1.16    1.23
  -1  -5   2    0.66    0.72
  -1  -5   2    1.74    0.60
   1   5  -1  182.60    2.76
   1   5  -1  170.44    2.57
  -1  -5   1  178.51    2.77
  -1  -5   1  172.67    2.66
   1   5   0  141.24    1.90
  -1  -5   0  144.35    2.12
  -1  -5   0  138.89    1.88
   1   5   1   88.06    1.78
  -1  -5  -1   85.57    1.37
  -1  -5  -1   85.49    1.34
   1   5   2  583.60    9.94
  -1  -5  -2  578.70    9.87
   1   5   3  181.00    3.25
  -1  -5  -3  177.37    2.67
   1   5   4    4.43    0.90
  -1  -5  -4    1.27    0.78
   1   5   5   39.72    2.03
  -1  -5  -5   47.84    1.33
   1   5   6    5.13    0.92
  -1  -5  -6    5.05    0.83
   1   5   7   14.38    0.94
  -1  -5  -7   13.52    0.88
   1   5   8   17.89    1.04
  -1  -5  -8   18.40    1.53
   1   5   9    1.15    0.93
  -1  -5  -9    1.42    0.90
   1   5  10   18.63    1.24
  -1  -5 -10   19.55    1.20
   1   5  11   15.81    1.88
  -1  -5 -11   15.54    1.87
   1   5  12   81.31    2.23
  -1  -5 -12   78.21    2.25
   1   5  13   85.30    2.36
  -1  -5 -13   84.40    2.49
   1   5  14    4.43    1.90
  -1  -5 -14    1.42    1.96
   1   5  15    1.47    1.29
  -1  -5 -15    2.85    1.30
   1   5  16    0.79    1.34
  -1  -5 -16    4.35    1.35
  -1  -5 -16    3.35    1.37
   1   5  17   14.13    1.60
  -1  -5 -17   14.54    2.61
  -1  -5 -17   13.03    2.60
   1   6 -13    5.70    2.81
   1   6 -12   -0.05    2.43
   1   6 -11   20.74    1.78
   1   6 -10    4.78    1.43
   1   6  -9   21.18    1.67
   1   6  -8   31.04    2.47
  -1  -6   8   28.93    1.74
   1   6  -7   38.38    2.46
  -1  -6   7   36.07    2.62
   1   6  -6    2.31    1.06
  -1  -6   6    3.10    1.74
  -1  -6   6    1.93    0.22
  -1  -6   6    2.16    0.22
   1   6  -5    0.35    0.93
  -1  -6   5    1.92    0.97
  -1  -6   5    1.24    0.23
   1   6  -4  132.22    2.57
   1   6  -4  133.77    1.72
  -1  -6   4  137.65    2.60
  -1  -6   4  132.61    1.75
   1   6  -3   42.57    1.28
   1   6  -3   39.64    0.62
  -1  -6   3   39.65    1.22
  -1  -6   3   39.06    0.64
   1   6  -2  183.33    3.05
   1   6  -2  177.39    2.25
  -1  -6   2  173.22    3.55
  -1  -6   2  169.17    2.51
   1   6  -1  253.19    4.11
   1   6  -1  248.94    3.51
  -1  -6   1  252.77    4.09
  -1  -6   1  250.53    3.49
   1   6   0  380.62    5.95
  -1  -6   0  381.20    6.18
  -1  -6   0  368.46    6.53
  -1  -6  -1    2.84    0.66
  -1  -6  -1    0.19    0.63
   1   6   2  836.01   17.62
  -1  -6  -2  827.13   16.48
   1   6   3  271.74    4.52
  -1  -6  -3  272.72    4.54
   1   6   4   79.03    1.72
  -1  -6  -4   75.78    1.71
   1   6   5   27.24    1.18
  -1  -6  -5   28.81    1.77
   1   6   6   15.88    1.52
  -1  -6  -6   15.00    0.97
   1   6   7   -0.15    0.84
  -1  -6  -7    1.20    0.82
   1   6   8    4.66    1.00
  -1  -6  -8    3.57    1.50
   1   6   9    3.02    1.08
  -1  -6  -9    3.84    1.03
   1   6  10    1.65    1.79
  -1  -6 -10    1.67    1.06
   1   6  11    6.78    1.22
  -1  -6 -11    5.21    1.22
   1   6  12   18.10    1.42
  -1  -6 -12   15.44    1.44
   1   6  13    5.48    1.30
  -1  -6 -13   -0.61    2.01
   1   6  14    3.15    1.99
  -1  -6 -14   -0.26    1.32
   1   6  15   10.34    1.52
  -1  -6 -15   11.22    1.55
   1   6  16    3.59    1.49
  -1  -6 -16    6.34    1.57
   1   6  17    9.91    2.54
  -1  -6 -17    8.55    1.57
  -1  -6 -17    4.93    1.75
   1   7 -13   22.96    2.31
   1   7 -12   10.30    1.84
   1   7 -11    2.22    1.63
   1   7 -10    4.28    1.55
   1   7  -9   10.30    1.56
   1   7  -8   29.36    1.76
  -1  -7   8   28.90    1.88
   1   7  -7    0.74    1.23
  -1  -7   7   -0.72    1.26
   1   7  -6    2.54    1.84
  -1  -7   6    0.54    1.90
  -1  -7   6    1.15    0.30
   1   7  -5    0.85    1.10
   1   7  -5    0.64    0.41
  -1  -7   5    0.02    1.71
  -1  -7   5    0.45    0.27
   1   7  -4   23.07    1.28
   1   7  -4   23.07    0.67
  -1  -7   4   22.65    1.26
  -1  -7   4   21.58    0.67
   1   7  -3   56.30    1.60
   1   7  -3   52.33    1.07
  -1  -7   3   54.40    1.55
  -1  -7   3   53.63    1.08
   1   7  -2    0.42    1.25
   1   7  -2    0.75    0.39
  -1  -7   2    3.19    1.29
  -1  -7   2    1.37    0.41
   1   7  -1   20.62    0.65
  -1  -7   1   17.32    1.49
  -1  -7   1   21.09    0.64
   1   7   0  424.80    6.76
  -1  -7   0  418.52    7.15
  -1  -7   0  419.14    7.24
   1   7   1    6.01    0.67
  -1  -7  -1    8.01    0.74
  -1  -7  -1    6.75    0.64
   1   7   2   32.17    1.02
  -1  -7  -2   31.70    1.38
  -1  -7  -2   31.17    0.98
   1   7   3  189.94    3.13
  -1  -7  -3  186.77    3.08
   1   7   4  248.38    4.86
  -1  -7  -4  252.17    4.18
   1   7   5   57.02    1.45
  -1  -7  -5   54.85    1.43
   1   7   6   35.94    1.29
  -1  -7  -6   39.26    1.30
   1   7   7    8.79    1.11
  -1  -7  -7    5.77    1.08
   1   7   8   -1.31    1.68
  -1  -7  -8    1.37    1.59
   1   7   9   18.27    2.13
  -1  -7  -9   18.18    1.34
   1   7  10    4.28    1.27
  -1  -7 -10    2.25    1.86
   1   7  11   35.87    1.71
  -1  -7 -11   32.10    1.66
   1   7  12    4.79    1.34
  -1  -7 -12    5.20    1.34
   1   7  13   12.49    1.54
  -1  -7 -13   12.36    1.53
   1   7  14   11.93    2.50
  -1  -7 -14   13.00    1.60
   1   7  15   10.39    1.64
  -1  -7 -15    5.97    2.58
   1   7  16   -0.05    1.53
  -1  -7 -16   -0.27    1.54
   1   7  17    6.29    2.71
  -1  -7 -17    4.73    1.74
   1   8 -12    6.20    3.06
   1   8 -11   21.22    3.21
   1   8 -10   15.63    2.91
   1   8  -9    7.07    2.52
   1   8  -8   65.32    2.48
  -1  -8   8   70.11    2.57
   1   8  -7    7.15    1.46
  -1  -8   7    9.39    1.54
   1   8  -6    4.50    1.35
  -1  -8   6    4.53    1.34
   1   8  -5   -0.21    1.22
   1   8  -5    1.33    0.43
  -1  -8   5    1.78    1.94
  -1  -8   5    1.06    0.27
   1   8  -4    0.12    1.17
  -1  -8   4   -1.89    1.17
  -1  -8   4    0.04    0.56
   1   8  -3   14.41    1.22
   1   8  -3   14.20    0.53
  -1  -8   3   14.48    1.18
  -1  -8   3   13.32    0.53
   1   8  -2   -0.74    0.92
   1   8  -2    0.91    0.71
  -1  -8   2   -1.03    0.92
  -1  -8   2    0.14    0.45
   1   8  -1   29.79    0.82
  -1  -8   1   29.29    1.20
  -1  -8   1   30.29    0.82
   1   8   0  324.78    5.13
  -1  -8   0  323.04    5.53
  -1  -8   0  313.67    5.01
   1   8   1   12.13    0.76
  -1  -8  -1   11.97    1.39
  -1  -8  -1   13.85    0.74
   1   8   2   23.38    0.92
  -1  -8  -2   23.97    0.96
  -1  -8  -2   21.71    0.90
   1   8   3   24.07    1.02
  -1  -8  -3   23.49    0.93
  -1  -8  -3   22.47    0.99
   1   8   4   87.22    1.87
  -1  -8  -4   84.78    1.80
   1   8   5   95.57    2.06
  -1  -8  -5   95.45    2.08
   1   8   6   58.24    1.72
  -1  -8  -6   55.76    2.45
   1   8   7   66.71    1.97
  -1  -8  -7   68.02    1.93
   1   8   8  212.08    4.27
  -1  -8  -8  213.89    5.40
   1   8   9  313.28    6.43
  -1  -8  -9  306.79    6.44
   1   8  10   83.28    2.51
  -1  -8 -10   82.64    3.48
   1   8  11    1.68    1.35
  -1  -8 -11    0.52    1.30
   1   8  12    3.53    1.40
  -1  -8 -12    1.35    2.16
   1   8  13    8.94    1.67
  -1  -8 -13   10.02    1.63
   1   8  14   -1.52    2.50
  -1  -8 -14    2.64    1.52
   1   8  15    4.83    1.67
  -1  -8 -15    2.64    1.64
   1   8  16    8.83    1.85
  -1  -8 -16    9.69    1.86
   1   9 -11    1.01    1.93
   1   9 -10   45.69    2.62
   1   9  -9    5.55    1.72
   1   9  -8    2.58    1.58
  -1  -9   8    3.90    1.62
   1   9  -7   21.13    1.84
  -1  -9   7   23.33    1.93
   1   9  -6    2.52    1.45
  -1  -9   6    3.16    1.45
  -1  -9   6    2.45    0.17
   1   9  -5    4.70    1.38
  -1  -9   5    3.71    2.22
  -1  -9   5    4.51    0.53
   1   9  -4    0.82    1.30
   1   9  -4    1.45    0.63
  -1  -9   4    1.60    1.26
  -1  -9   4    1.83    0.41
   1   9  -3   54.00    1.86
   1   9  -3   51.35    1.29
  -1  -9   3   49.95    1.86
  -1  -9   3   47.24    1.24
   1   9  -2  118.77    2.25
  -1  -9   2  112.58    2.63
  -1  -9   2  112.52    1.79
   1   9  -1    2.12    0.60
  -1  -9   1    0.81    1.00
  -1  -9   1    1.73    0.60
   1   9   0    5.15    1.17
  -1  -9   0    7.65    0.97
  -1  -9   0    4.81    0.70
   1   9   1  130.89    2.33
  -1  -9  -1  127.91    2.49
  -1  -9  -1  126.46    2.24
   1   9   2   11.74    1.45
  -1  -9  -2   11.02    0.91
  -1  -9  -2    6.70    1.35
   1   9   3  145.72    2.74
  -1  -9  -3  145.69    2.65
  -1  -9  -3  141.68    2.67
   1   9   4   70.81    1.81
  -1  -9  -4   72.20    1.55
  -1  -9  -4   68.09    1.75
   1   9   5    6.94    1.10
  -1  -9  -5    8.53    1.70
   1   9   6    2.28    1.75
  -1  -9  -6    2.45    1.09
   1   9   7    3.64    1.32
  -1  -9  -7    7.92    1.30
   1   9   8  148.38    3.47
  -1  -9  -8  150.85    3.46
   1   9   9   15.23    1.59
  -1  -9  -9   17.09    1.54
   1   9  10    4.22    1.50
  -1  -9 -10    6.64    2.27
   1   9  11    4.35    1.54
  -1  -9 -11    2.76    1.44
   1   9  12   15.14    1.79
  -1  -9 -12   15.05    2.75
   1   9  13   13.11    2.84
  -1  -9 -13   13.33    1.76
   1   9  14    2.08    1.68
  -1  -9 -14   -1.03    2.60
   1   9  15    5.42    1.87
  -1  -9 -15    4.13    1.79
   1   9  16    6.38    1.97
  -1  -9 -16    8.15    3.05
   1  10 -10   23.99    2.42
   1  10  -9    0.64    1.85
   1  10  -8   11.05    2.01
  -1 -10   8   10.13    2.01
   1  10  -7    7.97    1.86
  -1 -10   7   10.65    1.82
   1  10  -5    2.93    2.37
   1  10  -5    1.53    0.54
  -1 -10   5    4.17    1.49
   1  10  -4    3.55    1.35
   1  10  -4    2.14    0.47
  -1 -10   4    1.81    1.36
  -1 -10   4    1.67    0.46
   1  10  -3  122.41    3.13
   1  10  -3  118.65    2.25
  -1 -10   3  117.48    3.05
  -1 -10   3  116.96    2.23
   1  10  -2   55.20    1.60
  -1 -10   2   54.19    1.92
  -1 -10   2   51.96    1.15
   1  10  -1  195.83    3.23
  -1 -10   1  191.14    5.03
  -1 -10   1  193.08    3.19
   1  10   0   31.61    1.15
  -1 -10   0   32.32    2.23
  -1 -10   0   31.45    1.09
   1  10   1   23.92    1.67
  -1 -10  -1   24.50    1.32
  -1 -10  -1   21.18    1.06
   1  10   2   66.51    1.74
  -1 -10  -2   67.23    1.78
  -1 -10  -2   69.04    1.66
   1  10   3   21.63    1.24
  -1 -10  -3   22.15    1.15
  -1 -10  -3   22.32    1.20
   1  10   4   15.82    1.95
  -1 -10  -4   16.89    1.06
  -1 -10  -4   12.22    1.89
   1  10   5    3.06    1.14
  -1 -10  -5    3.75    0.86
  -1 -10  -5    2.80    1.12
   1  10   6   -1.94    1.23
  -1 -10  -6    3.16    1.14
   1  10   7    4.16    1.31
  -1 -10  -7    3.46    2.04
   1  10   8    5.40    2.23
  -1 -10  -8    4.15    1.35
   1  10   9   12.17    1.67
  -1 -10  -9   11.78    1.62
   1  10  10   -0.69    1.60
  -1 -10 -10    5.29    1.49
   1  10  11   21.84    2.97
  -1 -10 -11   17.93    1.88
   1  10  12   36.72    3.47
  -1 -10 -12   33.35    3.37
   1  10  13   13.69    2.00
  -1 -10 -13   13.73    1.94
   1  10  14    6.21    1.97
  -1 -10 -14    6.69    3.03
   1  10  15   74.51    3.43
  -1 -10 -15   75.19    3.31
   1  11  -9    9.07    2.23
   1  11  -8    1.87    2.03
  -1 -11   8    9.14    2.02
   1  11  -7   -1.97    2.96
  -1 -11   7    4.49    1.85
   1  11  -6   11.42    1.86
  -1 -11   6    9.75    2.93
   1  11  -5    3.35    1.63
   1  11  -5    2.80    0.56
  -1 -11   5    1.73    1.61
  -1 -11   5    1.69    0.56
   1  11  -4    1.51    1.50
   1  11  -4    1.19    0.49
  -1 -11   4    0.65    1.48
  -1 -11   4    1.41    0.48
   1  11  -3   13.31    0.71
  -1 -11   3   11.27    1.58
  -1 -11   3   12.92    1.04
   1  11  -2    7.40    0.73
  -1 -11   2    9.27    2.22
  -1 -11   2    7.51    0.72
   1  11  -1  118.23    2.18
  -1 -11   1  117.20    3.00
  -1 -11   1  113.29    2.14
   1  11   0   10.79    0.96
  -1 -11   0    8.26    1.32
  -1 -11   0    9.60    1.40
   1  11   1  239.98    4.49
  -1 -11  -1  234.32    4.80
  -1 -11  -1  233.74    5.25
   1  11   2   33.77    1.37
  -1 -11  -2   29.98    1.48
  -1 -11  -2   32.10    1.36
   1  11   3  116.54    3.53
  -1 -11  -3  115.57    3.36
  -1 -11  -3  113.21    2.54
   1  11   4    2.49    1.15
  -1 -11  -4    2.88    1.01
  -1 -11  -4    3.75    1.15
   1  11   5    7.04    2.04
  -1 -11  -5    8.94    1.05
  -1 -11  -5    6.47    1.27
   1  11   6    1.51    1.32
  -1 -11  -6    1.90    0.90
  -1 -11  -6   -0.24    1.99
   1  11   7   -0.69    1.36
  -1 -11  -7    1.39    1.27
   1  11   8   13.42    1.69
  -1 -11  -8   11.12    1.63
   1  11   9    5.01    1.59
  -1 -11  -9    3.27    2.43
   1  11  10    1.29    1.69
  -1 -11 -10    1.26    1.54
   1  11  11   19.77    2.19
  -1 -11 -11   20.44    2.08
   1  11  12   44.25    2.67
  -1 -11 -12   43.91    2.47
   1  11  13    4.26    1.99
  -1 -11 -13    8.12    1.91
   1  11  14    6.77    2.16
  -1 -11 -14    3.83    3.30
   1  11  15   49.84    3.03
  -1 -11 -15   42.93    3.05
   1  12  -8    2.49    2.09
  -1 -12   8   -0.93    2.08
   1  12  -7   11.83    2.12
  -1 -12   7    7.75    2.11
   1  12  -6   15.46    2.12
  -1 -12   6   14.28    2.10
  -1 -12   5    6.57    1.86
   1  12  -4   40.99    0.96
  -1 -12   4   41.83    2.29
   1  12  -3   20.43    0.85
  -1 -12   3   19.80    2.83
  -1 -12   3   16.30    1.19
   1  12  -2    1.87    0.72
  -1 -12   2    3.31    1.45
  -1 -12   2    1.57    0.70
   1  12  -1  187.67    4.06
  -1 -12   1  186.45    4.38
  -1 -12   1  183.71    4.03
   1  12   0   13.87    1.69
  -1 -12   0   11.91    2.33
  -1 -12   0   15.77    1.01
   1  12   1    0.04    1.53
  -1 -12  -1   -1.05    1.20
  -1 -12  -1    1.42    0.94
   1  12   2   17.73    2.04
  -1 -12  -2   19.63    1.44
  -1 -12  -2   19.84    1.25
   1  12   3    4.83    1.22
  -1 -12  -3    7.16    1.19
  -1 -12  -3    7.13    1.18
   1  12   4   46.92    1.86
  -1 -12  -4   44.88    1.71
  -1 -12  -4   48.17    2.63
   1  12   5   30.84    1.72
  -1 -12  -5   27.55    2.13
  -1 -12  -5   27.47    1.60
   1  12   6   56.54    3.24
  -1 -12  -6   55.30    1.80
  -1 -12  -6   57.74    2.16
   1  12   7   25.00    1.81
  -1 -12  -7   23.32    1.27
  -1 -12  -7   21.54    1.72
   1  12   8    6.36    1.68
  -1 -12  -8    6.41    1.59
   1  12   9   -0.53    1.65
  -1 -12  -9    5.00    1.50
   1  12  10    3.25    1.86
  -1 -12 -10    6.21    1.70
   1  12  11   53.76    2.82
  -1 -12 -11   52.36    2.70
   1  12  12    8.25    2.07
  -1 -12 -12    3.34    2.03
   1  12  13    4.39    2.22
  -1 -12 -13    8.17    2.09
   1  12  14   11.02    2.39
  -1 -12 -14    6.47    3.57
  -1 -13   7    5.69    3.50
  -1 -13   6   11.51    2.26
  -1 -13   5    5.84    1.99
  -1 -13   4    0.73    2.74
   1  13  -3    3.27    0.73
  -1 -13   3    4.50    1.63
  -1 -13   3    3.63    1.07
   1  13  -2   47.76    1.82
  -1 -13   2   43.98    2.24
  -1 -13   2   40.97    1.28
   1  13  -1   34.71    1.29
  -1 -13   1   32.79    2.99
  -1 -13   1   33.70    1.24
   1  13   0   35.80    1.37
  -1 -13   0   34.02    1.98
  -1 -13   0   34.00    1.36
   1  13   1   41.61    1.58
  -1 -13  -1   40.16    1.94
  -1 -13  -1   39.22    1.51
   1  13   2    2.93    1.12
  -1 -13  -2    3.48    2.03
  -1 -13  -2    1.57    1.06
   1  13   3    2.56    1.20
  -1 -13  -3    1.95    1.24
  -1 -13  -3    2.64    1.18
   1  13   4   11.27    1.44
  -1 -13  -4   10.98    1.32
  -1 -13  -4   10.41    1.37
   1  13   5    2.25    1.39
  -1 -13  -5    4.45    1.16
  -1 -13  -5    2.68    1.32
   1  13   6    1.23    1.42
  -1 -13  -6    1.34    1.11
  -1 -13  -6    0.69    1.40
   1  13   7    2.05    1.53
  -1 -13  -7    1.43    1.11
  -1 -13  -7    1.94    2.32
   1  13   8    3.08    2.70
  -1 -13  -8    0.87    1.66
  -1 -13  -8    4.43    1.59
   1  13   9   -2.73    2.82
  -1 -13  -9    0.03    1.03
  -1 -13  -9    2.33    1.67
   1  13  10    4.87    1.93
  -1 -13 -10    7.63    1.85
   1  13  11   16.28    2.34
  -1 -13 -11   17.07    3.50
   1  13  12   67.38    3.35
  -1 -13 -12   67.35    3.38
   1  13  13    9.55    3.94
  -1 -13 -13   11.01    2.42
  -1 -14   5    3.25    2.08
  -1 -14   4   16.90    2.32
  -1 -14   3    0.50    1.86
   1  14  -2    8.33    0.96
  -1 -14   2    5.64    2.98
  -1 -14   2    8.17    1.40
   1  14  -1   15.51    1.73
  -1 -14   1   15.03    1.93
  -1 -14   1   14.29    1.12
   1  14   0    0.67    1.01
  -1 -14   0    1.58    1.55
  -1 -14   0    0.74    0.97
   1  14   1   47.56    1.79
  -1 -14  -1   50.14    2.24
  -1 -14  -1   43.35    2.44
   1  14   2    9.87    2.05
  -1 -14  -2    9.85    1.55
  -1 -14  -2   10.92    1.99
   1  14   3   35.99    1.83
  -1 -14  -3   37.04    1.95
  -1 -14  -3   34.52    1.74
   1  14   4    8.05    1.49
  -1 -14  -4   10.17    1.48
  -1 -14  -4   11.91    2.27
   1  14   5   48.79    2.23
  -1 -14  -5   45.70    1.96
  -1 -14  -5   51.27    3.08
   1  14   6    6.40    2.60
  -1 -14  -6    5.58    2.10
  -1 -14  -6    7.27    2.43
   1  14   7    4.63    1.63
  -1 -14  -7    0.77    1.24
  -1 -14  -7   -0.76    1.55
   1  14   8   -1.32    1.73
  -1 -14  -8    1.00    1.20
  -1 -14  -8    2.44    1.66
   1  14   9    4.47    1.98
  -1 -14  -9    4.67    1.25
  -1 -14  -9    4.78    1.87
   1  14  10   12.73    2.22
  -1 -14 -10   13.63    1.28
  -1 -14 -10    6.96    3.37
   1  14  11    5.41    2.19
  -1 -14 -11    3.35    1.11
  -1 -14 -11    1.22    2.08
   1  14  12   -0.06    2.14
  -1 -14 -12   -1.55    2.15
  -1 -15   3   19.12    3.57
   1  15  -2    2.06    1.46
  -1 -15   2    0.41    1.91
   1  15  -1    0.34    1.03
  -1 -15   1    1.21    1.78
  -1 -15   1    0.87    0.95
   1  15   0    9.61    1.24
  -1 -15   0    8.90    1.86
  -1 -15   0    8.80    1.83
   1  15   1   36.83    1.71
  -1 -15  -1   36.06    2.28
  -1 -15  -1   32.36    1.64
   1  15   2   63.33    2.29
  -1 -15  -2   65.31    3.72
  -1 -15  -2   59.39    2.14
   1  15   3   -1.92    1.36
  -1 -15  -3    2.42    1.48
  -1 -15  -3    1.71    1.30
   1  15   4   -1.69    1.47
  -1 -15  -4    0.42    1.44
  -1 -15  -4    0.19    1.35
   1  15   5   74.97    2.74
  -1 -15  -5   73.58    2.58
  -1 -15  -5   65.64    2.66
   1  15   6   -2.11    1.65
  -1 -15  -6    0.96    1.35
  -1 -15  -6    2.29    1.59
   1  15   7   21.06    2.08
  -1 -15  -7   21.16    1.66
  -1 -15  -7   17.26    2.04
   1  15   8   11.02    2.04
  -1 -15  -8    9.10    1.50
  -1 -15  -8    9.40    1.92
   1  15   9   19.22    2.33
  -1 -15  -9   19.49    1.61
  -1 -15  -9   19.84    3.55
   1  15  10    1.42    2.11
  -1 -15 -10    1.52    1.28
  -1 -15 -10    1.08    1.99
   1  15  11    1.16    2.25
  -1 -15 -11    1.21    1.23
  -1 -15 -11    3.77    2.13
   1  16   0    2.02    1.20
  -1 -16   0    2.72    1.89
  -1 -16   0    1.42    1.16
   1  16   1    4.27    1.35
  -1 -16  -1    3.01    2.89
  -1 -16  -1    3.12    1.25
   1  16   2   15.13    2.49
  -1 -16  -2   17.38    2.01
  -1 -16  -2   13.63    2.40
   1  16   3    4.00    1.53
  -1 -16  -3    4.41    2.69
  -1 -16  -3    4.38    2.21
   1  16   4    3.14    1.54
  -1 -16  -4    0.59    1.61
  -1 -16  -4    4.08    2.35
   1  16   5    0.03    1.72
  -1 -16  -5    4.70    2.49
  -1 -16  -5    5.00    2.49
   1  16   6   18.06    2.05
  -1 -16  -6   16.69    1.80
  -1 -16  -6   13.15    3.02
   1  16   7    5.84    1.97
  -1 -16  -7    8.90    2.53
  -1 -16  -7    8.67    3.00
   1  16   8    7.92    2.08
  -1 -16  -8    7.00    1.59
  -1 -16  -8    5.32    2.00
   1  16   9   10.57    2.26
  -1 -16  -9    8.38    2.51
   2 -15  -8    2.75    1.08
   2 -15  -8    6.17    1.99
  -2  15   8    5.59    2.13
   2 -15  -7    1.96    1.12
   2 -15  -7    2.21    2.98
  -2  15   7    4.34    1.96
   2 -15  -6    2.69    1.82
   2 -15  -6    7.57    2.78
  -2  15   6    2.59    1.83
   2 -15  -5   -0.06    1.16
   2 -15  -5    1.75    2.49
  -2  15   5    1.47    2.53
   2 -15  -4    6.20    1.33
   2 -15  -4    4.83    1.57
  -2  15   4    6.75    1.66
   2 -15  -3    4.44    1.37
   2 -15  -3    2.39    1.47
  -2  15   3    2.34    1.49
   2 -15  -2   16.07    1.65
   2 -15  -2   14.48    1.53
  -2  15   2   15.71    1.59
   2 -15  -1   10.71    1.67
   2 -15  -1    6.68    2.06
  -2  15   1   12.46    1.38
   2 -15   0    5.94    1.64
   2 -15   0    6.74    1.19
  -2  15   0    5.09    1.25
   2 -15   1   48.23    3.58
  -2  15  -1   45.19    1.74
   2 -15   2    0.49    1.75
   2 -14 -10    1.00    2.11
  -2  14  10   -0.16    3.53
   2 -14  -9    1.08    1.40
   2 -14  -9    2.82    3.03
  -2  14   9   -2.72    3.17
   2 -14  -8    8.93    1.05
   2 -14  -8   10.48    3.24
  -2  14   8    8.61    3.31
   2 -14  -7   14.70    1.72
   2 -14  -7   14.80    1.99
  -2  14   7   13.39    3.26
   2 -14  -6    1.21    1.04
   2 -14  -6    0.82    1.67
  -2  14   6    2.08    1.68
   2 -14  -5    1.63    1.68
   2 -14  -5    0.55    1.52
  -2  14   5   -0.03    1.54
   2 -14  -4   77.01    2.21
   2 -14  -4   74.56    3.76
  -2  14   4   77.98    2.72
   2 -14  -3   -1.52    1.17
   2 -14  -3   -0.83    2.04
  -2  14   3   -0.29    2.10
   2 -14  -2   16.44    1.50
   2 -14  -2   12.53    1.50
  -2  14   2   18.51    1.49
   2 -14  -1   22.38    1.72
   2 -14  -1   23.61    1.48
  -2  14   1   27.77    2.31
   2 -14   0    3.23    1.44
   2 -14   0    1.34    1.71
  -2  14   0    4.34    1.14
   2 -14   1    4.28    1.57
   2 -14   1    3.54    0.97
  -2  14  -1    5.51    1.05
   2 -14   2    6.33    1.66
  -2  14  -2    6.04    1.48
   2 -14   3    0.30    1.76
   2 -14   4   77.42    3.33
   2 -13 -11   -3.48    2.13
  -2  13  11    4.08    2.25
   2 -13 -10   16.61    1.46
   2 -13 -10   17.58    3.66
  -2  13  10   18.81    2.44
   2 -13  -9   43.85    1.36
   2 -13  -9   39.10    2.64
  -2  13   9   43.80    2.83
   2 -13  -8    0.78    0.84
   2 -13  -8   -2.40    1.75
  -2  13   8    0.96    1.83
   2 -13  -7    1.99    0.88
   2 -13  -7    2.29    1.66
  -2  13   7    2.15    1.73
   2 -13  -6    8.89    0.99
   2 -13  -6    7.91    1.67
  -2  13   6    4.28    1.76
   2 -13  -5   -0.39    0.94
   2 -13  -5    0.53    1.37
  -2  13   5    0.40    1.45
   2 -13  -4   29.53    2.08
   2 -13  -4   27.05    1.73
  -2  13   4   24.16    2.73
   2 -13  -3   71.59    2.06
   2 -13  -3   65.83    2.22
  -2  13   3   68.36    2.29
   2 -13  -2   16.87    2.10
   2 -13  -2   16.80    2.12
  -2  13   2   21.37    1.41
   2 -13  -1   10.57    1.36
   2 -13  -1   10.18    1.18
  -2  13   1   10.10    1.24
   2 -13   0    0.47    2.09
   2 -13   0    3.79    0.99
  -2  13   0    3.42    1.62
   2 -13   1   -0.16    1.32
   2 -13   1    0.29    0.86
  -2  13  -1    0.55    1.39
   2 -13   2    0.69    2.26
  -2  13  -2    0.81    1.30
   2 -13   3    0.19    1.54
  -2  13  -3    0.47    0.71
   2 -13   4   33.28    3.54
  -2  13  -4   36.76    2.24
   2 -13   5    2.88    1.82
  -2  13  -5    1.30    1.76
  -2  13  -6    0.75    2.96
   2 -12 -12   17.47    2.44
  -2  12  12   14.27    2.56
   2 -12 -11   41.03    2.82
  -2  12  11   44.09    4.44
   2 -12 -10    5.67    1.18
   2 -12 -10    0.19    3.08
  -2  12  10    6.03    3.21
   2 -12  -9    1.23    0.74
   2 -12  -9    0.03    1.81
  -2  12   9   -2.28    1.84
   2 -12  -8    3.16    1.19
   2 -12  -8    2.76    1.71
  -2  12   8    1.25    1.74
   2 -12  -7   13.02    0.92
   2 -12  -7   10.16    1.81
  -2  12   7   10.78    1.88
   2 -12  -6   80.41    2.37
   2 -12  -6   75.50    2.70
  -2  12   6   82.97    3.96
   2 -12  -5    2.49    0.85
   2 -12  -5    1.82    1.35
  -2  12   5    1.12    2.25
   2 -12  -4   58.03    1.65
   2 -12  -4   54.43    2.11
  -2  12   4   57.86    2.18
   2 -12  -3   53.37    2.29
   2 -12  -3   48.75    1.84
  -2  12   3   47.28    1.93
   2 -12  -2   64.25    1.85
   2 -12  -2   57.09    1.93
  -2  12   2   62.62    2.85
   2 -12  -1    5.89    1.18
   2 -12  -1    3.69    1.64
  -2  12   1    3.42    1.10
   2 -12   0    3.00    1.22
   2 -12   0    2.46    0.91
  -2  12   0    2.63    0.98
   2 -12   1    9.28    1.43
   2 -12   1    9.44    1.38
  -2  12  -1   11.76    1.49
   2 -12   2    0.11    1.29
   2 -12   2   -0.41    0.69
  -2  12  -2    1.22    0.75
   2 -12   3    6.15    1.48
  -2  12  -3    3.80    1.43
  -2  12  -3    3.17    1.05
   2 -12   4    8.99    2.54
  -2  12  -4    4.88    2.47
   2 -12   5    1.24    1.69
  -2  12  -5    3.16    1.63
  -2  12  -6    3.89    1.83
  -2  12  -7    0.95    1.86
  -2  12  -8    0.68    3.25
   2 -11 -13    5.29    2.19
  -2  11  13    6.20    3.55
   2 -11 -12    5.70    2.03
  -2  11  12    3.74    2.12
   2 -11 -11   40.96    1.59
   2 -11 -11   35.07    2.65
  -2  11  11   39.75    2.77
   2 -11 -10    5.83    0.76
   2 -11 -10    4.88    1.87
  -2  11  10    8.58    1.99
   2 -11  -9    1.96    0.67
   2 -11  -9    1.10    1.70
  -2  11   9    1.59    1.68
   2 -11  -8    4.44    1.10
   2 -11  -8    6.27    1.61
  -2  11   8    4.12    1.71
   2 -11  -7    3.10    0.70
   2 -11  -7    2.94    1.53
  -2  11   7    2.32    1.58
   2 -11  -6   45.31    1.23
   2 -11  -6   41.38    2.04
  -2  11   6   42.10    2.13
   2 -11  -5   58.45    1.93
   2 -11  -5   53.81    2.13
  -2  11   5   55.88    2.17
   2 -11  -4    1.04    0.82
   2 -11  -4    2.50    1.22
  -2  11   4    3.98    1.27
   2 -11  -3   52.03    1.46
   2 -11  -3   48.20    1.79
  -2  11   3   53.40    1.86
   2 -11  -2   76.07    1.89
   2 -11  -2   76.82    2.08
  -2  11   2   76.85    2.14
   2 -11  -1   45.03    1.58
   2 -11  -1   43.37    1.53
  -2  11   1   45.70    1.57
   2 -11   0    4.72    1.14
   2 -11   0    4.84    1.39
  -2  11   0    3.92    0.94
   2 -11   1   87.00    3.29
   2 -11   1   85.35    1.77
  -2  11  -1   85.60    1.86
   2 -11   2    1.91    1.20
   2 -11   2    0.49    0.66
  -2  11  -2    0.31    1.17
  -2  11  -2    0.99    0.69
   2 -11   3    5.71    1.33
  -2  11  -3    1.84    2.09
  -2  11  -3    2.72    0.95
   2 -11   4   -0.73    1.40
  -2  11  -4    0.99    1.41
  -2  11  -4    1.97    0.74
   2 -11   5    3.74    1.57
  -2  11  -5    3.69    2.41
   2 -11   6   14.41    1.87
  -2  11  -6   11.34    1.83
  -2  11  -7    0.41    1.73
  -2  11  -8    6.83    1.97
  -2  11  -9    0.93    2.05
   2 -10 -14    9.62    2.38
  -2  10  14   13.42    3.64
   2 -10 -13   24.82    2.39
  -2  10  13   26.53    2.53
   2 -10 -12    2.30    1.88
  -2  10  12    0.77    1.93
   2 -10 -11    2.93    1.80
  -2  10  11    0.81    1.93
   2 -10 -10   33.79    2.22
  -2  10  10   30.30    3.64
   2 -10  -9   -0.54    0.61
   2 -10  -9    1.76    1.55
  -2  10   9    1.13    1.60
   2 -10  -8    1.37    0.95
   2 -10  -8    3.32    1.48
  -2  10   8    0.26    1.58
   2 -10  -7    4.09    1.00
   2 -10  -7    4.33    1.43
  -2  10   7    3.25    1.47
   2 -10  -6    1.35    0.63
   2 -10  -6    1.40    1.23
  -2  10   6   -0.07    1.34
   2 -10  -5    5.95    0.72
   2 -10  -5    4.72    2.02
   2 -10  -4    6.54    0.73
   2 -10  -4    6.71    1.86
  -2  10   4    5.18    1.23
   2 -10  -3   16.63    1.43
   2 -10  -3   19.15    1.95
  -2  10   3   15.68    2.02
   2 -10  -2    1.65    0.82
   2 -10  -2    0.33    0.97
  -2  10   2    1.66    0.99
   2 -10  -1    6.65    0.98
   2 -10  -1    7.28    1.00
  -2  10   1    7.44    1.56
   2 -10   0   85.23    2.13
   2 -10   0   81.04    1.83
  -2  10   0   83.27    1.87
   2 -10   1   11.68    1.94
   2 -10   1   13.57    0.86
  -2  10  -1   15.21    1.18
  -2  10  -1   14.27    0.88
   2 -10   2   73.08    2.15
   2 -10   2   74.75    1.44
  -2  10  -2   75.33    2.13
  -2  10  -2   79.10    1.52
   2 -10   3   -0.57    1.22
  -2  10  -3    0.10    1.19
  -2  10  -3    0.28    0.84
   2 -10   4  100.18    2.82
  -2  10  -4  104.09    2.80
  -2  10  -4  100.30    1.48
   2 -10   5    0.79    1.42
  -2  10  -5    1.09    1.40
  -2  10  -5    1.22    0.20
  -2  10  -5    1.13    0.30
   2 -10   6    0.60    1.52
  -2  10  -6    2.41    1.49
  -2  10  -7   22.28    3.12
  -2  10  -8   -1.84    1.74
  -2  10  -9    3.24    1.93
  -2  10 -10    1.12    2.07
   2  -9 -14    3.87    1.98
  -2   9  14    1.87    2.05
   2  -9 -13   18.49    3.37
  -2   9  13   19.43    2.24
   2  -9 -12    5.74    1.85
  -2   9  12    5.60    2.94
   2  -9 -11    5.35    1.73
  -2   9  11    4.58    1.80
   2  -9 -10   -0.68    2.49
  -2   9  10    2.00    1.67
   2  -9  -9    1.48    1.49
  -2   9   9   -0.29    1.51
   2  -9  -8    6.12    0.58
   2  -9  -8    3.32    1.51
  -2   9   8    4.35    1.57
   2  -9  -7   51.07    1.07
   2  -9  -7   48.45    2.03
  -2   9   7   51.13    2.11
   2  -9  -6    4.52    0.58
   2  -9  -6    4.95    1.26
  -2   9   6    6.52    2.12
   2  -9  -5    0.82    0.54
   2  -9  -5    1.30    1.79
  -2   9   5    2.22    1.91
   2  -9  -4    4.25    0.62
   2  -9  -4    2.85    1.70
  -2   9   4    3.42    1.17
   2  -9  -3    0.68    0.62
   2  -9  -3    0.80    1.55
  -2   9   3   -0.24    1.00
   2  -9  -2    7.67    0.80
   2  -9  -2    7.64    0.96
  -2   9   2    6.66    0.99
   2  -9  -1   16.81    0.98
   2  -9  -1   16.39    1.04
  -2   9   1   17.16    1.61
   2  -9   0   60.69    2.34
   2  -9   0   65.64    1.50
  -2   9   0   65.22    1.54
   2  -9   1 1091.44   27.34
   2  -9   1 1106.52   25.92
  -2   9  -1 1122.44   29.67
  -2   9  -1 1113.43   26.21
   2  -9   2  184.53    3.84
   2  -9   2  191.97    3.45
  -2   9  -2  190.85    3.82
  -2   9  -2  189.16    2.94
   2  -9   3  103.86    2.58
  -2   9  -3  106.80    2.56
  -2   9  -3  105.39    1.97
   2  -9   4   70.73    2.18
  -2   9  -4   70.67    3.06
  -2   9  -4   67.68    1.03
   2  -9   5    6.55    1.44
  -2   9  -5    6.27    1.37
  -2   9  -5    5.30    0.30
  -2   9  -6   17.24    1.66
  -2   9  -7    1.35    1.52
  -2   9  -8    6.17    2.62
  -2   9  -9    8.96    2.97
  -2   9 -10    4.54    3.11
  -2   9 -11    4.16    3.27
   2  -8 -15   23.72    2.47
  -2   8  15   27.87    2.43
   2  -8 -14    3.95    1.91
  -2   8  14    3.92    1.91
   2  -8 -13   -1.62    2.76
  -2   8  13    6.48    2.82
   2  -8 -12   71.89    2.90
  -2   8  12   79.82    2.95
   2  -8 -11   30.74    2.08
  -2   8  11   31.81    2.15
   2  -8 -10   87.19    4.16
  -2   8  10   93.57    2.98
   2  -8  -9   52.35    2.20
  -2   8   9   49.68    2.19
   2  -8  -8   83.19    2.64
  -2   8   8   87.65    2.67
   2  -8  -7    3.04    0.50
   2  -8  -7    2.39    1.30
  -2   8   7    3.97    1.31
   2  -8  -6   39.24    0.81
   2  -8  -6   38.74    1.67
  -2   8   6   39.48    1.73
   2  -8  -5    0.36    0.73
   2  -8  -5    3.02    1.67
  -2   8   5    0.11    1.04
   2  -8  -4   38.46    1.19
   2  -8  -4   39.69    2.08
  -2   8   4   40.32    1.47
   2  -8  -3   55.29    1.08
   2  -8  -3   52.66    2.12
  -2   8   3   55.66    1.51
   2  -8  -2   17.91    0.76
   2  -8  -2   19.05    1.50
  -2   8   2   18.54    1.01
   2  -8  -1   30.58    1.42
   2  -8  -1   31.73    1.04
  -2   8   1   32.21    1.57
   2  -8   0    5.66    1.26
  -2   8   0    7.24    0.75
  -2   8   0    6.69    0.74
   2  -8   1   13.96    0.97
   2  -8   1   12.34    0.68
  -2   8  -1   12.21    0.90
  -2   8  -1   12.23    0.70
   2  -8   2    9.44    1.03
   2  -8   2   10.53    0.88
  -2   8  -2    9.64    1.00
  -2   8  -2    9.82    0.61
   2  -8   3   52.88    1.66
  -2   8  -3   48.28    1.61
  -2   8  -3   51.55    1.18
   2  -8   4    5.04    1.16
  -2   8  -4    3.68    1.14
   2  -8   5   -0.68    1.23
  -2   8  -5    1.88    1.86
  -2   8  -5    0.53    0.19
  -2   8  -5    0.36    0.12
  -2   8  -6    5.35    1.41
  -2   8  -7   24.85    1.81
  -2   8  -8   18.40    1.81
  -2   8  -9    5.13    1.67
  -2   8 -10    6.97    1.89
  -2   8 -11    9.72    2.09
  -2   8 -12   18.86    2.39
  -2   7  15   20.16    2.21
   2  -7 -14   22.56    2.16
  -2   7  14   22.21    2.11
   2  -7 -13   12.81    0.85
   2  -7 -13   15.85    1.84
  -2   7  13   12.52    1.89
   2  -7 -12    0.54    2.38
  -2   7  12    1.09    1.56
   2  -7 -11   93.39    2.97
  -2   7  11   94.70    4.15
   2  -7 -10   18.25    1.72
  -2   7  10   21.78    1.83
   2  -7  -9  608.57   16.05
  -2   7   9  641.28   14.60
   2  -7  -8  327.77    7.00
  -2   7   8  342.22    7.07
   2  -7  -7   40.24    1.74
  -2   7   7   37.81    2.69
   2  -7  -6    4.49    1.14
  -2   7   6    5.40    1.18
   2  -7  -5   27.30    0.89
   2  -7  -5   26.54    1.31
  -2   7   5   30.89    1.40
   2  -7  -4   16.16    0.54
   2  -7  -4   16.30    1.66
  -2   7   4   14.15    1.10
   2  -7  -3    5.37    0.47
   2  -7  -3    5.23    1.33
  -2   7   3    3.40    0.88
   2  -7  -2   20.10    0.95
   2  -7  -2   20.47    0.94
  -2   7   2   20.87    0.95
   2  -7  -1    0.00    0.86
   2  -7  -1    1.07    0.64
  -2   7   1    1.71    1.02
   2  -7   0    2.13    1.00
   2  -7   0    2.96    0.59
  -2   7   0    2.46    0.62
  -2   7   0    3.18    0.58
   2  -7   1   13.81    0.88
   2  -7   1   12.36    0.62
  -2   7  -1   13.70    0.79
  -2   7  -1   13.33    0.65
   2  -7   2    2.79    0.82
   2  -7   2    3.42    0.47
  -2   7  -2    3.87    0.79
  -2   7  -2    3.64    0.48
   2  -7   3   80.03    1.89
  -2   7  -3   85.48    2.55
  -2   7  -3   82.10    1.35
   2  -7   4    4.73    1.70
  -2   7  -4    4.06    1.02
  -2   7  -4    4.07    0.28
   2  -7   5   29.16    1.49
  -2   7  -5   26.18    2.16
  -2   7  -6    9.84    1.33
  -2   7  -7    2.15    1.35
  -2   7  -8  211.10    5.00
  -2   7  -9    5.46    1.61
  -2   7 -10   31.93    2.16
  -2   7 -11    5.52    1.74
  -2   7 -12    4.30    1.97
  -2   7 -13    0.16    1.90
   2  -6 -15    0.76    1.30
  -2   6  15   -0.06    1.63
   2  -6 -14    6.44    1.29
  -2   6  14    4.33    2.59
   2  -6 -13    4.90    0.76
   2  -6 -13    1.52    1.59
  -2   6  13    5.55    1.57
   2  -6 -12   58.05    1.33
   2  -6 -12   56.87    2.39
  -2   6  12   59.23    3.43
   2  -6 -11   81.53    2.60
  -2   6  11   84.01    2.63
   2  -6 -10   18.62    1.52
  -2   6  10   17.95    1.58
   2  -6  -9   11.58    1.42
  -2   6   9    9.19    2.26
   2  -6  -8   37.14    2.49
  -2   6   8   39.59    1.75
   2  -6  -7   78.04    2.14
  -2   6   7   80.80    2.18
   2  -6  -6   18.59    1.21
  -2   6   6   16.36    1.25
   2  -6  -5  371.77    5.15
   2  -6  -5  370.67    6.79
  -2   6   5  382.78    7.88
   2  -6  -4   14.36    0.43
   2  -6  -4   14.51    0.98
  -2   6   4   16.08    1.01
   2  -6  -3   26.03    0.81
   2  -6  -3   25.64    1.01
  -2   6   3   26.47    1.07
   2  -6  -2   93.03    1.32
   2  -6  -2   92.60    1.74
  -2   6   2   97.10    1.80
   2  -6  -1    1.88    0.75
   2  -6  -1    0.33    0.61
  -2   6   1    0.29    0.45
  -2   6   1    0.19    0.99
   2  -6   0   75.40    1.72
   2  -6   0   72.20    1.69
  -2   6   0   73.60    1.65
  -2   6   0   73.17    1.30
   2  -6   1   57.95    1.68
   2  -6   1   54.92    0.99
  -2   6  -1   54.35    1.16
  -2   6  -1   55.87    1.28
   2  -6   2    4.03    0.74
   2  -6   2    3.90    0.42
  -2   6  -2    5.47    0.74
  -2   6  -2    4.09    0.41
   2  -6   3    2.06    0.80
  -2   6  -3    1.45    1.25
   2  -6   4   79.47    1.87
  -2   6  -4   76.12    1.81
  -2   6  -4   75.68    0.98
  -2   6  -5   26.20    1.30
  -2   6  -6   16.03    2.03
  -2   6  -7   14.26    1.48
  -2   6  -8   -1.37    1.35
  -2   6  -9    2.72    1.54
  -2   6 -10    7.37    1.65
  -2   6 -11    2.04    1.62
  -2   6 -12    5.41    2.82
  -2   6 -13    7.09    1.92
  -2   6 -14    8.92    2.16
   2  -5 -16    3.04    1.48
  -2   5  16    0.74    1.59
   2  -5 -15   -0.17    0.90
  -2   5  15   -0.13    1.51
   2  -5 -14    1.64    0.83
  -2   5  14    1.56    1.48
   2  -5 -13    2.97    1.16
  -2   5  13   -1.00    1.41
   2  -5 -12   20.59    0.91
   2  -5 -12   24.29    1.67
  -2   5  12   24.64    1.63
   2  -5 -11    3.99    0.65
   2  -5 -11    3.80    1.35
  -2   5  11    3.92    1.31
   2  -5 -10   47.87    1.90
  -2   5  10   51.34    1.93
   2  -5  -9   34.81    1.59
  -2   5   9   34.88    1.65
   2  -5  -8   41.59    1.61
  -2   5   8   42.00    1.63
   2  -5  -7   20.22    1.89
  -2   5   7   22.66    1.30
   2  -5  -6   10.25    1.04
  -2   5   6    9.41    1.01
   2  -5  -5   69.07    1.65
  -2   5   5   71.45    1.70
   2  -5  -4   12.65    0.51
   2  -5  -4   12.94    0.91
  -2   5   4   10.00    1.55
   2  -5  -3   10.54    0.38
   2  -5  -3   11.23    0.98
  -2   5   3   11.62    0.98
   2  -5  -2 1415.07   32.02
   2  -5  -2 1308.14   32.80
  -2   5   2 1345.69   33.84
   2  -5  -1   68.85    1.43
   2  -5  -1   69.81    1.89
  -2   5   1   72.43    1.43
   2  -5   0  321.46    4.80
   2  -5   0  321.85    4.91
  -2   5   0  311.21    4.62
  -2   5   0  325.07    5.48
   2  -5   1  197.65    3.04
   2  -5   1  201.76    2.79
  -2   5  -1  198.59    2.97
  -2   5  -1  198.36    2.73
   2  -5   2   26.58    0.98
  -2   5  -2   29.13    0.95
  -2   5  -2   25.07    0.86
   2  -5   3   64.12    1.97
  -2   5  -3   64.33    1.94
  -2   5  -3   61.81    0.77
   2  -5   4   -1.29    0.81
  -2   5  -4    0.33    0.79
  -2   5  -5    2.76    0.94
  -2   5  -6   25.90    1.97
  -2   5  -7    1.91    1.16
  -2   5  -8    1.00    1.29
  -2   5  -9    1.31    1.35
  -2   5 -10   26.10    2.80
  -2   5 -11    4.13    1.58
  -2   5 -12    4.62    1.66
  -2   5 -13   -0.79    1.67
  -2   5 -14   27.89    2.39
   2  -4 -16    3.31    1.11
  -2   4  16    8.49    1.54
   2  -4 -15   27.68    1.96
  -2   4  15   29.65    2.83
   2  -4 -14    1.87    0.88
  -2   4  14    1.76    1.36
   2  -4 -13   23.20    1.53
  -2   4  13   22.65    2.44
   2  -4 -12    7.21    0.77
  -2   4  12    7.16    1.31
   2  -4 -11    3.64    0.67
   2  -4 -11    5.34    1.23
  -2   4  11    1.34    1.92
   2  -4 -10    6.05    0.96
   2  -4 -10    7.66    1.22
  -2   4  10    4.36    1.18
   2  -4  -9    3.17    1.75
  -2   4   9    0.53    1.71
   2  -4  -8    1.00    0.98
  -2   4   8    0.33    0.98
   2  -4  -7    9.17    1.00
  -2   4   7    9.28    1.04
   2  -4  -6   34.54    1.22
  -2   4   6   36.18    1.28
   2  -4  -5   21.17    1.04
  -2   4   5   22.32    1.05
   2  -4  -4   14.89    1.58
  -2   4   4   17.64    1.64
   2  -4  -3   16.59    1.64
  -2   4   3   23.62    1.09
   2  -4  -2  167.00    1.88
   2  -4  -2  168.89    2.67
  -2   4   2  174.55    2.67
   2  -4  -1  115.29    1.41
   2  -4  -1  116.19    1.81
  -2   4   1  114.61    1.36
  -2   4   1  118.80    1.78
   2  -4   0   85.21    1.52
   2  -4   0   84.05    1.71
  -2   4   0   84.38    1.40
  -2   4   0   85.48    1.31
   2  -4   1   81.02    1.67
  -2   4  -1   80.06    1.27
  -2   4  -1   82.65    1.14
   2  -4   2  147.13    2.97
  -2   4  -2  143.98    2.28
  -2   4  -2  143.80    2.06
   2  -4   3  251.68    4.17
  -2   4  -3  249.09    4.02
  -2   4  -3  256.53    3.21
  -2   4  -3  241.66    2.87
  -2   4  -4  679.82   13.61
  -2   4  -4  735.93   11.35
  -2   4  -4  709.30   10.77
  -2   4  -5  146.71    3.36
  -2   4  -6   43.01    1.42
  -2   4  -7   -1.22    1.02
  -2   4  -8    8.30    1.24
  -2   4  -9   18.87    2.34
  -2   4 -10   47.73    2.06
  -2   4 -11    0.74    1.43
  -2   4 -12    7.97    1.61
  -2   4 -13    4.69    1.69
  -2   4 -14   12.51    3.12
  -2   4 -15    3.16    1.99
   2  -3 -16    0.66    1.07
  -2   3  16    0.94    1.34
   2  -3 -15    7.17    1.08
  -2   3  15    7.41    2.16
   2  -3 -14    1.13    1.38
  -2   3  14   -0.07    1.20
   2  -3 -13    4.53    0.86
  -2   3  13    5.45    1.20
   2  -3 -12   29.55    1.62
  -2   3  12   32.00    1.54
   2  -3 -11    1.49    0.68
  -2   3  11    3.69    1.09
   2  -3 -10   -0.16    0.92
  -2   3  10    0.37    1.02
   2  -3  -9   11.16    0.62
   2  -3  -9   11.01    1.16
  -2   3   9   14.18    1.13
   2  -3  -8   19.96    0.60
   2  -3  -8   23.30    1.13
  -2   3   8   18.64    1.75
   2  -3  -7   51.49    2.00
  -2   3   7   51.05    1.43
   2  -3  -6   31.90    1.13
  -2   3   6   34.34    1.73
   2  -3  -5   10.57    0.92
  -2   3   5    8.14    0.92
   2  -3  -4    7.62    0.87
  -2   3   4    6.62    1.51
   2  -3  -3  970.73   16.13
   2  -3  -3  859.64   17.81
  -2   3   3  883.55   18.17
   2  -3  -2 1117.37   20.45
   2  -3  -2  997.09   22.34
  -2   3   2 1024.43   21.89
   2  -3  -1   64.14    0.73
   2  -3  -1   63.27    1.13
  -2   3   1   62.41    0.82
  -2   3   1   65.97    1.11
   2  -3   0   53.81    0.76
  -2   3   0   52.30    0.71
  -2   3   0   55.02    0.92
   2  -3   1   59.90    0.95
  -2   3  -1   59.95    0.91
  -2   3  -1   60.47    1.09
  -2   3  -2    7.98    0.59
  -2   3  -2    8.84    0.35
  -2   3  -3   87.23    2.04
  -2   3  -3   91.01    1.11
  -2   3  -3   85.89    1.06
  -2   3  -4    3.83    0.81
  -2   3  -4    3.16    0.16
  -2   3  -5  683.59   13.65
  -2   3  -6    4.40    0.88
  -2   3  -7   48.78    1.49
  -2   3  -8  125.31    2.76
  -2   3  -9   11.08    2.13
  -2   3 -10    7.06    1.36
  -2   3 -11   24.20    1.73
  -2   3 -12    2.73    1.47
  -2   3 -13    0.80    2.33
  -2   3 -14   -0.35    1.59
  -2   3 -15   10.67    2.01
   2  -2 -16   -0.16    1.17
  -2   2  16    1.95    1.24
   2  -2 -15    0.13    1.05
  -2   2  15    1.69    1.84
   2  -2 -14    1.82    0.96
  -2   2  14    0.53    1.14
   2  -2 -13    6.50    0.93
  -2   2  13    5.46    1.12
   2  -2 -12   37.06    1.80
  -2   2  12   36.85    2.22
   2  -2 -11   18.09    0.92
  -2   2  11   17.81    1.21
   2  -2 -10    1.78    1.03
  -2   2  10    2.16    0.95
   2  -2  -9    7.83    0.63
  -2   2   9    9.29    0.97
   2  -2  -8   40.63    0.87
  -2   2   8   42.32    1.32
   2  -2  -7   17.96    0.78
   2  -2  -7   17.86    0.96
  -2   2   7   18.71    1.41
   2  -2  -6  663.20   11.26
   2  -2  -6  687.73   13.41
  -2   2   6  681.94   13.15
   2  -2  -5   21.04    0.64
   2  -2  -5   21.35    1.02
  -2   2   5   19.00    1.01
   2  -2  -4  404.39    5.10
   2  -2  -4  420.92    6.87
  -2   2   4  411.68    7.48
   2  -2  -3  526.43    8.90
  -2   2   3  522.85    8.77
  -2   2   2 1892.41   52.70
  -2   2   1   71.51    0.75
  -2   2   1   73.59    1.29
  -2   2   0  106.17    1.23
  -2   2   0  110.65    2.07
  -2   2  -1    4.67    0.69
  -2   2  -2   44.07    0.83
  -2   2  -2   41.55    0.73
  -2   2  -3    6.28    0.61
  -2   2  -3    6.43    0.24
  -2   2  -4    8.87    1.14
  -2   2  -4    9.40    0.20
   2  -2   5  772.16   12.27
  -2   2  -5  707.09   14.17
  -2   2  -5  734.67   11.56
   2  -2   6   23.56    0.30
  -2   2  -6   24.12    1.08
  -2   2  -6   25.20    0.38
   2  -2   7   68.52    0.68
  -2   2  -7   71.59    1.68
  -2   2  -7   70.36    0.78
   2  -2   8    1.85    0.28
  -2   2  -8    1.37    0.95
  -2   2  -8    1.83    0.26
   2  -2   9   58.72    0.80
  -2   2  -9   58.80    2.57
   2  -2  10  344.25    4.52
  -2   2 -10  333.44    6.90
   2  -2  11  367.75    5.48
  -2   2 -11  393.62    8.36
   2  -2  12    8.09    0.46
  -2   2 -12    8.83    2.30
   2  -2  13   11.16    0.36
  -2   2 -13   12.22    1.69
  -2   2 -14   14.28    1.79
  -2   2 -15   -1.97    2.72
  -2   2 -16   -1.99    1.78
   2  -1 -16    1.97    1.24
  -2   1  16    3.99    1.79
  -2   1  16    1.14    1.10
   2  -1 -15    0.86    1.16
  -2   1  15    0.56    1.07
   2  -1 -14    3.05    1.06
  -2   1  14    1.65    1.06
   2  -1 -13   16.02    1.69
  -2   1  13   15.50    1.15
   2  -1 -12    7.50    0.92
  -2   1  12    5.63    1.58
   2  -1 -11   39.07    1.26
  -2   1  11   39.79    1.35
   2  -1 -10    3.58    1.16
  -2   1  10    3.87    0.89
   2  -1  -9    1.70    0.63
  -2   1   9    1.69    0.82
   2  -1  -8  132.58    2.07
  -2   1   8  133.30    2.97
   2  -1  -7   11.95    0.56
  -2   1   7   13.33    0.80
   2  -1  -6   90.35    1.30
  -2   1   6   93.01    1.68
   2  -1  -5 1219.51   26.22
  -2   1   5 1172.94   27.69
   2  -1  -4    6.38    0.42
  -2   1   4    8.11    0.67
   2  -1  -3  364.12    4.39
  -2   1   3  370.11    5.59
  -2   1   2 2983.49  106.45
  -2   1  -1  484.41    7.15
   2  -1   2  157.02    1.92
  -2   1  -2  160.11    1.85
   2  -1   3   71.88    0.97
  -2   1  -3   70.31    0.77
   2  -1   4    2.45    0.24
  -2   1  -4    2.35    0.24
   2  -1   5  301.31    3.87
  -2   1  -5  305.19    3.70
   2  -1   6    0.60    0.25
  -2   1  -6    0.83    0.42
   2  -1   7   20.79    0.40
  -2   1  -7   20.35    1.02
  -2   1  -7   21.98    0.42
   2  -1   8    6.32    0.32
  -2   1  -8    5.11    0.93
  -2   1  -8    5.87    0.34
   2  -1   9   28.97    0.78
  -2   1  -9   30.55    1.33
  -2   1  -9   27.36    0.79
   2  -1  10  322.49    4.85
  -2   1 -10  319.94    6.25
  -2   1 -10  296.55    4.65
   2  -1  11  162.26    2.52
  -2   1 -11  161.36    3.64
  -2   1 -11  147.93    2.57
   2  -1  12    0.31    0.44
  -2   1 -12   -0.48    2.09
   2  -1  13    1.13    0.69
  -2   1 -13    2.84    1.39
   2  -1  14   88.06    1.66
  -2   1 -14  105.05    3.11
  -2   1 -15   13.52    1.87
  -2   1 -16    5.20    1.85
   2   0 -15   -0.22    1.19
  -2   0  15    0.94    0.95
  -2   0  15   -0.67    1.45
   2   0 -14   -0.74    1.73
  -2   0  14    0.07    0.94
  -2   0  14    1.32    0.89
   2   0 -13    5.12    1.08
  -2   0  13    8.40    0.95
   2   0 -12    8.73    1.05
  -2   0  12    7.29    1.46
   2   0 -11    0.92    1.37
  -2   0  11    1.66    1.29
   2   0 -10    4.29    0.83
  -2   0  10    4.56    0.83
   2   0  -9    6.70    0.77
  -2   0   9    8.71    0.84
   2   0  -8    0.04    0.58
  -2   0   8   -1.16    0.65
   2   0  -7  271.15    4.12
  -2   0   7  275.67    4.37
   2   0  -6  194.87    2.75
  -2   0   6  197.86    3.04
   2   0  -5 1648.18   45.19
  -2   0   5 1816.12   50.21
   2   0  -4  124.29    1.52
  -2   0   4  123.86    1.86
   2   0  -3  100.21    1.11
  -2   0   3  104.79    1.17
  -2   0   3  104.72    1.57
   2   0  -2  295.28    3.60
  -2   0   2  325.98    3.77
  -2   0   1 1628.36   42.27
   2   0   0  653.31   11.79
  -2   0   0  655.79   10.88
   2   0   1  476.35    7.01
  -2   0  -1  468.16    6.88
   2   0   2  165.75    2.50
  -2   0  -2  160.57    2.01
   2   0   3  591.31    9.06
  -2   0  -3  575.44    9.43
   2   0   4   31.96    0.52
  -2   0  -4   30.35    0.51
   2   0   5   17.52    0.44
  -2   0  -5   18.36    0.45
   2   0   6    0.08    0.39
  -2   0  -6    0.12    0.63
   2   0   7  136.76    2.01
  -2   0  -7  141.53    2.04
   2   0   8    3.26    0.39
  -2   0  -8    3.37    0.61
   2   0   9    2.97    0.46
  -2   0  -9    3.26    0.45
   2   0  10   13.69    0.59
  -2   0 -10   13.87    1.17
  -2   0 -10   13.65    0.61
   2   0  11    6.08    0.59
  -2   0 -11    6.44    1.26
  -2   0 -11    5.93    0.91
   2   0  12  481.99    8.34
  -2   0 -12  493.94   10.64
  -2   0 -12  447.86    9.17
   2   0  13   13.34    1.08
  -2   0 -13   13.07    1.47
  -2   0 -13   11.26    1.10
   2   0  14    3.31    0.66
  -2   0 -14    7.60    2.24
   2   0  15   39.99    1.65
  -2   0 -15   47.85    2.27
  -2   0 -16   21.78    3.07
   2   1 -15   23.71    1.69
  -2  -1  15   24.31    1.19
  -2  -1  15   22.46    1.11
   2   1 -14    2.00    1.22
  -2  -1  14    2.66    0.89
  -2  -1  14    3.00    1.26
   2   1 -13    1.76    1.10
  -2  -1  13    1.50    1.26
  -2  -1  13    1.51    0.77
   2   1 -12   -0.12    1.57
  -2  -1  12    1.36    1.18
  -2  -1  12   -0.16    1.14
   2   1 -11   -1.40    0.95
  -2  -1  11   -1.16    1.15
  -2  -1  11   -0.17    0.71
   2   1 -10   20.49    1.11
  -2  -1  10   19.00    1.37
  -2  -1  10   20.79    0.90
   2   1  -9   26.36    1.08
  -2  -1   9   28.24    1.41
   2   1  -8    0.68    0.67
  -2  -1   8   -1.42    0.94
   2   1  -7   58.85    1.21
  -2  -1   7   57.86    1.56
   2   1  -6   95.90    1.58
  -2  -1   6   96.90    1.55
   2   1  -5   26.36    0.77
  -2  -1   5   28.15    0.84
  -2  -1   5   28.11    0.84
  -2  -1   5   26.58    0.81
  -2  -1   4    1.05    0.76
  -2  -1   4    7.45    0.58
   2   1  -3   26.17    0.56
  -2  -1   3   26.11    0.82
  -2  -1   3   25.74    0.66
   2   1  -2   80.92    1.00
  -2  -1   2   83.89    1.05
  -2  -1   2   81.19    1.23
   2   1  -1  833.61   15.44
  -2  -1   1  849.73   15.11
  -2  -1   1  812.10   15.08
   2   1   0  149.53    2.07
  -2  -1   0  147.89    2.05
   2   1   1   79.36    1.26
  -2  -1  -1   80.74    1.28
   2   1   2 1687.65   42.33
  -2  -1  -2 1671.51   41.87
   2   1   3  714.93   12.03
  -2  -1  -3  667.14   12.41
   2   1   4  861.85   16.24
  -2  -1  -4  867.23   15.82
   2   1   5  716.27   12.28
  -2  -1  -5  699.02   12.16
   2   1   6    9.53    0.91
  -2  -1  -6    9.46    0.57
   2   1   7    3.62    0.54
  -2  -1  -7    2.60    0.54
   2   1   8    1.29    0.47
  -2  -1  -8    0.79    0.71
   2   1   9    9.28    0.92
  -2  -1  -9    9.94    0.59
   2   1  10   39.68    0.95
  -2  -1 -10   40.47    0.99
   2   1  11    2.26    0.62
  -2  -1 -11    4.48    0.64
   2   1  12    9.26    0.75
  -2  -1 -12   10.03    1.34
  -2  -1 -12    9.28    0.79
   2   1  13    5.71    1.18
  -2  -1 -13    7.48    1.36
  -2  -1 -13    5.61    0.79
   2   1  14   10.58    0.83
  -2  -1 -14   10.46    1.48
  -2  -1 -14    7.16    0.87
   2   1  15   11.60    0.91
  -2  -1 -15   13.06    1.65
   2   1  16    8.07    0.93
  -2  -1 -16   10.79    1.74
  -2  -1 -17    0.94    1.71
   2   2 -15   37.76    2.03
  -2  -2  14    9.78    0.88
  -2  -2  14    7.78    0.81
   2   2 -13   14.32    1.36
  -2  -2  13   14.75    1.34
  -2  -2  13   13.34    1.23
   2   2 -12    2.01    1.10
  -2  -2  12    2.74    1.07
  -2  -2  12    1.67    0.65
   2   2 -11   18.95    1.23
  -2  -2  11   17.05    1.24
  -2  -2  11   16.66    0.81
   2   2 -10   30.54    1.30
  -2  -2  10   32.70    1.40
  -2  -2  10   30.62    1.32
   2   2  -9   79.23    1.87
  -2  -2   9   84.22    1.94
  -2  -2   9   81.92    1.92
   2   2  -8   59.25    1.46
  -2  -2   8   62.17    1.20
  -2  -2   8   59.96    1.16
   2   2  -7   15.95    0.82
  -2  -2   7   15.95    0.67
  -2  -2   7   14.85    0.97
   2   2  -6  105.35    1.79
  -2  -2   6  108.84    1.88
  -2  -2   6  104.36    1.95
  -2  -2   6  102.12    1.84
   2   2  -5   51.64    1.11
  -2  -2   5   54.50    1.19
  -2  -2   5   54.60    1.04
  -2  -2   5   52.84    0.97
   2   2  -4    8.49    0.63
  -2  -2   4    9.85    0.67
  -2  -2   4    9.06    0.89
   2   2  -3   17.74    0.92
  -2  -2   3   19.06    0.94
  -2  -2   3   18.40    0.84
   2   2  -2   18.17    0.53
   2   2  -2   17.86    0.53
  -2  -2   2   17.57    0.54
  -2  -2   2   16.82    0.52
   2   2  -1    8.36    0.57
  -2  -2   1    8.70    0.56
   2   2   0 2151.71   62.27
  -2  -2   0 2148.19   62.28
   2   2   1 2953.30  101.41
  -2  -2  -1 2858.89  100.33
   2   2   215514.40 1597.52
  -2  -2  -215614.16 1608.02
   2   2   3  311.83    5.41
  -2  -2  -3  321.32    4.64
   2   2   4 1128.26   23.38
  -2  -2  -4 1059.71   22.13
   2   2   5  811.89   15.19
  -2  -2  -5  801.64   15.10
   2   2   6   77.86    1.85
  -2  -2  -6   55.91    1.19
   2   2   7  209.66    3.22
  -2  -2  -7  209.56    3.11
   2   2   8   11.45    0.65
  -2  -2  -8   11.72    0.65
   2   2   9   16.88    0.78
  -2  -2  -9   14.98    0.76
   2   2  10    1.13    0.67
  -2  -2 -10    0.82    0.64
   2   2  11    3.33    0.75
  -2  -2 -11    3.45    0.75
   2   2  12   65.75    1.54
  -2  -2 -12   62.60    1.58
   2   2  13    8.64    1.38
  -2  -2 -13    7.64    0.93
   2   2  14   13.09    0.98
  -2  -2 -14   15.20    1.51
  -2  -2 -14   10.92    1.00
   2   2  15    2.62    1.40
  -2  -2 -15    2.94    2.25
  -2  -2 -15    1.51    0.90
   2   2  16    1.08    0.96
  -2  -2 -16    2.17    1.54
  -2  -2 -16    2.56    0.97
   2   2  17    0.92    1.50
  -2  -2 -17    0.48    1.62
   2   3 -14   41.32    2.11
   2   3 -13    1.25    1.25
  -2  -3  13    1.09    0.63
  -2  -3  13   -0.75    0.59
   2   3 -12   36.84    1.66
  -2  -3  12   34.75    0.96
  -2  -3  12   31.73    0.94
   2   3 -11   25.72    2.15
  -2  -3  11   25.20    0.82
  -2  -3  11   22.38    0.81
   2   3 -10    7.73    1.77
  -2  -3  10    4.95    0.95
  -2  -3  10    6.16    0.95
   2   3  -9   -0.18    1.50
  -2  -3   9    1.89    0.54
  -2  -3   9    1.41    0.87
   2   3  -8  112.60    3.02
  -2  -3   8  115.40    1.76
  -2  -3   8  108.08    2.08
   2   3  -7    0.08    0.76
  -2  -3   7    2.05    0.84
  -2  -3   7    1.16    0.47
  -2  -3   7    1.23    0.47
   2   3  -6   29.31    1.00
  -2  -3   6   31.98    1.04
  -2  -3   6   29.16    0.97
   2   3  -5   70.59    1.40
  -2  -3   5   70.41    1.43
  -2  -3   5   70.17    1.36
   2   3  -4  135.18    2.18
  -2  -3   4  139.73    2.26
  -2  -3   4  129.58    1.86
   2   3  -3   36.71    0.92
  -2  -3   3   37.93    0.97
  -2  -3   3   36.85    1.05
   2   3  -2    2.50    0.51
   2   3  -2    2.47    0.40
  -2  -3   2    1.56    0.51
  -2  -3   2    2.08    0.41
   2   3  -1  270.47    3.55
  -2  -3   1  276.36    3.75
  -2  -3   1  268.84    3.57
   2   3   0 1011.03   19.93
  -2  -3   0  969.51   19.27
   2   3   1 5403.49  273.91
  -2  -3  -1 5376.18  273.03
   2   3   2 2042.58   57.59
  -2  -3  -2 1918.63   56.64
   2   3   3 1726.17   44.84
  -2  -3  -3 1673.55   43.66
   2   3   4  235.76    3.33
  -2  -3  -4  232.93    3.26
   2   3   5  298.25    4.95
  -2  -3  -5  293.98    4.36
   2   3   6   28.93    0.98
  -2  -3  -6   28.50    0.96
   2   3   7   16.17    0.90
  -2  -3  -7   16.09    1.27
   2   3   8  326.33    5.85
  -2  -3  -8  312.91    5.09
   2   3   9   27.85    1.51
  -2  -3  -9   27.72    0.98
   2   3  10   33.73    1.64
  -2  -3 -10   32.92    1.16
   2   3  11   89.22    1.90
  -2  -3 -11   87.36    2.58
   2   3  12   33.55    1.26
  -2  -3 -12   35.41    1.87
   2   3  13    9.50    1.01
  -2  -3 -13    8.71    1.03
   2   3  14   27.40    1.86
  -2  -3 -14   23.65    1.32
   2   3  15    0.40    0.98
  -2  -3 -15    4.61    1.38
  -2  -3 -15    2.18    1.03
   2   3  16    3.19    1.08
  -2  -3 -16    1.40    2.38
  -2  -3 -16    1.48    1.11
   2   3  17    3.96    1.15
  -2  -3 -17    3.47    1.70
  -2  -3 -17    5.45    1.21
   2   4 -14   27.66    2.96
   2   4 -13    1.02    1.37
   2   4 -12    2.36    1.29
  -2  -4  12    2.14    0.81
  -2  -4  12    1.29    0.51
   2   4 -11    0.09    1.21
  -2  -4  11    0.72    0.52
  -2  -4  11    1.92    0.81
   2   4 -10   18.89    1.49
  -2  -4  10   22.36    1.04
  -2  -4  10   22.56    0.73
   2   4  -9   67.38    1.97
  -2  -4   9   64.52    1.15
  -2  -4   9   66.33    1.18
   2   4  -8  387.85    7.64
  -2  -4   8  384.23    6.48
  -2  -4   8  380.85    6.09
   2   4  -7   45.38    1.43
  -2  -4   7   44.55    2.17
  -2  -4   7   42.99    1.15
  -2  -4   7   45.44    1.14
   2   4  -6   47.47    1.35
  -2  -4   6   49.27    2.02
  -2  -4   6   48.65    0.88
  -2  -4   6   47.28    0.85
   2   4  -5  135.47    2.37
  -2  -4   5  144.59    3.12
  -2  -4   5  133.21    2.07
   2   4  -4   30.13    0.95
   2   4  -4   27.49    0.62
  -2  -4   4   28.16    0.98
  -2  -4   4   27.38    0.62
   2   4  -3   62.76    1.86
  -2  -4   3   62.00    1.01
   2   4  -2   44.43    1.47
   2   4  -2   43.46    0.84
  -2  -4   2   42.50    1.08
   2   4  -1   43.54    0.79
  -2  -4   1   45.75    0.93
  -2  -4   1   42.81    0.81
   2   4   0   91.03    1.63
  -2  -4   0   88.53    1.36
  -2  -4   0   88.47    1.30
   2   4   1    5.20    0.83
  -2  -4  -1    7.08    0.82
   2   4   2  982.59   19.51
  -2  -4  -2  922.07   18.50
   2   4   3  807.09   15.29
  -2  -4  -3  804.88   15.32
   2   4   4   26.57    0.95
  -2  -4  -4   28.53    0.87
   2   4   5    1.82    0.80
  -2  -4  -5    4.19    1.25
   2   4   6   61.64    1.49
  -2  -4  -6   52.96    2.05
   2   4   7   -0.33    1.14
  -2  -4  -7    0.33    1.08
   2   4   8    2.18    0.74
  -2  -4  -8    3.35    1.14
   2   4   9  129.89    2.43
  -2  -4  -9  132.62    3.06
   2   4  10   20.93    1.10
  -2  -4 -10   22.32    1.10
   2   4  11   52.95    1.60
  -2  -4 -11   53.87    1.61
   2   4  12   28.19    1.96
  -2  -4 -12   26.07    1.31
   2   4  13   20.67    1.24
  -2  -4 -13   18.26    1.29
   2   4  14    3.99    1.05
  -2  -4 -14    3.75    1.75
   2   4  15    2.44    1.72
  -2  -4 -15    2.59    1.77
   2   4  16    0.52    1.13
  -2  -4 -16   -0.34    1.41
  -2  -4 -16   -0.35    1.18
   2   4  17   -0.00    1.19
  -2  -4 -17    2.92    2.45
  -2  -4 -17    1.44    1.27
   2   5 -14    8.94    1.75
   2   5 -13    5.37    1.59
   2   5 -12   13.86    1.61
   2   5 -11   16.85    1.54
  -2  -5  11   12.73    0.51
  -2  -5  11   12.27    0.81
   2   5 -10    1.04    1.24
  -2  -5  10    0.54    0.41
  -2  -5  10    0.51    0.43
   2   5  -9   51.03    1.90
  -2  -5   9   48.73    0.89
  -2  -5   9   50.64    1.00
   2   5  -8   37.23    1.64
  -2  -5   8   41.35    1.74
  -2  -5   8   37.64    0.83
   2   5  -7    0.74    1.01
  -2  -5   7   -0.07    1.07
  -2  -5   7    0.64    0.41
  -2  -5   7    1.12    0.66
   2   5  -6    3.92    0.95
  -2  -5   6    4.63    0.98
  -2  -5   6    2.61    0.65
   2   5  -5   21.05    1.02
  -2  -5   5   18.99    1.08
  -2  -5   5   19.10    0.56
   2   5  -4   21.29    0.96
   2   5  -4   18.98    0.54
  -2  -5   4   19.77    0.99
  -2  -5   4   18.68    0.55
   2   5  -3  121.63    2.11
   2   5  -3  114.25    1.54
  -2  -5   3  119.77    2.07
   2   5  -2    5.03    0.74
   2   5  -2    4.36    0.47
  -2  -5   2    4.30    0.73
  -2  -5   2    4.98    0.54
   2   5  -1   19.45    1.02
  -2  -5   1   18.52    0.87
  -2  -5   1   17.12    0.72
   2   5   0  226.40    3.62
  -2  -5   0  229.52    3.41
  -2  -5   0  219.08    3.15
   2   5   1   22.31    0.75
  -2  -5  -1   23.33    0.73
   2   5   2  162.36    2.89
  -2  -5  -2  158.04    2.37
   2   5   3   17.52    1.27
  -2  -5  -3   19.61    0.82
   2   5   4   13.03    0.98
  -2  -5  -4   18.68    0.98
   2   5   5   42.42    1.32
  -2  -5  -5   38.30    1.24
   2   5   6  224.26    4.48
  -2  -5  -6  212.59    3.61
   2   5   7   27.31    1.07
  -2  -5  -7   26.03    1.03
   2   5   8   35.16    1.20
  -2  -5  -8   33.81    1.72
   2   5   9   -0.05    0.87
  -2  -5  -9    1.78    0.83
   2   5  10   33.42    1.35
  -2  -5 -10   33.39    1.35
   2   5  11   86.75    2.17
  -2  -5 -11   84.60    2.16
   2   5  12   32.96    1.48
  -2  -5 -12   29.87    1.47
   2   5  13    6.81    1.87
  -2  -5 -13    6.09    1.84
   2   5  14   -0.11    1.12
  -2  -5 -14    0.53    1.11
   2   5  15    1.25    1.16
  -2  -5 -15   -0.91    1.24
   2   5  16    4.27    2.06
  -2  -5 -16    5.36    1.38
   2   5  17    2.38    1.32
  -2  -5 -17    0.62    1.54
  -2  -5 -17    0.20    2.17
   2   6 -13    1.65    2.61
   2   6 -12   -1.13    1.53
   2   6 -11    1.40    1.43
   2   6 -10    4.75    1.39
  -2  -6  10    4.43    0.32
  -2  -6  10    4.54    0.40
   2   6  -9    1.97    1.31
  -2  -6   9    1.92    0.52
  -2  -6   9    1.82    0.60
   2   6  -8   30.06    1.63
  -2  -6   8   29.65    1.70
  -2  -6   8   28.10    0.95
   2   6  -7   14.24    1.97
  -2  -6   7    9.74    1.32
  -2  -6   7   10.67    0.68
  -2  -6   7   10.60    0.73
   2   6  -6   26.42    1.38
  -2  -6   6   27.57    1.44
  -2  -6   6   24.56    0.91
   2   6  -5  142.28    2.82
  -2  -6   5  142.74    2.88
  -2  -6   5  137.25    1.90
   2   6  -4  143.47    2.71
   2   6  -4  133.89    1.80
  -2  -6   4  136.24    2.60
  -2  -6   4  133.23    2.15
   2   6  -3   24.36    1.10
   2   6  -3   24.38    0.61
  -2  -6   3   27.65    1.08
  -2  -6   3   24.85    0.63
   2   6  -2    9.53    0.85
   2   6  -2    8.56    0.51
  -2  -6   2    9.72    0.52
   2   6  -1  205.19    2.95
  -2  -6   1  203.51    3.30
  -2  -6   1  204.43    3.48
   2   6   0   56.14    1.13
  -2  -6   0   57.42    1.32
  -2  -6   0   54.92    1.58
   2   6   1  586.96   11.64
  -2  -6  -1  553.65    9.80
  -2  -6  -1  547.52    9.84
   2   6   2    9.71    0.95
  -2  -6  -2    6.07    0.81
   2   6   3    7.21    0.91
  -2  -6  -3   10.31    0.94
   2   6   4  185.49    4.00
  -2  -6  -4  184.42    3.93
   2   6   5   16.19    1.07
  -2  -6  -5   15.18    1.03
   2   6   6    4.27    1.30
  -2  -6  -6    2.21    0.81
   2   6   7   33.45    1.23
  -2  -6  -7   32.55    1.18
   2   6   8    2.60    0.90
  -2  -6  -8   -2.16    0.90
   2   6   9    3.88    1.02
  -2  -6  -9   -0.20    0.99
   2   6  10  213.91    4.22
  -2  -6 -10  202.12    4.12
   2   6  11    1.98    1.16
  -2  -6 -11    3.44    1.10
   2   6  12    5.47    1.21
  -2  -6 -12    1.56    1.86
   2   6  13   17.84    2.16
  -2  -6 -13   15.32    1.43
   2   6  14    7.77    1.41
  -2  -6 -14   10.73    1.39
   2   6  15   20.60    1.62
  -2  -6 -15   18.01    2.46
   2   6  16   -0.47    1.33
  -2  -6 -16   -0.32    1.40
   2   6  17   -0.27    1.43
  -2  -6 -17   -1.29    1.48
   2   7 -12   -1.76    1.65
   2   7 -11    2.18    1.55
   2   7 -10   17.66    1.76
   2   7  -9   15.02    1.59
  -2  -7   9   15.43    1.69
   2   7  -8   20.75    1.60
  -2  -7   8   24.52    2.62
   2   7  -7   13.06    1.43
  -2  -7   7   15.13    1.46
  -2  -7   7   11.90    0.66
  -2  -7   7   12.75    0.70
   2   7  -6   18.71    1.40
  -2  -7   6   19.47    1.42
  -2  -7   6   18.47    0.79
   2   7  -5   29.96    1.51
   2   7  -5   29.35    0.90
  -2  -7   5   28.53    1.49
  -2  -7   5   29.06    0.96
   2   7  -4    7.98    1.14
   2   7  -4    8.65    0.50
  -2  -7   4    8.87    1.09
  -2  -7   4    8.49    0.51
   2   7  -3    4.83    0.94
   2   7  -3    1.83    0.72
  -2  -7   3    2.64    0.95
  -2  -7   3    3.32    0.48
   2   7  -2    7.57    0.54
  -2  -7   2    6.61    0.90
  -2  -7   2    7.37    0.85
   2   7  -1   49.91    1.00
  -2  -7   1   51.23    1.84
  -2  -7   1   49.87    0.99
   2   7   0   29.79    0.86
  -2  -7   0   30.89    1.05
  -2  -7   0   30.85    0.85
   2   7   1   52.52    1.16
  -2  -7  -1   52.60    1.26
  -2  -7  -1   51.91    1.12
   2   7   2  468.56    8.02
  -2  -7  -2  452.65    7.92
   2   7   3   37.89    1.15
  -2  -7  -3   37.51    1.62
   2   7   4   31.49    1.60
  -2  -7  -4   30.18    1.12
   2   7   5   86.45    1.84
  -2  -7  -5   82.63    1.81
   2   7   6   34.00    1.24
  -2  -7  -6   31.78    1.80
   2   7   7    2.64    0.98
  -2  -7  -7    1.09    0.97
   2   7   8   29.73    1.39
  -2  -7  -8   28.71    1.32
   2   7   9   30.49    1.50
  -2  -7  -9   29.21    1.43
   2   7  10  162.22    3.58
  -2  -7 -10  161.45    3.53
   2   7  11    5.59    1.31
  -2  -7 -11    5.91    1.27
   2   7  12   11.97    1.44
  -2  -7 -12   12.86    1.39
   2   7  13   62.01    3.12
  -2  -7 -13   54.11    2.14
   2   7  14    0.68    1.35
  -2  -7 -14    0.49    1.36
   2   7  15    3.85    1.45
  -2  -7 -15    1.98    1.42
   2   7  16    3.79    1.56
  -2  -7 -16    5.40    1.58
   2   7  17    0.82    2.45
  -2  -7 -17   -0.65    2.52
   2   8 -12    5.88    1.86
   2   8 -11   21.79    2.07
   2   8 -10    2.52    1.68
   2   8  -9   -1.89    1.54
  -2  -8   9   -1.40    1.59
   2   8  -8    3.90    2.23
  -2  -8   8    3.33    2.41
   2   8  -7    0.25    1.33
  -2  -8   7   -0.75    1.39
  -2  -8   7    0.91    0.47
   2   8  -6  113.22    2.99
  -2  -8   6  113.04    2.95
   2   8  -5    9.86    1.35
   2   8  -5   10.11    0.51
  -2  -8   5    9.72    1.37
  -2  -8   5   10.47    0.75
   2   8  -4   -0.94    1.13
   2   8  -4    0.48    0.46
  -2  -8   4    3.11    1.13
  -2  -8   4    2.11    0.74
   2   8  -3   26.44    1.38
   2   8  -3   25.79    0.71
  -2  -8   3   25.14    1.36
  -2  -8   3   25.26    0.74
   2   8  -2  132.57    2.00
  -2  -8   2  125.92    2.57
  -2  -8   2  130.70    2.02
   2   8  -1   59.96    1.18
  -2  -8   1   59.37    1.58
  -2  -8   1   58.62    1.61
   2   8   0  309.01    5.51
  -2  -8   0  303.46    5.24
  -2  -8   0  297.17    4.85
   2   8   1    2.45    0.68
  -2  -8  -1    2.16    0.79
  -2  -8  -1    2.06    0.68
   2   8   2   41.30    1.17
  -2  -8  -2   40.61    1.70
  -2  -8  -2   41.04    1.16
   2   8   3    8.01    0.83
  -2  -8  -3    8.12    0.83
   2   8   4   35.08    1.25
  -2  -8  -4   37.06    1.21
   2   8   5   58.59    1.63
  -2  -8  -5   60.93    1.62
   2   8   6   75.16    1.91
  -2  -8  -6   75.72    1.90
   2   8   7    1.12    1.67
  -2  -8  -7    0.08    1.06
   2   8   8   24.36    1.48
  -2  -8  -8   24.68    1.47
   2   8   9   58.13    2.04
  -2  -8  -9   58.81    2.95
   2   8  10   10.80    1.39
  -2  -8 -10   11.02    1.43
   2   8  11  106.04    2.94
  -2  -8 -11  102.49    2.91
   2   8  12    8.91    1.55
  -2  -8 -12   10.77    1.53
   2   8  13    9.23    2.41
  -2  -8 -13    7.57    1.50
   2   8  14    3.82    1.54
  -2  -8 -14    5.87    2.39
   2   8  15    0.85    1.57
  -2  -8 -15    2.02    1.58
   2   8  16    4.81    1.70
  -2  -8 -16    2.45    1.73
   2   8  17    6.68    2.77
  -2  -8 -17    1.86    1.80
   2   9 -11    6.63    1.98
   2   9 -10    2.68    1.73
   2   9  -9    6.04    1.78
  -2  -9   9    7.20    1.84
   2   9  -8   -0.02    1.53
  -2  -9   8    3.72    1.57
   2   9  -7    3.47    1.50
  -2  -9   7    2.48    1.47
  -2  -9   7    1.47    0.26
  -2  -9   7    1.14    0.42
   2   9  -6    2.36    1.39
  -2  -9   6    0.69    1.38
  -2  -9   6    1.80    0.37
   2   9  -5   76.32    2.56
   2   9  -5   79.37    1.54
  -2  -9   5   79.71    2.54
  -2  -9   5   75.07    1.57
   2   9  -4   18.06    1.57
   2   9  -4   19.18    0.67
  -2  -9   4   21.76    1.49
  -2  -9   4   17.90    1.00
   2   9  -3   71.65    1.67
  -2  -9   3   67.99    2.13
  -2  -9   3   69.83    1.69
   2   9  -2  125.35    2.52
  -2  -9   2  122.45    2.77
  -2  -9   2  124.39    2.58
   2   9  -1   87.09    1.61
  -2  -9   1   84.36    2.11
  -2  -9   1   87.74    2.12
   2   9   0  121.39    2.69
  -2  -9   0  118.05    2.48
  -2  -9   0  118.14    2.16
   2   9   1    0.41    0.76
  -2  -9  -1    1.61    0.90
  -2  -9  -1   -0.35    0.75
   2   9   2  131.68    2.45
  -2  -9  -2  128.83    2.55
  -2  -9  -2  128.29    3.06
   2   9   3   96.26    2.72
  -2  -9  -3   91.49    1.93
  -2  -9  -3   93.34    2.00
   2   9   4   14.98    1.10
  -2  -9  -4   13.58    1.09
   2   9   5    0.61    0.99
  -2  -9  -5    0.87    0.99
   2   9   6   30.70    1.51
  -2  -9  -6   32.18    1.43
   2   9   7   15.61    1.39
  -2  -9  -7   13.76    1.39
   2   9   8   59.43    3.08
  -2  -9  -8   59.56    2.07
   2   9   9    5.23    2.20
  -2  -9  -9    4.17    1.33
   2   9  10    4.71    1.49
  -2  -9 -10    3.58    1.43
   2   9  11  306.71    6.84
  -2  -9 -11  298.19    6.88
   2   9  12   16.63    2.83
  -2  -9 -12   16.29    1.77
   2   9  13   -2.81    2.51
  -2  -9 -13    5.43    1.50
   2   9  14   -0.45    1.61
  -2  -9 -14    1.47    2.48
   2   9  15   -0.77    1.71
  -2  -9 -15    3.00    1.68
   2   9  16    0.89    1.81
  -2  -9 -16    7.22    2.85
   2  10 -10   -2.00    1.91
   2  10  -9    1.49    1.82
  -2 -10   9    3.34    1.94
   2  10  -8   -0.01    2.70
  -2 -10   8    2.90    1.70
   2  10  -7    0.30    1.60
  -2 -10   7    0.15    1.56
   2  10  -6    0.37    1.49
  -2 -10   6    4.77    1.48
  -2 -10   6    0.75    0.58
   2  10  -5   20.81    1.72
   2  10  -5   17.35    0.61
  -2 -10   5   16.81    1.70
  -2 -10   5   16.47    0.91
   2  10  -4   58.60    1.48
  -2 -10   4   55.53    2.17
  -2 -10   4   54.06    1.14
   2  10  -3    4.02    0.97
  -2 -10   3    7.39    2.16
  -2 -10   3    6.75    0.97
   2  10  -2   15.01    1.21
  -2 -10   2   13.43    1.46
  -2 -10   2   15.67    1.21
   2  10  -1  219.09    3.68
  -2 -10   1  212.56    4.44
  -2 -10   1  216.68    4.37
   2  10   0  176.46    3.84
  -2 -10   0  171.45    3.62
  -2 -10   0  172.60    3.11
   2  10   1  122.40    3.21
  -2 -10  -1  125.42    2.74
  -2 -10  -1  122.28    2.43
   2  10   2    1.12    1.47
  -2 -10  -2    0.62    0.99
  -2 -10  -2    3.14    0.89
   2  10   3    1.83    1.00
  -2 -10  -3    2.42    0.99
  -2 -10  -3    5.12    1.51
   2  10   4    0.08    1.02
  -2 -10  -4    0.41    0.92
  -2 -10  -4    0.13    1.00
   2  10   5    3.44    1.12
  -2 -10  -5    2.65    1.10
   2  10   6   84.27    2.40
  -2 -10  -6   83.06    2.32
   2  10   7    4.69    1.34
  -2 -10  -7    4.16    1.32
   2  10   8   16.31    1.63
  -2 -10  -8   16.77    2.44
   2  10   9   15.78    1.69
  -2 -10  -9   15.04    1.65
   2  10  10   44.33    3.23
  -2 -10 -10   43.47    2.13
   2  10  11   -1.95    2.49
  -2 -10 -11   -1.97    1.56
   2  10  12  278.06    8.41
  -2 -10 -12  257.90    6.61
   2  10  13   -0.24    1.77
  -2 -10 -13   -2.27    1.64
   2  10  14   13.31    2.04
  -2 -10 -14   11.35    3.09
   2  10  15   42.07    2.73
  -2 -10 -15   44.99    2.64
   2  10  16    4.69    1.95
  -2 -10 -16   -4.10    3.09
   2  11  -9    2.07    1.91
  -2 -11   9    1.63    2.04
   2  11  -8   13.84    2.09
  -2 -11   8   12.24    3.37
   2  11  -7   10.34    1.90
  -2 -11   7    8.43    1.90
   2  11  -6    8.92    1.88
  -2 -11   6    9.65    1.84
   2  11  -5   31.30    0.78
  -2 -11   5   32.63    2.06
   2  11  -4   13.67    1.05
  -2 -11   4   18.18    2.70
  -2 -11   4   13.96    1.02
   2  11  -3   14.33    1.19
  -2 -11   3   19.72    1.64
   2  11  -2  120.01    2.65
  -2 -11   2  112.39    3.10
  -2 -11   2  111.04    2.08
   2  11  -1   15.25    0.93
  -2 -11   1   14.26    1.46
  -2 -11   1   14.03    1.38
   2  11   0   22.23    1.10
  -2 -11   0   22.78    1.50
  -2 -11   0   20.53    1.07
   2  11   1  201.42    3.74
  -2 -11  -1  198.22    5.34
  -2 -11  -1  195.04    3.73
   2  11   2   41.78    1.54
  -2 -11  -2   42.96    2.45
  -2 -11  -2   39.91    1.44
   2  11   3   53.07    1.73
  -2 -11  -3   52.88    1.77
  -2 -11  -3   51.72    1.69
   2  11   4   51.92    2.58
  -2 -11  -4   49.48    1.69
  -2 -11  -4   50.60    2.48
   2  11   5    2.96    1.19
  -2 -11  -5    0.53    1.00
  -2 -11  -5    2.60    1.14
   2  11   6   29.62    2.56
  -2 -11  -6   30.27    1.63
   2  11   7    5.50    1.45
  -2 -11  -7    7.43    1.42
   2  11   8    4.83    1.56
  -2 -11  -8    6.61    1.52
   2  11   9  112.21    3.27
  -2 -11  -9  111.94    3.30
   2  11  10    3.58    1.68
  -2 -11 -10    5.05    1.60
   2  11  11    7.93    1.80
  -2 -11 -11    7.50    1.76
   2  11  12    1.91    1.80
  -2 -11 -12    6.83    2.76
   2  11  13   46.79    2.66
  -2 -11 -13   41.03    2.54
   2  11  14   10.03    2.07
  -2 -11 -14    5.07    3.20
   2  11  15   13.58    2.18
  -2 -11 -15    6.00    2.17
  -2 -12   8    2.56    3.35
  -2 -12   7    9.85    2.17
  -2 -12   6    1.10    1.83
   2  12  -5    0.58    0.48
  -2 -12   5   -5.61    2.73
   2  12  -4    9.81    1.07
  -2 -12   4   13.55    1.78
  -2 -12   4    9.93    1.08
   2  12  -3   18.71    1.28
  -2 -12   3   17.05    1.79
  -2 -12   3   16.97    0.89
   2  12  -2   36.56    1.20
  -2 -12   2   41.24    2.04
  -2 -12   2   36.14    1.18
   2  12  -1    1.74    0.81
  -2 -12   1   -1.94    2.24
  -2 -12   1    0.02    1.26
   2  12   0    1.11    0.90
  -2 -12   0   -2.15    1.31
  -2 -12   0    1.80    1.32
   2  12   1   28.94    1.38
  -2 -12  -1   30.60    1.71
  -2 -12  -1   31.53    1.99
   2  12   2  125.14    2.88
  -2 -12  -2  123.79    3.04
  -2 -12  -2  122.93    3.66
   2  12   3    6.32    1.18
  -2 -12  -3    1.72    1.23
  -2 -12  -3    3.49    1.13
   2  12   4   17.54    1.45
  -2 -12  -4   17.03    2.14
  -2 -12  -4   17.25    1.39
   2  12   5   42.81    1.87
  -2 -12  -5   38.17    1.67
  -2 -12  -5   41.59    1.80
   2  12   6   64.94    2.38
  -2 -12  -6   61.54    1.91
  -2 -12  -6   64.55    3.28
   2  12   7   10.34    2.48
  -2 -12  -7    9.30    1.52
   2  12   8    1.45    1.48
  -2 -12  -8    0.64    1.47
   2  12   9    8.63    1.77
  -2 -12  -9   12.12    2.75
   2  12  10   49.12    2.53
  -2 -12 -10   44.17    2.40
   2  12  11    5.19    2.01
  -2 -12 -11    8.38    1.86
   2  12  12   38.93    2.63
  -2 -12 -12   39.67    2.59
   2  12  13   -0.55    2.02
  -2 -12 -13    2.29    1.85
   2  12  14    4.62    2.05
  -2 -12 -14   -9.13    3.40
   2  12  15    7.52    2.50
  -2 -12 -15   14.89    2.34
  -2 -13   6   14.06    2.29
  -2 -13   5   15.62    2.15
   2  13  -4   13.28    1.17
  -2 -13   4   12.93    2.05
   2  13  -3    2.68    1.18
  -2 -13   3    0.71    1.72
  -2 -13   3    1.64    0.76
   2  13  -2    3.50    0.85
  -2 -13   2    5.04    1.61
  -2 -13   2    2.68    0.84
   2  13  -1   17.58    1.68
  -2 -13   1   18.09    1.80
  -2 -13   1   16.34    1.60
   2  13   0    3.44    0.97
  -2 -13   0    3.50    1.41
  -2 -13   0    2.41    0.98
   2  13   1    0.48    1.02
  -2 -13  -1    2.94    2.16
  -2 -13  -1    0.12    0.97
   2  13   2  128.91    3.94
  -2 -13  -2  122.86    3.26
  -2 -13  -2  120.81    2.88
   2  13   3   77.02    2.38
  -2 -13  -3   78.71    2.48
  -2 -13  -3   76.39    2.28
   2  13   4    4.65    1.33
  -2 -13  -4    7.35    1.34
  -2 -13  -4    6.33    2.07
   2  13   5   45.00    3.02
  -2 -13  -5   39.71    1.82
  -2 -13  -5   48.26    2.00
   2  13   6   47.64    2.16
  -2 -13  -6   46.66    1.84
  -2 -13  -6   48.33    2.18
   2  13   7   12.40    1.72
  -2 -13  -7   10.55    1.24
  -2 -13  -7   13.02    1.65
   2  13   8   39.36    2.25
  -2 -13  -8   38.81    1.60
  -2 -13  -8   34.19    3.39
  -2 -13  -9   10.76    1.84
   2  13  10    5.88    1.87
  -2 -13 -10    6.68    1.82
   2  13  11   -1.04    1.93
  -2 -13 -11    3.77    2.96
   2  13  12    3.53    2.03
  -2 -13 -12   -1.44    2.01
   2  13  13   39.30    2.81
  -2 -13 -13   31.88    2.83
   2  13  14   15.23    2.62
  -2 -13 -14   17.39    2.54
  -2 -14   5    9.62    2.29
  -2 -14   4    2.32    2.00
   2  14  -3    8.73    0.91
  -2 -14   3   13.28    2.07
  -2 -14   3    8.11    0.93
   2  14  -2    3.23    0.96
  -2 -14   2    5.81    1.81
  -2 -14   2    1.88    1.44
   2  14  -1   25.79    1.33
  -2 -14   1   27.86    2.15
  -2 -14   1   26.26    1.32
   2  14   0   32.14    2.10
  -2 -14   0   28.01    2.11
  -2 -14   0   28.77    1.40
   2  14   1   16.33    2.00
  -2 -14  -1   15.54    1.73
  -2 -14  -1   11.81    1.30
   2  14   2    5.84    1.25
  -2 -14  -2    7.03    1.57
  -2 -14  -2    5.58    1.25
   2  14   3   39.96    1.82
  -2 -14  -3   36.18    1.98
  -2 -14  -3   33.04    1.76
   2  14   4   42.70    2.91
  -2 -14  -4   38.45    1.95
  -2 -14  -4   36.77    1.94
   2  14   5    6.39    1.53
  -2 -14  -5    8.89    1.42
  -2 -14  -5    7.99    1.50
   2  14   6   18.42    2.82
  -2 -14  -6   16.19    1.52
  -2 -14  -6   17.01    1.70
   2  14   7   18.37    2.01
  -2 -14  -7   20.56    1.57
  -2 -14  -7   17.65    2.99
   2  14   8   -0.62    1.68
  -2 -14  -8    2.56    1.88
  -2 -14  -8    0.37    1.63
   2  14   9   39.48    2.52
  -2 -14  -9   38.85    1.69
  -2 -14  -9   38.50    2.48
   2  14  10    1.17    1.94
  -2 -14 -10    0.24    2.94
  -2 -14 -11    0.84    2.00
  -2 -14 -12    5.84    2.23
  -2 -14 -13    6.80    3.68
  -2 -15   3    0.07    1.98
   2  15  -2    2.75    1.45
  -2 -15   2   -0.37    1.98
  -2 -15   2    1.75    1.46
   2  15  -1    2.30    1.08
  -2 -15   1    3.99    1.84
  -2 -15   1    2.53    1.07
   2  15   0   18.33    1.38
  -2 -15   0   19.26    2.11
  -2 -15   0   20.09    1.40
   2  15   1    9.00    1.29
  -2 -15  -1    9.79    2.81
  -2 -15  -1    5.41    1.24
  -2 -15  -2    5.19    1.70
  -2 -15  -2    0.99    2.05
   2  15   3   49.58    3.12
  -2 -15  -3   48.82    2.36
  -2 -15  -3   46.27    3.06
   2  15   4   16.67    1.74
  -2 -15  -4   13.99    1.76
  -2 -15  -4   15.47    2.56
   2  15   5   28.06    1.96
  -2 -15  -5   24.57    1.88
  -2 -15  -5   26.91    1.93
   2  15   6    7.08    1.82
  -2 -15  -6    9.22    2.40
  -2 -15  -6   10.03    1.75
   2  15   7    1.57    2.79
  -2 -15  -7    1.38    1.34
  -2 -15  -7   -0.11    1.63
   2  15   8    0.78    1.79
  -2 -15  -8    3.01    1.32
  -2 -15  -8   -1.06    1.75
   2  15   9    5.02    2.03
  -2 -15  -9    3.45    1.32
  -2 -15  -9    2.35    3.12
   2  15  10    6.41    2.06
  -2 -15 -10    0.80    1.22
  -2 -15 -10    3.12    1.99
   2  15  11    2.27    2.18
  -2 -15 -11    2.25    1.21
  -2 -15 -11    4.36    2.09
   2  16   0    3.16    1.93
  -2 -16   0    3.73    3.05
  -2 -16   0    0.96    1.17
   2  16   1   28.67    2.55
  -2 -16  -1   27.43    2.41
  -2 -16  -1   22.77    2.50
   2  16   2    4.11    2.30
  -2 -16  -2    6.21    1.86
  -2 -16  -2    5.75    1.41
   2  16   3    3.94    1.54
  -2 -16  -3    5.84    1.76
  -2 -16  -3    6.34    1.54
   2  16   4   39.13    2.27
  -2 -16  -4   40.45    2.39
  -2 -16  -4   42.02    2.24
   2  16   5   -1.41    1.65
  -2 -16  -5    3.10    1.61
  -2 -16  -5    1.98    1.63
   2  16   6   17.05    2.02
  -2 -16  -6   16.43    1.81
  -2 -16  -6   13.64    1.97
   2  16   7    2.64    1.86
  -2 -16  -7    1.90    1.52
  -2 -16  -7    7.26    2.85
   2  16   8    2.54    1.92
  -2 -16  -8   -0.34    1.42
  -2 -16  -8   -1.10    1.79
   2  16   9   -4.00    3.26
  -2 -16  -9    2.80    1.40
  -2 -16  -9    0.90    1.94
   3 -15  -5    5.65    1.87
   3 -15  -5    5.75    1.87
  -3  15   5    7.19    1.80
   3 -15  -4   24.68    1.56
   3 -15  -4   21.44    2.04
  -3  15   4   22.87    2.02
   3 -15  -3   18.34    1.52
   3 -15  -3   16.70    1.79
  -3  15   3   12.79    1.75
   3 -15  -2    0.68    2.14
  -3  15   2    2.52    1.43
   3 -15  -1    5.61    1.45
  -3  15   1    3.71    1.36
   3 -15   0    0.79    1.57
  -3  15   0    2.11    1.22
   3 -14  -8    7.03    3.16
  -3  14   8   -0.13    2.08
   3 -14  -7   22.79    3.34
  -3  14   7   15.83    2.27
   3 -14  -6   17.96    1.80
   3 -14  -6   22.10    3.20
  -3  14   6   21.28    2.21
   3 -14  -5    9.34    1.16
   3 -14  -5   12.15    2.84
  -3  14   5   12.45    1.87
   3 -14  -4    2.02    1.12
   3 -14  -4    2.59    1.54
  -3  14   4    2.54    1.58
   3 -14  -3    9.13    1.25
   3 -14  -3    6.77    1.54
  -3  14   3    9.76    2.37
   3 -14  -2    5.27    1.30
   3 -14  -2    7.64    1.40
  -3  14   2    5.32    1.40
   3 -14  -1   13.24    2.29
  -3  14   1   13.42    2.17
   3 -14   0   -0.84    1.35
  -3  14   0   -0.88    1.13
   3 -14   1    4.30    1.48
  -3  14  -1    4.22    1.09
   3 -14   2    3.49    1.67
  -3  14  -2    3.80    0.96
   3 -14   3   15.47    2.00
   3 -13 -10    7.51    2.25
  -3  13  10    1.89    2.27
   3 -13  -9   -3.18    3.23
  -3  13   9   -0.92    2.05
   3 -13  -8   -0.25    1.80
  -3  13   8    0.76    1.89
   3 -13  -7   38.30    1.26
   3 -13  -7   37.33    2.43
  -3  13   7   40.14    2.57
   3 -13  -6   57.20    1.57
   3 -13  -6   55.17    2.61
  -3  13   6   61.37    2.73
   3 -13  -5    3.89    1.42
   3 -13  -5    3.23    1.55
  -3  13   5    4.31    1.62
   3 -13  -4    6.69    1.04
   3 -13  -4    4.38    2.33
  -3  13   4    4.57    2.44
   3 -13  -3    4.26    1.07
   3 -13  -3    3.99    2.17
  -3  13   3    4.85    1.40
   3 -13  -2    3.74    1.15
   3 -13  -2    1.57    1.29
  -3  13   2    5.06    1.25
   3 -13  -1   29.21    1.58
   3 -13  -1   25.95    1.53
  -3  13   1   28.68    1.53
   3 -13   0   -0.91    1.19
  -3  13   0    0.91    1.01
   3 -13   1    5.74    1.45
  -3  13  -1    8.85    1.07
   3 -13   2    1.43    2.24
  -3  13  -2   -0.01    0.86
   3 -13   3   13.30    1.80
  -3  13  -4    6.64    1.69
  -3  13  -5   12.40    1.95
  -3  13  -6    6.92    2.00
   3 -12 -11   25.01    2.78
  -3  12  11   30.29    2.78
   3 -12 -10   13.22    3.49
  -3  12  10   11.47    2.33
   3 -12  -9    5.31    1.94
  -3  12   9    3.95    2.01
   3 -12  -8    0.75    0.66
   3 -12  -8    1.93    1.78
  -3  12   8    3.67    1.86
   3 -12  -7    6.44    0.76
   3 -12  -7    7.14    1.76
  -3  12   7    8.86    2.82
   3 -12  -6   56.12    1.86
   3 -12  -6   50.23    2.34
  -3  12   6   51.51    2.48
   3 -12  -5   67.34    1.61
   3 -12  -5   68.53    2.50
  -3  12   5   65.24    2.54
   3 -12  -4    0.66    1.32
   3 -12  -4    2.11    1.32
  -3  12   4    1.37    1.34
   3 -12  -3    5.60    0.97
   3 -12  -3    3.92    2.05
  -3  12   3    5.71    1.34
   3 -12  -2   10.34    1.70
   3 -12  -2   10.40    1.27
  -3  12   2    8.57    2.02
   3 -12  -1    2.51    1.07
   3 -12  -1    3.11    1.09
  -3  12   1    4.90    1.11
   3 -12   0   -1.01    1.72
  -3  12   0    0.52    1.48
   3 -12   1    0.07    1.19
  -3  12  -1   -0.82    0.89
   3 -12   2    0.94    1.28
  -3  12  -2    0.85    1.22
  -3  12  -2   -0.49    0.80
   3 -12   3   -2.71    1.44
  -3  12  -3    1.44    1.30
  -3  12  -3   -2.14    1.14
   3 -12   4    0.55    1.50
  -3  12  -4   -0.11    1.44
  -3  12  -5    9.00    1.74
  -3  12  -6   15.35    2.04
  -3  12  -7   22.37    3.47
   3 -11 -12    9.07    2.32
  -3  11  12    7.73    2.36
   3 -11 -11    0.59    2.15
  -3  11  11    6.12    3.39
   3 -11 -10   -0.22    2.96
  -3  11  10    1.62    1.98
   3 -11  -9    7.48    0.91
   3 -11  -9    9.63    1.87
  -3  11   9    8.99    2.03
   3 -11  -8   -0.11    0.53
   3 -11  -8   -0.11    1.58
  -3  11   8   -1.28    1.75
   3 -11  -7   36.60    1.42
   3 -11  -7   38.68    2.19
  -3  11   7   44.84    2.26
   3 -11  -6   43.67    1.14
   3 -11  -6   45.13    2.18
  -3  11   6   46.09    2.24
   3 -11  -5   41.97    1.60
   3 -11  -5   38.80    1.98
  -3  11   5   40.83    2.04
   3 -11  -4    1.32    0.73
   3 -11  -4    0.85    1.23
  -3  11   4    2.25    1.33
   3 -11  -3   18.38    1.01
   3 -11  -3   14.27    1.45
  -3  11   3   18.72    1.48
   3 -11  -2   22.12    1.15
   3 -11  -2   22.94    2.09
  -3  11   2   25.44    2.14
   3 -11  -1    6.54    1.03
   3 -11  -1    7.13    1.10
  -3  11   1    8.76    1.09
   3 -11   0   32.57    1.44
   3 -11   0   31.46    1.29
  -3  11   0   35.60    1.99
   3 -11   1   99.21    2.56
  -3  11  -1  103.00    2.15
   3 -11   2   55.76    1.99
  -3  11  -2   52.01    1.89
  -3  11  -2   59.69    1.44
   3 -11   3   10.93    1.52
  -3  11  -3   12.12    1.42
  -3  11  -3   14.47    1.20
   3 -11   4    5.50    1.49
  -3  11  -4    5.57    1.46
  -3  11  -4    6.26    0.59
  -3  11  -5   -2.20    1.44
  -3  11  -6   -0.38    1.57
  -3  11  -7   -0.09    1.71
  -3  11  -8    0.12    1.87
  -3  11  -9   23.43    3.93
   3 -10 -13    0.24    2.09
  -3  10  13    0.79    3.34
   3 -10 -12    0.72    2.03
  -3  10  12   -2.19    2.10
   3 -10 -11    6.74    2.00
  -3  10  11    0.83    2.04
   3 -10 -10   15.04    3.34
  -3  10  10   16.78    2.24
   3 -10  -9    1.60    0.72
   3 -10  -9   -0.82    1.66
  -3  10   9    3.39    1.78
   3 -10  -8    1.31    0.48
   3 -10  -8    1.36    1.59
  -3  10   8   -0.70    2.50
   3 -10  -7    0.13    0.50
   3 -10  -7    1.69    1.46
  -3  10   7    0.05    1.47
   3 -10  -6    0.35    0.85
   3 -10  -6   -1.05    1.35
  -3  10   6    2.96    1.43
   3 -10  -5   48.56    1.09
   3 -10  -5   43.05    1.95
  -3  10   5   46.57    2.02
   3 -10  -4   41.02    1.07
   3 -10  -4   40.88    1.78
  -3  10   4   39.39    1.82
   3 -10  -3   10.30    1.23
   3 -10  -3   11.27    1.27
  -3  10   3    7.48    1.92
   3 -10  -2    2.11    0.81
   3 -10  -2    1.24    1.06
  -3  10   2    4.41    1.07
   3 -10  -1    0.17    1.33
  -3  10   1   -1.67    0.98
   3 -10   0  317.80    6.15
   3 -10   0  324.39    6.02
  -3  10   0  319.59    6.84
   3 -10   1    2.64    1.06
  -3  10  -1    3.10    0.98
  -3  10  -1    2.64    0.81
   3 -10   2    0.25    1.10
  -3  10  -2    0.70    1.03
  -3  10  -2    0.99    0.69
   3 -10   3    3.46    1.25
  -3  10  -3    5.73    1.84
  -3  10  -3    3.39    0.64
   3 -10   4    0.43    1.30
  -3  10  -4   -0.90    1.24
  -3  10  -4    1.69    0.50
  -3  10  -5   22.73    2.62
  -3  10  -5   20.30    0.50
  -3  10  -6    2.01    1.47
  -3  10  -7   -0.56    1.61
  -3  10  -8   10.77    1.93
  -3  10  -9    1.52    1.90
  -3  10 -10    5.43    2.11
  -3   9  14   -3.89    3.40
  -3   9  13    2.32    2.06
   3  -9 -12    2.16    1.89
  -3   9  12    2.47    1.87
   3  -9 -11   24.09    2.29
  -3   9  11   29.92    3.52
   3  -9 -10   15.01    0.75
   3  -9 -10   12.71    1.95
  -3   9  10   12.83    2.00
   3  -9  -9   30.76    0.67
   3  -9  -9   31.49    3.17
  -3   9   9   34.22    2.17
   3  -9  -8   19.25    0.57
   3  -9  -8   20.32    1.77
  -3   9   8   21.03    1.83
   3  -9  -7    0.94    0.42
   3  -9  -7    1.27    1.37
  -3   9   7    1.11    1.47
   3  -9  -6    9.89    0.53
   3  -9  -6    9.01    1.48
  -3   9   6   11.19    1.47
   3  -9  -5    3.65    0.52
   3  -9  -5    3.84    1.25
  -3   9   5    4.69    2.04
   3  -9  -4   11.44    0.98
   3  -9  -4   11.80    1.28
  -3   9   4   14.71    2.06
   3  -9  -3    4.58    0.61
   3  -9  -3    2.71    1.06
  -3   9   3    4.00    1.12
   3  -9  -2    1.43    0.66
   3  -9  -2   -1.08    0.94
  -3   9   2   -0.64    0.98
   3  -9  -1   21.06    1.43
   3  -9  -1   18.44    1.13
  -3   9   1   19.31    1.11
   3  -9   0  563.70   11.29
   3  -9   0  576.27   11.46
  -3   9   0  549.14   10.94
  -3   9   0  569.68   12.16
   3  -9   1   45.97    1.50
  -3   9  -1   42.87    1.45
  -3   9  -1   44.03    1.24
   3  -9   2   71.80    2.03
  -3   9  -2   73.75    1.94
  -3   9  -2   74.97    1.48
   3  -9   3    5.98    1.17
  -3   9  -3    3.98    1.13
  -3   9  -3    6.16    0.60
   3  -9   4   23.11    1.50
  -3   9  -4   21.36    1.50
  -3   9  -4   21.43    0.66
  -3   9  -5   18.67    1.51
  -3   9  -5   16.28    0.58
  -3   9  -6    3.06    2.22
  -3   9  -7    6.25    1.57
  -3   9  -8    1.88    1.65
  -3   9  -9    0.97    1.73
  -3   9 -10   -1.16    1.90
  -3   9 -11    6.76    2.16
  -3   8  14   -1.41    1.98
  -3   8  13    2.26    1.90
   3  -8 -12    5.34    1.89
  -3   8  12    6.60    2.85
   3  -8 -11   -0.66    1.69
  -3   8  11   -0.26    1.65
   3  -8 -10   34.58    2.24
  -3   8  10   38.39    2.25
   3  -8  -9   41.70    0.93
   3  -8  -9   38.03    3.29
  -3   8   9   42.04    3.37
   3  -8  -8    2.72    1.44
  -3   8   8    1.46    1.48
   3  -8  -7    0.17    0.34
   3  -8  -7   -1.43    1.34
  -3   8   7    0.77    1.36
   3  -8  -6   -0.09    0.35
   3  -8  -6   -1.07    1.23
  -3   8   6    0.54    1.28
   3  -8  -5    8.02    1.24
  -3   8   5    8.28    1.30
   3  -8  -4    4.73    0.49
   3  -8  -4    4.55    1.10
  -3   8   4    7.17    1.18
   3  -8  -3    5.40    0.54
   3  -8  -3    6.43    1.03
  -3   8   3    6.42    1.08
   3  -8  -2   18.28    0.75
   3  -8  -2   16.81    1.66
  -3   8   2   16.76    1.10
   3  -8  -1   37.02    1.44
   3  -8  -1   35.94    1.22
  -3   8   1   33.69    1.22
   3  -8   0  140.17    2.48
   3  -8   0  143.08    2.57
  -3   8   0  140.72    2.94
  -3   8   0  138.28    2.48
   3  -8   1   12.61    1.00
  -3   8  -1   13.57    0.93
  -3   8  -1   13.01    0.84
   3  -8   2   41.98    1.49
  -3   8  -2   41.96    2.07
  -3   8  -2   40.31    1.46
   3  -8   3  188.22    3.84
  -3   8  -3  194.90    3.76
  -3   8  -3  193.05    3.23
  -3   8  -4  240.32    4.86
  -3   8  -4  245.66    3.72
  -3   8  -5   12.91    1.38
  -3   8  -5   12.67    0.51
  -3   8  -6   36.04    1.85
  -3   8  -7   79.89    3.70
  -3   8  -8   -0.80    2.36
  -3   8  -9   12.82    1.82
  -3   8 -10    2.82    1.81
  -3   8 -11   -0.21    3.00
  -3   7  14   15.35    2.13
  -3   7  13    1.74    2.78
   3  -7 -12    0.11    0.69
  -3   7  12   -2.73    1.64
   3  -7 -11   31.77    2.04
  -3   7  11   26.27    2.05
   3  -7 -10   72.86    2.62
  -3   7  10   73.82    2.71
   3  -7  -9   80.16    2.84
  -3   7   9   87.36    2.81
   3  -7  -8   89.80    1.12
   3  -7  -8   89.72    3.90
  -3   7   8   90.84    2.73
   3  -7  -7    2.39    1.26
  -3   7   7    1.36    2.15
   3  -7  -6    3.72    1.26
  -3   7   6    5.93    1.32
   3  -7  -5    0.33    0.30
   3  -7  -5    0.64    1.07
  -3   7   5    0.25    1.07
   3  -7  -4    1.94    0.97
  -3   7   4    0.37    1.04
   3  -7  -3    1.43    0.40
   3  -7  -3    0.80    0.92
  -3   7   3    1.66    0.90
   3  -7  -2    4.94    0.51
   3  -7  -2    4.71    1.40
  -3   7   2    6.84    0.92
   3  -7  -1   16.41    0.71
   3  -7  -1   16.82    0.95
  -3   7   1   16.75    0.64
  -3   7   1   16.50    0.96
   3  -7   0   33.60    0.96
   3  -7   0   33.53    1.06
  -3   7   0   35.62    0.91
  -3   7   0   34.77    1.04
   3  -7   1  122.82    2.20
  -3   7  -1  124.34    2.62
  -3   7  -1  123.59    2.48
   3  -7   2   24.69    1.67
  -3   7  -2   25.73    1.55
  -3   7  -2   26.84    0.75
   3  -7   3   12.69    1.05
  -3   7  -3   12.56    1.00
  -3   7  -3   10.80    0.54
  -3   7  -4   30.53    2.14
  -3   7  -4   35.37    0.92
  -3   7  -4   33.89    0.89
  -3   7  -5   42.01    1.63
  -3   7  -5   41.51    0.70
  -3   7  -5   39.56    0.67
  -3   7  -6    9.20    1.33
  -3   7  -7    9.34    1.43
  -3   7  -8   32.54    2.89
  -3   7  -9    3.39    2.48
  -3   7 -10    0.94    1.67
  -3   7 -11    3.28    1.81
  -3   7 -12    4.87    2.05
  -3   7 -13    0.07    2.06
  -3   6  15    2.42    1.81
  -3   6  14    2.35    1.74
   3  -6 -13   14.07    1.05
  -3   6  13   23.84    1.87
   3  -6 -12    3.43    0.81
  -3   6  12    1.63    1.62
   3  -6 -11    3.58    0.46
  -3   6  11    3.76    1.57
   3  -6 -10   85.76    2.92
  -3   6  10   96.24    2.92
   3  -6  -9  564.53   13.30
  -3   6   9  585.13   15.26
   3  -6  -8   -0.39    1.35
  -3   6   8    0.08    1.38
   3  -6  -7    0.10    0.23
   3  -6  -7   -0.25    1.22
  -3   6   7    1.53    1.28
   3  -6  -6   87.10    0.96
   3  -6  -6   90.30    3.28
  -3   6   6   89.24    3.30
   3  -6  -5   10.91    1.75
  -3   6   5    9.41    1.12
   3  -6  -4    0.49    0.25
   3  -6  -4   -0.27    1.47
  -3   6   4   -0.56    0.94
   3  -6  -3    0.24    0.30
   3  -6  -3   -1.05    0.83
  -3   6   3    0.14    0.85
   3  -6  -2   26.44    0.59
   3  -6  -2   26.42    1.05
  -3   6   2   26.36    1.08
   3  -6  -1    1.71    0.45
   3  -6  -1    1.27    0.71
  -3   6   1    1.19    0.62
  -3   6   1    2.47    0.71
   3  -6   0   14.52    0.66
  -3   6   0   15.22    0.61
  -3   6   0   14.79    0.78
   3  -6   1  117.35    1.97
  -3   6  -1  125.25    2.40
  -3   6  -1  125.06    1.92
   3  -6   2   16.84    0.89
  -3   6  -2   17.84    1.29
  -3   6  -2   19.17    0.93
  -3   6  -3   16.77    0.96
  -3   6  -3   16.81    0.80
  -3   6  -4   -1.10    1.38
  -3   6  -4    0.36    0.49
  -3   6  -4   -0.02    0.47
  -3   6  -5    0.72    1.01
  -3   6  -5    1.17    0.22
  -3   6  -5    1.64    0.31
  -3   6  -6   20.38    1.42
  -3   6  -7   23.26    1.58
  -3   6  -8    1.10    1.33
  -3   6  -9   10.06    1.62
  -3   6 -10    5.07    1.65
  -3   6 -11    4.62    1.70
  -3   6 -12    3.56    1.88
  -3   6 -13   10.04    2.15
  -3   6 -14   -3.33    3.40
  -3   5  15    4.49    1.71
  -3   5  14   -0.55    2.40
   3  -5 -13    1.02    0.59
  -3   5  13    2.84    1.48
   3  -5 -12    1.78    0.84
  -3   5  12    2.48    2.26
   3  -5 -11   31.65    1.11
  -3   5  11   36.94    1.90
   3  -5 -10   40.49    0.83
  -3   5  10   48.42    3.01
   3  -5  -9   17.09    0.49
  -3   5   9   18.27    1.60
   3  -5  -8  154.31    2.09
   3  -5  -8  158.86    3.62
  -3   5   8  165.74    3.66
   3  -5  -7    4.16    1.15
  -3   5   7    4.89    1.19
   3  -5  -6   89.29    0.88
   3  -5  -6   93.14    2.22
  -3   5   6   91.62    2.23
   3  -5  -5   20.24    1.22
  -3   5   5   24.38    1.86
   3  -5  -4   -1.03    0.85
  -3   5   4   -1.51    0.85
   3  -5  -3   88.77    1.12
   3  -5  -3   92.41    1.90
  -3   5   3   93.11    1.88
   3  -5  -2  127.60    1.52
   3  -5  -2  127.74    2.29
  -3   5   2  133.10    2.28
   3  -5  -1  142.95    1.86
  -3   5   1  144.81    1.82
  -3   5   1  147.02    2.97
   3  -5   0  262.65    4.20
  -3   5   0  263.16    3.64
  -3   5   0  273.99    4.77
   3  -5   1    8.78    0.62
  -3   5  -1    8.81    0.56
  -3   5  -1    9.33    0.88
  -3   5  -2   97.68    1.69
  -3   5  -2   96.29    1.40
  -3   5  -3    0.68    0.69
  -3   5  -3    0.37    0.35
  -3   5  -3    0.61    0.35
  -3   5  -4    1.07    0.80
  -3   5  -4    0.91    0.29
  -3   5  -4    0.51    0.45
  -3   5  -5   18.10    1.11
  -3   5  -5   18.63    0.33
  -3   5  -6   10.35    1.17
  -3   5  -7    2.76    1.16
  -3   5  -8    8.46    1.33
  -3   5  -9    2.21    1.34
  -3   5 -10    0.30    1.47
  -3   5 -11    0.84    1.56
  -3   5 -12    6.48    1.78
  -3   5 -13    9.23    3.13
  -3   5 -14    3.29    1.94
  -3   4  15    2.11    1.58
   3  -4 -14    0.10    0.72
  -3   4  14    1.77    1.44
   3  -4 -13    0.79    1.04
  -3   4  13    4.10    1.42
   3  -4 -12    1.47    0.58
  -3   4  12   -0.03    1.32
   3  -4 -11   25.82    1.10
  -3   4  11   29.59    2.56
   3  -4 -10   11.80    0.55
  -3   4  10   15.31    1.42
   3  -4  -9    0.20    0.59
  -3   4   9    0.57    1.88
   3  -4  -8    0.66    0.31
  -3   4   8   -0.57    1.15
   3  -4  -7   54.78    0.81
  -3   4   7   56.90    2.60
   3  -4  -6  320.59    3.81
   3  -4  -6  336.49    6.23
  -3   4   6  339.26    6.25
   3  -4  -5   61.04    0.54
   3  -4  -5   59.42    1.63
  -3   4   5   60.02    1.59
   3  -4  -4    0.68    0.85
  -3   4   4   -0.40    0.84
   3  -4  -3  827.35   13.30
  -3   4   3  764.74   16.08
   3  -4  -2  555.25    8.19
  -3   4   2  550.33   11.02
   3  -4  -1   74.85    1.03
  -3   4   1   74.61    0.93
  -3   4   1   77.47    1.56
  -3   4   0   55.97    0.92
  -3   4   0   58.61    1.28
  -3   4  -1   12.06    0.59
  -3   4  -1   11.23    0.64
  -3   4  -2  151.15    2.32
  -3   4  -2  150.72    2.44
  -3   4  -3   12.22    0.82
  -3   4  -3   12.11    0.69
  -3   4  -3   11.85    0.67
  -3   4  -4    2.34    0.74
  -3   4  -4    1.66    0.28
  -3   4  -4    1.31    0.28
  -3   4  -5   -0.07    0.83
  -3   4  -5    0.38    0.19
  -3   4  -5    0.45    0.29
  -3   4  -6    6.23    0.99
  -3   4  -6    5.18    0.16
  -3   4  -6    5.44    0.16
  -3   4  -7   10.69    1.16
  -3   4  -8   41.45    1.71
  -3   4  -9   14.48    1.48
  -3   4 -10    0.62    1.39
  -3   4 -11    2.48    1.52
  -3   4 -12    2.28    2.52
  -3   4 -13    1.64    1.66
  -3   4 -14    6.31    1.90
  -3   4 -15    3.90    1.96
   3  -3 -15    0.36    0.87
  -3   3  15    1.43    1.39
   3  -3 -14    0.74    1.28
  -3   3  14    2.34    1.36
   3  -3 -13    1.09    0.73
  -3   3  13    1.11    2.02
   3  -3 -12    2.71    1.01
  -3   3  12    2.33    1.25
   3  -3 -11   13.87    0.70
  -3   3  11   13.53    1.41
   3  -3 -10    0.47    0.47
  -3   3  10   -0.78    1.16
   3  -3  -9   -0.88    0.66
  -3   3   9    0.42    1.10
   3  -3  -8   10.93    0.66
  -3   3   8   11.40    1.81
   3  -3  -7    0.24    0.41
  -3   3   7    0.84    0.93
   3  -3  -6  218.71    2.59
  -3   3   6  241.69    4.16
  -3   3   4   19.67    1.15
  -3   3   3  117.92    2.27
  -3   3   2   33.25    1.24
  -3   3   1  549.46    7.80
  -3   3   1  554.15    9.70
  -3   3   0   31.43    0.57
  -3   3   0   32.19    0.88
  -3   3  -1   95.20    1.35
  -3   3  -1   99.82    1.84
  -3   3  -2    3.30    0.61
  -3   3  -2    4.15    0.49
  -3   3  -3   21.04    1.34
  -3   3  -3   20.23    0.55
  -3   3  -4   13.85    1.39
  -3   3  -4   12.22    0.38
  -3   3  -5   77.30    1.63
  -3   3  -5   77.10    0.84
  -3   3  -6   69.52    2.28
  -3   3  -6   68.55    0.79
  -3   3  -7   56.44    2.27
  -3   3  -7   50.52    0.52
  -3   3  -8    8.84    1.17
  -3   3  -9   54.92    1.94
  -3   3 -10    6.25    1.42
  -3   3 -11   14.67    2.52
  -3   3 -12   11.31    1.68
  -3   3 -13   -1.65    1.58
  -3   3 -14   -1.98    1.76
  -3   3 -15   29.77    2.35
   3  -2 -15    2.50    0.99
  -3   2  15    5.85    1.36
   3  -2 -14   11.27    1.02
  -3   2  14   16.28    1.44
   3  -2 -13    9.63    1.37
  -3   2  13   12.69    1.34
   3  -2 -12   42.30    1.23
  -3   2  12   46.71    2.58
   3  -2 -11    1.71    0.65
  -3   2  11   -0.01    1.12
   3  -2 -10   23.78    0.80
  -3   2  10   25.53    1.39
   3  -2  -9    3.06    0.79
  -3   2   9    5.88    1.62
   3  -2  -8   14.63    0.77
  -3   2   8   13.36    1.12
   3  -2  -7    1.47    0.51
  -3   2   7    0.75    0.88
   3  -2  -6  128.89    1.48
  -3   2   6  133.76    2.49
   3  -2  -5  694.54   10.97
  -3   2   5  704.79   13.95
  -3   2   4  181.63    3.15
  -3   2   3    6.71    1.53
  -3   2   2   48.05    1.19
  -3   2   1    0.48    0.22
  -3   2   1    0.84    0.62
  -3   2   0   44.15    0.60
  -3   2  -1   31.29    0.63
  -3   2  -1   34.23    1.09
  -3   2  -2   81.17    1.11
  -3   2  -3    4.22    0.36
  -3   2  -4  520.76    9.06
  -3   2  -4  514.74    7.59
  -3   2  -5    5.72    0.87
  -3   2  -5    6.43    0.50
   3  -2   6  117.64    1.49
  -3   2  -6  119.78    2.25
  -3   2  -6  117.62    1.44
   3  -2   7    0.11    0.35
  -3   2  -7    1.73    0.85
  -3   2  -7    0.35    0.34
  -3   2  -8   31.50    2.03
  -3   2  -8   31.46    0.61
   3  -2   9   20.42    0.38
  -3   2  -9   20.69    1.38
  -3   2  -9   18.75    0.49
  -3   2 -10   58.74    2.06
  -3   2 -10   51.42    0.64
  -3   2 -13    8.62    1.63
  -3   2 -14    2.04    2.51
  -3   2 -15   -1.57    1.80
  -3   2 -16    3.22    1.92
   3  -1 -15    7.13    1.08
  -3   1  15    4.74    1.32
  -3   1  15    8.39    1.26
   3  -1 -14    1.60    1.43
  -3   1  14    1.32    1.14
  -3   1  14    0.56    1.11
   3  -1 -13   15.67    1.08
  -3   1  13   16.02    1.34
   3  -1 -12    2.25    0.79
  -3   1  12    3.39    1.69
   3  -1 -11   51.31    1.79
  -3   1  11   57.49    1.77
   3  -1 -10    0.15    0.99
  -3   1  10    0.94    0.97
   3  -1  -9    2.76    0.90
  -3   1   9    1.10    0.96
   3  -1  -8    1.09    0.73
  -3   1   8    0.59    1.35
   3  -1  -7   17.25    0.79
  -3   1   7   17.09    1.02
   3  -1  -6    1.40    0.32
  -3   1   6    1.90    0.77
   3  -1  -5  488.95    7.32
  -3   1   5  505.90    9.05
   3  -1  -4  165.82    1.87
  -3   1   4  175.56    3.00
  -3   1   3  100.52    1.96
  -3   1   2   58.33    0.49
  -3   1   1  212.94    3.07
  -3   1   0  172.73    2.42
  -3   1  -1   97.87    1.40
   3  -1   2  114.45    1.82
  -3   1  -2  108.19    1.43
   3  -1   3   22.70    0.54
  -3   1  -3   21.50    0.51
   3  -1   4  198.98    2.50
  -3   1  -4  196.64    2.67
   3  -1   5  466.45    7.22
  -3   1  -5  450.73    6.57
   3  -1   6    1.51    0.33
  -3   1  -6    2.36    0.34
   3  -1   7    1.25    0.30
  -3   1  -7    1.33    0.30
   3  -1   8   20.30    0.49
  -3   1  -8   18.38    0.68
   3  -1   9    7.34    0.62
  -3   1  -9    9.85    1.14
  -3   1  -9    8.26    0.43
   3  -1  10  249.61    3.80
  -3   1 -10  236.82    4.98
  -3   1 -10  228.94    3.41
   3  -1  11  290.45    4.43
  -3   1 -11  299.30    7.65
   3  -1  12  126.02    2.24
  -3   1 -12  124.21    3.24
   3  -1  13   38.22    1.20
  -3   1 -13   37.91    2.00
   3  -1  14   -0.03    0.43
  -3   1 -14   -0.07    1.49
  -3   1 -15    0.12    1.62
  -3   1 -16    6.05    1.87
   3   0 -15    5.21    1.18
  -3   0  15    4.59    1.20
  -3   0  15    5.20    1.76
   3   0 -14    1.26    1.00
  -3   0  14    0.26    1.03
  -3   0  14   -0.69    1.02
   3   0 -13   -1.31    1.46
  -3   0  13    2.06    0.99
  -3   0  13   -0.98    1.52
   3   0 -12   11.83    1.04
  -3   0  12   15.24    1.17
  -3   0  12   15.81    1.11
   3   0 -11    0.22    0.74
  -3   0  11   -1.05    1.49
  -3   0  11    0.27    0.89
   3   0 -10   79.18    1.66
  -3   0  10   87.19    2.69
   3   0  -9   14.32    0.78
  -3   0   9   13.90    1.06
   3   0  -8   35.11    0.89
  -3   0   8   35.16    1.21
   3   0  -7    5.70    0.81
  -3   0   7    8.16    0.85
   3   0  -6   27.19    0.64
  -3   0   6   28.09    0.99
   3   0  -5    4.97    0.38
  -3   0   5    4.78    0.73
   3   0  -4  189.19    2.52
  -3   0   4  201.35    2.75
  -3   0   4  203.73    3.29
  -3   0   3    8.76    0.32
  -3   0   3    9.57    0.72
  -3   0   2    1.65    0.32
  -3   0   2    4.55    1.01
  -3   0   1  122.55    2.29
   3   0   0  407.84    6.16
  -3   0   0  409.40    6.19
   3   0   1    3.83    0.54
  -3   0  -1    3.80    0.54
   3   0   2   29.43    0.68
  -3   0  -2   28.38    0.66
   3   0   3  425.24    6.17
  -3   0  -3  417.04    6.07
   3   0   4  151.68    1.95
  -3   0  -4  149.98    1.90
   3   0   5    5.87    0.48
  -3   0  -5   13.71    0.58
   3   0   6    0.48    0.41
  -3   0  -6    0.36    0.66
   3   0   7    5.04    0.42
  -3   0  -7    5.80    0.43
   3   0   8    3.38    0.65
  -3   0  -8    3.31    0.43
   3   0   9    0.27    0.42
  -3   0  -9   -0.10    0.42
   3   0  10   64.56    1.12
  -3   0 -10   61.41    1.52
   3   0  11   16.74    0.68
  -3   0 -11   15.23    0.70
   3   0  12   -0.13    0.54
  -3   0 -12   -0.31    1.32
  -3   0 -12    0.76    0.85
   3   0  13    1.92    0.58
  -3   0 -13    1.55    2.16
  -3   0 -13    0.81    0.56
   3   0  14    1.64    0.96
  -3   0 -14    3.45    1.49
  -3   0 -14    2.04    0.58
  -3   0 -15    6.28    2.61
  -3   0 -16    4.78    1.80
   3   1 -15    0.71    1.83
  -3  -1  15    0.49    1.00
  -3  -1  15   -0.45    1.50
   3   1 -14    2.70    1.07
  -3  -1  14   -0.24    0.96
  -3  -1  14    0.01    0.92
   3   1 -13    5.55    1.07
  -3  -1  13    4.55    0.97
  -3  -1  13    4.43    0.92
   3   1 -12    1.95    0.91
  -3  -1  12    0.26    0.89
  -3  -1  12    0.45    0.85
   3   1 -11   95.51    2.13
  -3  -1  11   98.83    2.14
  -3  -1  11   94.46    2.05
   3   1 -10   10.92    0.90
  -3  -1  10   12.11    0.98
  -3  -1  10   12.91    0.94
   3   1  -9   20.81    0.95
  -3  -1   9   21.29    1.05
  -3  -1   9   22.87    1.54
   3   1  -8   17.02    0.83
  -3  -1   8   18.07    0.94
  -3  -1   8   18.27    1.41
   3   1  -7   10.20    0.64
  -3  -1   7   10.34    0.82
  -3  -1   7   10.14    1.18
   3   1  -6   25.67    1.00
  -3  -1   6   28.12    0.92
  -3  -1   6   25.58    1.31
   3   1  -5   34.93    0.74
  -3  -1   5   36.16    0.79
  -3  -1   5   35.24    1.01
  -3  -1   5   34.88    0.97
   3   1  -4  194.97    2.93
  -3  -1   4  210.83    3.17
  -3  -1   4  197.54    3.16
   3   1  -3    3.75    0.36
  -3  -1   3    4.18    0.41
  -3  -1   3    4.71    0.68
  -3  -1   2  160.06    1.85
  -3  -1   2  159.09    2.33
   3   1  -1  251.03    4.05
  -3  -1   1  248.07    3.99
   3   1   0 6184.12  347.67
  -3  -1   0 6340.04  356.32
   3   1   1 1352.60   31.11
  -3  -1  -1 1317.16   30.37
   3   1   2   -0.42    0.49
  -3  -1  -2   -0.42    0.48
   3   1   3  688.48   11.86
  -3  -1  -3  688.14   12.28
   3   1   4  309.16    4.38
  -3  -1  -4  309.89    4.80
   3   1   5   19.57    0.65
  -3  -1  -5   18.39    0.64
   3   1   6  457.59    7.24
  -3  -1  -6  454.44    7.30
   3   1   7   43.01    1.16
  -3  -1  -7   43.61    0.87
   3   1   8   -0.62    0.48
  -3  -1  -8   -0.05    0.75
   3   1   9    2.79    0.86
  -3  -1  -9    2.71    0.55
   3   1  10    9.75    0.99
  -3  -1 -10    8.13    1.01
   3   1  11    2.64    0.97
  -3  -1 -11    1.72    0.65
   3   1  12  251.77    4.63
  -3  -1 -12  225.76    4.34
   3   1  13  142.18    2.50
  -3  -1 -13  146.82    3.62
   3   1  14   42.40    1.21
  -3  -1 -14   44.02    2.16
   3   1  15    0.09    1.14
  -3  -1 -15   -0.05    1.55
  -3  -1 -15    0.65    0.72
  -3  -1 -16   28.01    2.13
  -3  -1 -17   36.70    2.50
   3   2 -14    1.01    1.19
  -3  -2  14   -0.10    0.88
  -3  -2  14    1.97    1.32
   3   2 -13    3.67    1.79
  -3  -2  13    3.71    0.86
  -3  -2  13    2.98    0.86
   3   2 -12    1.81    1.02
  -3  -2  12    1.01    0.81
  -3  -2  12   -0.27    0.78
   3   2 -11    2.95    0.96
  -3  -2  11    3.87    0.83
  -3  -2  11    2.99    1.22
   3   2 -10   42.05    1.38
  -3  -2  10   42.63    1.24
  -3  -2  10   38.68    1.16
   3   2  -9    2.34    0.86
  -3  -2   9    3.43    0.77
  -3  -2   9    3.89    0.74
   3   2  -8   93.06    2.42
  -3  -2   8   94.17    1.82
  -3  -2   8   90.44    1.76
   3   2  -7    0.84    0.63
  -3  -2   7    0.36    0.66
  -3  -2   7    0.63    0.63
   3   2  -6    1.08    0.56
  -3  -2   6   -0.02    0.99
  -3  -2   6    1.20    1.00
  -3  -2   6   -0.31    0.57
   3   2  -5    3.14    0.54
  -3  -2   5    3.68    0.56
  -3  -2   5    3.84    0.93
   3   2  -4  208.66    2.96
  -3  -2   4  213.88    3.57
  -3  -2   4  203.66    3.13
   3   2  -3   69.53    1.10
  -3  -2   3   69.44    1.14
  -3  -2   3   64.99    1.72
   3   2  -2  188.40    2.70
  -3  -2   2  188.87    2.45
  -3  -2   2  187.06    3.14
   3   2  -1  862.73   16.63
  -3  -2   1  868.46   16.05
  -3  -2   1  866.59   17.41
   3   2   0 1211.45   26.21
  -3  -2   0 1131.91   24.71
   3   2   1  346.94    5.05
  -3  -2  -1  345.99    5.57
   3   2   2    1.93    0.84
  -3  -2  -2    0.29    0.50
   3   2   3  323.59    4.60
  -3  -2  -3  307.91    4.42
   3   2   4   70.23    1.19
  -3  -2  -4   68.38    1.21
   3   2   5  447.14    7.07
  -3  -2  -5  449.60    7.74
   3   2   6   33.94    1.03
  -3  -2  -6   31.28    1.06
   3   2   7    0.23    0.57
  -3  -2  -7    0.89    0.53
   3   2   8   -0.37    0.55
  -3  -2  -8    0.68    0.54
   3   2   9   36.33    1.38
  -3  -2  -9   33.22    0.94
   3   2  10   19.58    1.24
  -3  -2 -10   18.36    0.83
   3   2  11   41.52    1.63
  -3  -2 -11   39.98    1.17
   3   2  12   21.89    1.43
  -3  -2 -12   19.60    1.02
   3   2  13   17.36    0.99
  -3  -2 -13   15.83    1.48
   3   2  14   26.14    1.11
  -3  -2 -14   19.64    1.72
   3   2  15   13.33    1.02
  -3  -2 -15   15.47    1.73
  -3  -2 -15   12.48    1.62
   3   2  16    0.07    0.90
  -3  -2 -16   -1.52    2.49
  -3  -2 -16    0.71    1.43
  -3  -2 -17   10.11    1.85
   3   3 -14    2.95    1.34
   3   3 -13   -0.74    1.21
  -3  -3  13    0.72    1.21
  -3  -3  13    1.41    0.74
   3   3 -12   -0.30    1.10
  -3  -3  12    0.47    0.75
  -3  -3  12    3.31    1.11
   3   3 -11    2.02    1.00
  -3  -3  11    0.07    0.70
  -3  -3  11   -0.35    0.68
   3   3 -10   23.95    1.30
  -3  -3  10   26.56    0.98
  -3  -3  10   24.40    0.95
   3   3  -9   15.16    1.14
  -3  -3   9   19.38    0.87
  -3  -3   9   17.64    0.84
   3   3  -8    9.23    0.93
  -3  -3   8    9.16    1.14
  -3  -3   8    9.88    0.72
   3   3  -7   45.25    1.30
  -3  -3   7   52.73    1.41
  -3  -3   7   47.26    1.12
  -3  -3   7   48.31    1.09
   3   3  -6    7.02    1.13
  -3  -3   6    7.07    1.22
  -3  -3   6    6.10    0.62
   3   3  -5  108.20    1.83
  -3  -3   5  111.43    1.91
  -3  -3   5  106.44    2.09
   3   3  -4  102.07    1.68
  -3  -3   4  105.59    1.73
  -3  -3   4  100.96    1.61
   3   3  -3  253.15    3.77
   3   3  -3  259.79    3.88
  -3  -3   3  265.09    3.89
  -3  -3   3  254.18    3.84
   3   3  -2    9.51    0.68
  -3  -3   2    9.89    1.03
   3   3  -1   98.57    1.51
  -3  -3   1   96.90    1.42
  -3  -3   1   95.95    1.50
   3   3   0  290.09    4.17
  -3  -3   0  288.76    4.20
   3   3   1 2346.83   72.71
  -3  -3  -1 2319.20   72.33
   3   3   2    6.21    0.61
  -3  -3  -2    5.01    0.60
   3   3   3    0.84    0.58
  -3  -3  -3    1.33    0.63
   3   3   4  246.53    4.19
  -3  -3  -4  242.90    3.57
   3   3   5  947.88   20.02
  -3  -3  -5  959.69   20.36
   3   3   6   55.56    1.39
  -3  -3  -6   54.70    1.28
   3   3   7  561.08   10.89
  -3  -3  -7  558.92   10.08
   3   3   8  191.30    3.07
  -3  -3  -8  193.79    3.11
   3   3   9   15.07    0.87
  -3  -3  -9   15.11    1.25
   3   3  10    4.90    0.78
  -3  -3 -10    4.43    0.79
   3   3  11    2.60    0.82
  -3  -3 -11    2.43    0.84
   3   3  12   47.80    1.37
  -3  -3 -12   46.91    1.46
   3   3  13   35.92    1.32
  -3  -3 -13   32.26    1.34
   3   3  14    6.95    0.98
  -3  -3 -14    6.24    1.04
   3   3  15    6.15    1.58
  -3  -3 -15    3.29    1.05
   3   3  16    9.78    1.10
  -3  -3 -16    7.52    1.70
  -3  -3 -16    5.60    1.16
  -3  -3 -17    8.37    2.79
  -3  -3 -17    3.37    1.78
   3   4 -14    2.22    2.30
   3   4 -13   10.79    2.28
   3   4 -12    1.84    1.23
  -3  -4  12    1.41    1.05
  -3  -4  12    1.33    1.04
   3   4 -11   20.00    1.40
  -3  -4  11   19.72    0.87
  -3  -4  11   17.18    0.86
   3   4 -10   10.62    1.19
  -3  -4  10    7.38    0.72
  -3  -4  10    9.22    0.73
   3   4  -9  119.22    2.68
  -3  -4   9  120.74    2.55
  -3  -4   9  112.11    2.03
   3   4  -8  103.81    3.09
  -3  -4   8  113.20    2.51
  -3  -4   8  105.12    1.85
  -3  -4   8  104.23    1.83
   3   4  -7   10.40    1.00
  -3  -4   7   11.39    1.07
  -3  -4   7   11.39    1.09
  -3  -4   7    9.86    0.70
   3   4  -6    2.89    0.78
  -3  -4   6    2.14    0.85
  -3  -4   6    1.26    0.55
   3   4  -5   29.40    1.49
  -3  -4   5   30.09    1.08
   3   4  -4    1.15    0.64
   3   4  -4    0.93    0.50
  -3  -4   4   -0.61    1.04
  -3  -4   4    0.16    0.49
   3   4  -3    2.67    0.61
   3   4  -3    1.49    0.84
  -3  -4   3    2.90    0.63
  -3  -4   3    2.65    0.57
  -3  -4   2   12.05    0.72
  -3  -4   2   12.28    0.68
   3   4  -1   13.75    0.72
  -3  -4   1   18.23    0.75
   3   4   0    0.30    0.53
  -3  -4   0    1.24    0.53
   3   4   1   11.14    1.04
  -3  -4  -1   10.51    0.69
   3   4   2   23.08    0.82
  -3  -4  -2   22.96    0.82
   3   4   3   17.54    0.78
  -3  -4  -3   16.90    1.21
   3   4   4   33.47    1.05
  -3  -4  -4   30.44    1.05
   3   4   5  194.24    3.19
  -3  -4  -5  185.21    3.07
   3   4   6   43.35    1.28
  -3  -4  -6   44.63    1.22
   3   4   7  235.80    3.82
  -3  -4  -7  231.44    3.79
   3   4   8    3.57    1.20
  -3  -4  -8    3.32    1.17
   3   4   9    5.76    0.82
  -3  -4  -9    6.47    1.28
   3   4  10    5.04    0.87
  -3  -4 -10    5.47    1.36
   3   4  11    0.78    0.88
  -3  -4 -11    1.38    1.37
   3   4  12    6.79    1.05
  -3  -4 -12    7.39    1.62
   3   4  13  127.59    3.54
  -3  -4 -13  119.78    2.87
   3   4  14    9.00    1.10
  -3  -4 -14    5.23    1.13
   3   4  15    0.95    1.06
  -3  -4 -15    0.30    1.08
   3   4  16    0.73    1.13
  -3  -4 -16    3.53    1.20
   3   4  17    0.22    1.17
  -3  -4 -17   -0.62    1.61
  -3  -4 -17    0.50    1.20
   3   5 -13   15.38    1.80
   3   5 -12    4.21    1.40
   3   5 -11    7.27    1.35
  -3  -5  11    5.36    0.99
  -3  -5  11    5.12    0.66
   3   5 -10  120.81    3.02
  -3  -5  10  111.36    1.95
  -3  -5  10  111.35    2.08
   3   5  -9  279.05    5.82
  -3  -5   9  262.75    4.35
  -3  -5   9  271.82    4.62
   3   5  -8  115.60    2.65
  -3  -5   8  120.45    2.86
  -3  -5   8  109.23    2.35
  -3  -5   8  114.95    1.98
   3   5  -7   17.69    1.24
  -3  -5   7   19.31    1.28
  -3  -5   7   17.21    0.75
  -3  -5   7   18.21    0.77
   3   5  -6  113.71    3.09
  -3  -5   6  118.19    2.49
  -3  -5   6  111.37    1.86
   3   5  -5   18.11    1.01
  -3  -5   5   18.50    1.60
  -3  -5   5   18.19    0.72
   3   5  -4    0.02    1.14
   3   5  -4    1.20    0.81
  -3  -5   4    2.57    0.79
  -3  -5   4   -0.17    0.53
   3   5  -3    4.63    0.73
   3   5  -3    3.74    0.84
  -3  -5   3    5.21    0.73
  -3  -5   3    5.13    0.55
   3   5  -2    0.02    0.81
  -3  -5   2    0.94    1.03
  -3  -5   2    0.06    0.54
   3   5  -1   40.12    0.95
  -3  -5   1   40.21    1.06
   3   5   0   65.56    1.30
  -3  -5   0   64.41    1.31
  -3  -5   0   61.18    1.97
   3   5   1    3.52    1.11
   3   5   2  593.07   10.55
  -3  -5  -2  579.72   11.57
   3   5   3   38.09    1.22
  -3  -5  -3   36.63    1.22
   3   5   4   38.30    1.49
  -3  -5  -4   47.77    1.35
   3   5   5  230.32    4.81
  -3  -5  -5  233.79    3.87
   3   5   6   -1.20    0.79
  -3  -5  -6   -0.49    0.76
   3   5   7   49.42    1.83
  -3  -5  -7   44.75    1.27
   3   5   8   30.76    1.24
  -3  -5  -8   33.02    1.77
   3   5   9   33.49    1.22
  -3  -5  -9   27.96    1.77
   3   5  10    1.07    0.92
  -3  -5 -10   -2.34    1.40
   3   5  11   40.22    1.50
  -3  -5 -11   39.68    1.51
   3   5  12   27.09    1.38
  -3  -5 -12   23.56    1.38
   3   5  13    6.31    1.17
  -3  -5 -13    5.99    1.14
   3   5  14    1.60    1.15
  -3  -5 -14    2.92    1.13
   3   5  15   11.65    1.99
  -3  -5 -15    6.60    1.32
   3   5  16   -1.94    1.22
  -3  -5 -16    0.18    1.98
   3   5  17    1.09    1.30
  -3  -5 -17    1.81    1.34
   3   6 -13   -0.47    1.57
   3   6 -12   -0.94    1.48
   3   6 -11   10.08    1.55
  -3  -6  10   88.47    1.62
  -3  -6  10   95.23    2.22
   3   6  -9  105.11    2.89
  -3  -6   9  112.59    3.03
   3   6  -8   -0.20    1.12
  -3  -6   8    0.46    1.23
  -3  -6   8   -1.35    0.83
  -3  -6   8    0.86    0.57
   3   6  -7  135.24    3.98
  -3  -6   7  139.20    4.20
  -3  -6   7  132.63    2.20
   3   6  -6    2.04    1.10
  -3  -6   6    3.81    1.74
  -3  -6   6    2.72    0.90
   3   6  -5  110.26    2.36
  -3  -6   5  111.24    3.19
  -3  -6   5  105.69    1.76
   3   6  -4   -1.10    0.83
   3   6  -4    0.40    0.82
  -3  -6   4   -2.10    0.86
  -3  -6   4   -0.07    0.51
   3   6  -3    3.65    0.89
  -3  -6   3    6.25    0.83
  -3  -6   3    4.54    0.60
   3   6  -2   99.75    1.61
  -3  -6   2  101.71    1.91
  -3  -6   2  100.00    2.03
   3   6  -1    0.13    0.52
  -3  -6   1    0.31    0.69
  -3  -6   1    0.52    0.56
   3   6   0   70.20    1.34
  -3  -6   0   69.82    1.46
  -3  -6   0   66.92    1.37
   3   6   1  107.44    1.90
  -3  -6  -1  103.35    1.93
   3   6   2    3.45    0.77
  -3  -6  -2    3.49    0.82
   3   6   3  728.68   14.37
  -3  -6  -3  725.83   15.69
   3   6   4    9.90    1.01
  -3  -6  -4    9.75    1.55
   3   6   5  105.44    2.05
  -3  -6  -5  100.18    1.97
   3   6   6   82.26    1.80
  -3  -6  -6   83.74    1.76
   3   6   7    3.80    0.88
  -3  -6  -7    4.52    0.87
   3   6   8   37.46    1.42
  -3  -6  -8   38.57    1.34
   3   6   9   64.38    1.81
  -3  -6  -9   62.35    1.70
   3   6  10   28.85    1.42
  -3  -6 -10   27.51    2.02
   3   6  11   59.11    1.89
  -3  -6 -11   58.71    1.87
   3   6  12    2.52    1.17
  -3  -6 -12    4.71    1.21
   3   6  13    3.60    1.21
  -3  -6 -13    5.07    1.23
   3   6  14    0.97    1.23
  -3  -6 -14    0.53    1.95
   3   6  15   10.80    1.43
  -3  -6 -15    8.77    1.45
   3   6  16    1.28    2.15
  -3  -6 -16    0.93    1.35
   3   6  17   11.17    1.65
  -3  -6 -17   11.89    1.68
   3   7 -12    0.74    1.61
   3   7 -11   -0.43    1.47
   3   7 -10    6.46    1.51
   3   7  -9   10.08    1.49
  -3  -7   9   11.11    1.60
   3   7  -8   34.02    1.71
  -3  -7   8   32.20    1.79
  -3  -7   8   29.89    1.29
   3   7  -7   50.41    1.94
  -3  -7   7   47.42    1.93
  -3  -7   7   49.58    1.52
   3   7  -6  198.54    4.23
  -3  -7   6  202.24    4.31
  -3  -7   6  201.24    3.23
   3   7  -5  343.58    6.92
   3   7  -5  358.50    5.65
  -3  -7   5  353.34    8.30
  -3  -7   5  350.82    5.89
   3   7  -4   97.45    2.28
   3   7  -4   99.15    1.63
  -3  -7   4  101.06    2.31
  -3  -7   4   99.26    1.70
   3   7  -3    4.70    0.60
  -3  -7   3    7.06    0.94
  -3  -7   3    5.02    0.63
   3   7  -2  120.47    1.93
  -3  -7   2  118.31    2.34
  -3  -7   2  116.75    1.97
   3   7  -1   12.81    1.06
  -3  -7   1   13.51    0.94
  -3  -7   1   14.05    0.72
   3   7   0   16.47    0.78
  -3  -7   0   17.40    1.42
  -3  -7   0   17.50    1.18
   3   7   1   38.97    1.47
  -3  -7  -1   34.52    1.12
  -3  -7  -1   36.45    1.04
   3   7   2   18.99    1.35
  -3  -7  -2   17.37    0.90
   3   7   3  142.34    3.15
  -3  -7  -3  143.06    3.16
   3   7   4   13.18    0.94
  -3  -7  -4   14.67    0.95
   3   7   5    0.73    0.84
  -3  -7  -5    0.99    0.83
   3   7   6   14.37    1.62
  -3  -7  -6   12.94    1.01
   3   7   7    9.24    1.08
  -3  -7  -7   10.59    1.10
   3   7   8    0.83    1.03
  -3  -7  -8    2.75    1.01
   3   7   9   82.22    2.20
  -3  -7  -9   81.87    2.08
   3   7  10   -0.58    1.13
  -3  -7 -10    1.01    1.77
   3   7  11   16.12    1.45
  -3  -7 -11   17.38    1.40
   3   7  12   -0.79    1.24
  -3  -7 -12   -0.80    1.22
   3   7  13    2.85    1.32
  -3  -7 -13    4.57    1.32
   3   7  14   23.24    1.72
  -3  -7 -14   22.18    2.54
   3   7  15    3.09    1.37
  -3  -7 -15    0.22    1.37
   3   7  16    2.25    1.49
  -3  -7 -16    2.51    1.51
   3   7  17    0.89    1.54
  -3  -7 -17    3.43    2.51
   3   8 -11   -0.24    1.70
   3   8 -10   16.17    1.88
   3   8  -9    3.00    1.53
  -3  -8   9    3.17    1.58
   3   8  -8   -1.05    1.40
  -3  -8   8    0.30    1.45
  -3  -8   8    1.05    0.46
  -3  -8   8    1.64    0.54
   3   8  -7   42.94    2.88
  -3  -8   7   40.26    1.94
   3   8  -6    7.08    1.34
  -3  -8   6    6.83    1.42
  -3  -8   6    7.39    0.64
   3   8  -5    1.78    1.19
   3   8  -5   -0.03    0.88
  -3  -8   5   -1.66    1.95
  -3  -8   5    1.16    0.59
   3   8  -4    6.44    0.65
  -3  -8   4    5.13    1.97
  -3  -8   4    6.55    0.67
   3   8  -3   36.65    1.36
  -3  -8   3   32.16    2.22
  -3  -8   3   34.33    1.44
   3   8  -2  110.47    2.32
  -3  -8   2  105.99    3.14
  -3  -8   2  104.34    1.88
   3   8  -1    0.21    0.63
  -3  -8   1   -0.96    0.91
  -3  -8   1   -0.17    0.64
   3   8   0   18.90    1.34
  -3  -8   0   20.85    1.11
  -3  -8   0   19.29    0.92
   3   8   1    4.29    0.74
  -3  -8  -1    3.70    0.87
  -3  -8  -1    3.55    0.78
   3   8   2   12.39    0.91
  -3  -8  -2   15.72    0.94
  -3  -8  -2   12.31    0.92
   3   8   3   26.31    1.17
  -3  -8  -3   26.10    1.10
   3   8   4   49.26    1.48
  -3  -8  -4   50.74    1.48
   3   8   5   14.33    1.19
  -3  -8  -5   14.59    1.78
   3   8   6   21.64    1.90
  -3  -8  -6   22.69    1.24
   3   8   7   26.12    1.42
  -3  -8  -7   26.44    1.41
   3   8   8   31.36    1.56
  -3  -8  -8   28.78    2.30
   3   8   9   11.41    1.40
  -3  -8  -9   12.29    1.32
   3   8  10    8.37    1.36
  -3  -8 -10    5.81    1.32
   3   8  11    9.07    2.21
  -3  -8 -11    4.83    1.33
   3   8  12   28.52    2.67
  -3  -8 -12   22.98    1.75
   3   8  13    6.18    1.49
  -3  -8 -13    7.23    1.50
   3   8  14   11.35    1.61
  -3  -8 -14   11.57    1.59
   3   8  15    1.24    1.52
  -3  -8 -15    0.77    1.50
   3   8  16    3.76    1.64
  -3  -8 -16    2.68    1.67
   3   8  17   13.92    2.84
  -3  -8 -17   11.92    1.93
   3   9 -10    0.96    2.59
   3   9  -9   -0.62    2.46
  -3  -9   9   -0.89    1.66
   3   9  -8    1.08    1.47
  -3  -9   8    0.89    1.55
   3   9  -7    1.23    1.45
  -3  -9   7   -3.93    1.51
   3   9  -6    6.08    1.43
  -3  -9   6    3.45    1.51
  -3  -9   6    5.50    0.62
   3   9  -5  169.46    2.63
  -3  -9   5  164.31    5.23
  -3  -9   5  159.80    2.78
   3   9  -4   64.73    1.30
  -3  -9   4   61.30    2.15
  -3  -9   4   61.07    1.36
   3   9  -3  186.18    2.98
  -3  -9   3  183.61    3.95
  -3  -9   3  180.95    3.07
   3   9  -2   13.80    0.81
  -3  -9   2   15.15    1.37
  -3  -9   2   15.51    0.87
   3   9  -1   32.28    1.04
  -3  -9   1   29.47    1.48
  -3  -9   1   29.13    1.57
   3   9   0    2.68    1.20
  -3  -9   0    1.65    1.01
  -3  -9   0    1.78    0.75
   3   9   1    3.88    0.85
  -3  -9  -1    4.27    0.97
  -3  -9  -1    4.62    0.86
   3   9   2   64.46    1.62
  -3  -9  -2   67.88    2.43
  -3  -9  -2   64.70    2.31
   3   9   3   -0.44    0.88
  -3  -9  -3   -0.03    0.88
   3   9   4    0.66    0.97
  -3  -9  -4   -1.11    1.50
   3   9   5    7.49    1.10
  -3  -9  -5    7.62    1.12
   3   9   6    2.14    1.14
  -3  -9  -6    6.71    1.11
   3   9   7   10.02    1.34
  -3  -9  -7    8.89    1.33
   3   9   8   41.74    1.85
  -3  -9  -8   41.81    1.80
   3   9   9   64.50    2.23
  -3  -9  -9   61.47    2.17
   3   9  10   24.27    1.76
  -3  -9 -10   23.60    1.74
   3   9  11   78.07    2.62
  -3  -9 -11   72.93    3.80
   3   9  12    1.72    1.50
  -3  -9 -12    1.94    1.50
   3   9  13   97.06    3.11
  -3  -9 -13   96.34    3.13
   3   9  14    2.50    1.58
  -3  -9 -14    0.28    1.58
   3   9  15    1.89    1.67
  -3  -9 -15    2.88    1.68
   3   9  16   -3.23    1.72
  -3  -9 -16   -0.49    2.74
   3  10 -10    1.91    1.90
   3  10  -9    6.51    1.82
  -3 -10   9    5.04    1.98
   3  10  -8    4.37    1.75
  -3 -10   8    4.87    1.75
   3  10  -7    3.70    1.59
  -3 -10   7    4.33    1.63
  -3 -10   7    2.38    0.75
  -3 -10   6    9.56    2.67
  -3 -10   6    9.19    0.67
   3  10  -5    7.07    0.98
  -3 -10   5    9.31    1.54
  -3 -10   5    6.20    1.03
   3  10  -4   67.48    1.80
  -3 -10   4   61.45    2.31
  -3 -10   4   60.41    1.87
   3  10  -3   19.22    0.91
  -3 -10   3   19.07    1.60
  -3 -10   3   19.83    1.33
   3  10  -2    7.31    0.79
  -3 -10   2    6.49    1.34
  -3 -10   2    7.28    1.28
   3  10  -1    3.33    1.23
  -3 -10   1    0.49    1.19
  -3 -10   1    4.72    1.28
   3  10   0   74.05    1.73
  -3 -10   0   75.43    2.10
  -3 -10   0   74.99    1.77
   3  10   1    2.95    0.92
  -3 -10  -1    3.72    1.12
  -3 -10  -1    4.21    0.90
   3  10   2   40.20    1.44
  -3 -10  -2   39.22    1.56
  -3 -10  -2   39.04    2.09
   3  10   3    8.65    1.81
  -3 -10  -3    8.35    1.05
  -3 -10  -3    8.30    1.11
   3  10   4   18.66    1.33
  -3 -10  -4   21.43    1.33
   3  10   5   11.49    1.27
  -3 -10  -5    6.40    1.20
   3  10   6    1.77    1.20
  -3 -10  -6   -1.39    1.14
   3  10   7    0.04    1.24
  -3 -10  -7    2.00    1.23
   3  10   8   17.08    1.60
  -3 -10  -8   18.07    1.61
   3  10   9  128.40    3.42
  -3 -10  -9  122.81    3.28
   3  10  10    7.12    1.55
  -3 -10 -10    6.64    1.54
   3  10  11   11.94    1.76
  -3 -10 -11   13.64    1.71
   3  10  12   29.38    2.06
  -3 -10 -12   27.28    2.03
   3  10  13   11.72    1.87
  -3 -10 -13    7.76    1.79
   3  10  14   50.17    2.57
  -3 -10 -14   48.00    2.64
   3  10  15    6.92    1.83
  -3 -10 -15   -2.23    1.82
   3  10  16    0.32    1.89
  -3 -10 -16    4.53    3.00
  -3 -11   9    6.58    2.16
  -3 -11   8   36.97    2.61
  -3 -11   7    1.09    1.76
  -3 -11   6    1.09    1.66
  -3 -11   6    1.56    0.86
   3  11  -5    2.22    0.97
  -3 -11   5    4.15    1.55
  -3 -11   5    1.87    0.63
   3  11  -4    5.40    1.05
  -3 -11   4    2.13    1.51
  -3 -11   4    3.74    0.70
   3  11  -3   52.07    1.82
  -3 -11   3   53.65    2.25
  -3 -11   3   46.93    1.81
   3  11  -2    0.57    0.75
  -3 -11   2    3.82    2.09
  -3 -11   2    0.49    1.24
   3  11  -1    0.95    1.29
  -3 -11   1    1.50    1.99
  -3 -11   1    0.50    0.83
   3  11   0   55.55    2.14
  -3 -11   0   50.08    1.97
  -3 -11   0   51.93    1.55
   3  11   1    7.54    1.03
  -3 -11  -1    6.36    1.29
  -3 -11  -1    4.76    1.01
   3  11   2   55.13    1.75
  -3 -11  -2   53.68    1.88
  -3 -11  -2   54.19    1.72
   3  11   3   18.06    2.02
  -3 -11  -3   17.29    1.36
  -3 -11  -3   17.14    1.93
   3  11   4    1.41    1.16
  -3 -11  -4    0.85    1.04
  -3 -11  -4    2.46    1.13
   3  11   5   32.26    1.67
  -3 -11  -5   34.68    1.64
   3  11   6   18.79    1.53
  -3 -11  -6   23.00    1.50
   3  11   7   23.81    2.60
  -3 -11  -7   21.68    1.61
   3  11   8   41.43    2.10
  -3 -11  -8   46.26    3.00
   3  11   9   75.00    2.73
  -3 -11  -9   70.70    2.63
   3  11  10   20.17    1.96
  -3 -11 -10   19.64    2.90
   3  11  11   17.81    1.92
  -3 -11 -11   16.99    1.91
   3  11  12   20.39    2.05
  -3 -11 -12   23.32    3.24
   3  11  13   27.64    2.33
  -3 -11 -13   27.29    2.32
   3  11  14    0.97    1.92
   3  11  15    6.84    2.06
  -3 -11 -15    5.43    1.99
  -3 -12   7   -4.52    3.10
  -3 -12   6    3.12    1.88
   3  12  -5    1.32    0.99
  -3 -12   5    3.26    1.70
  -3 -12   5    1.37    0.64
   3  12  -4    4.57    1.12
  -3 -12   4    4.27    1.64
  -3 -12   4    2.57    0.73
   3  12  -3   -1.00    1.15
  -3 -12   3    0.33    2.34
  -3 -12   3    0.36    0.72
   3  12  -2    5.85    0.86
  -3 -12   2    5.01    1.55
  -3 -12   2    4.51    0.87
   3  12  -1    3.05    0.89
  -3 -12   1    2.56    1.40
  -3 -12   1    2.92    0.90
   3  12   0    4.06    1.53
  -3 -12   0    6.08    1.44
  -3 -12   0    3.20    0.97
   3  12   1   60.89    2.55
  -3 -12  -1   57.32    2.19
  -3 -12  -1   61.48    1.80
   3  12   2    2.70    1.79
  -3 -12  -2    2.43    2.10
  -3 -12  -2    3.79    1.13
   3  12   3    7.07    1.20
  -3 -12  -3    8.26    1.32
  -3 -12  -3    5.68    1.23
   3  12   4   12.26    1.39
  -3 -12  -4   14.55    1.34
  -3 -12  -4   12.60    2.11
   3  12   5   30.38    2.64
  -3 -12  -5   28.90    1.52
  -3 -12  -5   27.71    1.62
   3  12   6    1.43    1.36
  -3 -12  -6    0.61    1.30
   3  12   7   23.26    1.85
  -3 -12  -7   19.28    2.71
   3  12   8   61.08    3.56
  -3 -12  -8   54.35    2.38
   3  12   9   86.64    3.05
  -3 -12  -9   89.50    3.06
   3  12  10   13.13    1.86
  -3 -12 -10   12.48    1.92
   3  12  11    1.06    1.79
  -3 -12 -11    1.18    1.73
   3  12  12   51.81    2.90
  -3 -12 -12   54.95    2.82
   3  12  13   25.41    2.46
  -3 -12 -13   22.29    2.43
   3  12  14   45.98    2.89
   3  12  15   -0.18    2.07
  -3 -12 -15   -0.08    2.04
  -3 -13   6    3.12    2.03
  -3 -13   5    0.68    1.88
   3  13  -4   -1.75    1.14
  -3 -13   4    2.45    2.73
  -3 -13   4    0.89    1.16
   3  13  -3    1.59    0.82
  -3 -13   3    0.27    1.68
  -3 -13   3    1.19    0.80
   3  13  -2   19.29    1.08
  -3 -13   2   18.38    2.01
  -3 -13   2   17.07    1.12
   3  13  -1    8.60    1.06
  -3 -13   1   10.16    1.64
  -3 -13   1    6.96    1.04
   3  13   0   46.77    1.61
  -3 -13   0   44.06    2.24
  -3 -13   0   45.08    1.60
   3  13   1    3.92    1.09
  -3 -13  -1    6.04    1.48
  -3 -13  -1    4.32    1.08
   3  13   2   14.98    1.34
  -3 -13  -2   10.77    1.58
  -3 -13  -2   13.79    1.30
   3  13   3   19.88    1.47
  -3 -13  -3   16.18    2.53
  -3 -13  -3   18.63    1.46
   3  13   4    5.45    1.38
  -3 -13  -4    8.08    1.36
  -3 -13  -4    6.28    1.32
   3  13   5    9.54    1.49
  -3 -13  -5    8.03    1.39
  -3 -13  -5    8.73    1.42
   3  13   6   39.66    2.09
  -3 -13  -6   42.86    1.81
  -3 -13  -6   44.44    2.09
   3  13   7   -0.18    1.53
  -3 -13  -7    3.07    1.20
  -3 -13  -7    3.17    1.46
   3  13   8   12.40    1.81
  -3 -13  -8   13.14    1.76
  -3 -13  -9   -0.10    1.67
   3  13  10   17.67    2.05
  -3 -13 -10   15.40    2.14
   3  13  11    0.49    1.86
   3  13  12   28.98    2.61
  -3 -13 -12   29.91    2.47
   3  13  13   45.12    2.95
  -3 -13 -13   38.46    2.90
   3  13  14   17.47    2.56
  -3 -13 -14   14.01    2.43
  -3 -14   5    4.03    3.36
  -3 -14   4    3.91    2.07
  -3 -14   3    3.16    1.99
  -3 -14   3    5.45    0.97
   3  14  -2   -1.24    1.46
  -3 -14   2    2.29    2.90
  -3 -14   2    1.70    0.96
   3  14  -1   75.25    2.02
  -3 -14   1   71.98    2.96
  -3 -14   1   64.19    1.98
   3  14   0    1.94    1.10
  -3 -14   0    2.33    1.65
  -3 -14   0    2.27    1.67
   3  14   1   -0.37    1.12
  -3 -14  -1   -0.32    2.43
  -3 -14  -1    0.02    1.72
   3  14   2   16.84    1.45
  -3 -14  -2   16.94    1.77
  -3 -14  -2   18.49    2.14
   3  14   3    1.80    1.28
  -3 -14  -3    4.04    1.50
  -3 -14  -3    1.37    1.26
   3  14   4    5.20    1.43
  -3 -14  -4    5.55    2.28
  -3 -14  -4    3.91    1.38
   3  14   5    1.05    1.44
  -3 -14  -5   -0.12    1.35
  -3 -14  -5    1.25    1.37
   3  14   6   43.76    2.26
  -3 -14  -6   45.42    1.96
  -3 -14  -6   41.75    2.12
   3  14   7    1.12    1.59
  -3 -14  -7    3.21    1.98
  -3 -14  -7    2.13    2.49
   3  14   8   63.60    2.82
  -3 -14  -8   55.95    2.16
  -3 -14  -8   62.65    2.75
   3  14   9   18.00    2.19
  -3 -14  -9   19.68    2.03
   3  14  10    0.56    3.08
  -3 -14 -10    1.54    1.93
  -3 -14 -11    2.29    2.02
  -3 -14 -12    2.73    2.11
  -3 -15   3    3.36    3.40
   3  15  -2   16.05    1.23
  -3 -15   2   14.78    2.24
  -3 -15   2   12.33    1.22
   3  15  -1   15.88    1.96
  -3 -15   1   11.85    2.16
  -3 -15   1   10.51    1.93
   3  15   0   21.41    1.50
  -3 -15   0   21.81    3.49
  -3 -15   0   19.37    2.17
   3  15   1   -0.60    1.21
  -3 -15  -1   -0.68    1.70
  -3 -15  -1    1.56    1.16
   3  15   2   15.91    1.54
  -3 -15  -2   14.95    1.96
  -3 -15  -2   15.93    1.53
   3  15   3    3.69    1.40
  -3 -15  -3    4.34    1.63
  -3 -15  -3    2.92    1.37
   3  15   4   -1.47    1.42
  -3 -15  -4    2.27    1.53
  -3 -15  -4    1.37    2.19
   3  15   5    1.73    2.39
  -3 -15  -5    1.26    2.28
  -3 -15  -5   -4.22    2.38
   3  15   6   -0.77    1.65
  -3 -15  -6   -1.11    1.38
  -3 -15  -6    0.11    1.55
   3  15   7    1.81    1.74
  -3 -15  -7    2.45    1.41
  -3 -15  -7    2.30    1.73
   3  15   8    2.51    1.86
  -3 -15  -8    0.15    1.36
  -3 -15  -8    4.80    1.79
   3  15   9    1.68    1.91
  -3 -15  -9   -0.17    1.26
  -3 -15  -9   -0.54    2.97
   3  15  10    6.66    2.08
  -3 -15 -10    1.33    1.31
  -3 -15 -10    4.44    2.00
   3  15  11   16.20    2.47
  -3 -15 -11   14.59    2.40
   3  16   0    0.02    1.98
  -3 -16   0   -2.54    2.00
  -3 -16   0    0.43    1.23
   3  16   1   18.71    2.47
  -3 -16  -1   18.12    3.43
  -3 -16  -1   16.97    1.60
   3  16   2    2.82    1.40
  -3 -16  -2    3.28    1.79
  -3 -16  -2    0.31    1.42
   3  16   3   97.68    3.16
  -3 -16  -3   98.00    3.47
  -3 -16  -3   95.16    3.19
   3  16   4    1.61    1.56
  -3 -16  -4    1.90    1.76
  -3 -16  -4    4.74    1.56
   3  16   5    1.57    1.61
  -3 -16  -5    0.31    1.64
  -3 -16  -5    0.01    1.62
   3  16   6   14.76    2.06
  -3 -16  -6   17.99    2.85
  -3 -16  -6   13.87    1.95
   3  16   7    3.16    1.88
  -3 -16  -7    3.05    1.55
  -3 -16  -7    1.72    2.87
   3  16   8   -3.47    1.95
  -3 -16  -8   -1.62    2.36
  -3 -16  -8    1.82    1.81
   3  16   9   13.03    2.25
  -3 -16  -9    9.90    1.56
  -3 -16  -9   12.49    2.21
  -4  14   6   77.72    3.36
  -4  14   5   16.39    2.04
   4 -14  -4    9.87    1.08
  -4  14   4   12.94    2.83
   4 -14  -3   -0.13    1.07
  -4  14   3    1.33    1.49
   4 -14  -2    3.17    1.92
  -4  14   2    3.80    1.45
   4 -14  -1  138.20    3.48
  -4  14   1  131.30    4.51
   4 -14   0   55.53    2.30
  -4  14   0   58.68    2.01
  -4  14  -1   23.33    1.46
  -4  13   9    3.00    2.25
  -4  13   8    1.43    3.26
  -4  13   7    2.18    3.13
  -4  13   6    1.86    2.93
   4 -13  -5   35.49    1.76
  -4  13   5   40.79    2.37
   4 -13  -4   11.25    1.02
  -4  13   4   13.45    1.74
   4 -13  -3   -0.16    0.96
  -4  13   3    1.81    1.39
   4 -13  -2    1.39    1.05
  -4  13   2    2.62    1.31
   4 -13  -1    2.70    1.83
  -4  13   1    2.23    1.25
   4 -13   0    1.62    1.22
  -4  13   0   -2.09    1.12
   4 -13   1    6.81    1.45
  -4  13  -1    7.61    1.13
  -4  13  -2    9.78    1.05
  -4  13  -3   -0.68    1.40
  -4  13  -4    3.39    1.59
  -4  13  -5    3.20    2.75
  -4  12  10   10.91    2.60
  -4  12   9    1.01    2.06
   4 -12  -8   23.40    2.30
  -4  12   8   24.43    2.43
   4 -12  -7    2.47    1.78
  -4  12   7    2.63    1.85
   4 -12  -6    4.38    1.75
  -4  12   6    4.94    1.72
   4 -12  -5    2.05    0.70
  -4  12   5   -0.06    1.60
   4 -12  -4   13.98    1.39
  -4  12   4   14.51    1.72
   4 -12  -3    5.39    0.92
  -4  12   3    4.00    1.43
   4 -12  -2    5.74    0.97
  -4  12   2    2.94    2.04
   4 -12  -1    0.49    1.53
  -4  12   1   -0.59    1.12
   4 -12   0   17.38    1.36
  -4  12   0   15.81    1.28
   4 -12   1    2.68    1.21
  -4  12  -1    0.64    0.99
  -4  12  -2    1.19    1.18
  -4  12  -2   -0.08    0.83
  -4  12  -3    6.71    1.39
  -4  12  -3    6.05    0.85
  -4  12  -4   -1.54    1.46
  -4  12  -5    0.45    1.59
  -4  12  -6   33.33    3.55
  -4  12  -7   20.38    2.21
  -4  11  11   20.27    2.70
  -4  11  10    1.17    2.12
  -4  11   9   17.07    3.53
   4 -11  -8    2.18    1.79
  -4  11   8    0.32    1.82
   4 -11  -7    0.19    0.41
   4 -11  -7    2.45    1.65
  -4  11   7   -1.34    1.67
   4 -11  -6   21.15    0.74
   4 -11  -6   23.06    1.96
  -4  11   6   21.87    1.96
   4 -11  -5    0.12    0.58
   4 -11  -5   -0.66    1.42
  -4  11   5    0.09    1.43
   4 -11  -4   17.84    1.25
  -4  11   4   17.56    1.69
   4 -11  -3   -0.46    0.72
  -4  11   3   -0.02    1.22
   4 -11  -2   -0.44    0.80
  -4  11   2   -0.23    1.83
   4 -11  -1    5.09    1.47
  -4  11   1    2.66    1.12
   4 -11   0    1.21    1.00
  -4  11   0    0.87    0.97
   4 -11   1   -0.63    1.07
  -4  11  -1    0.03    0.97
  -4  11  -1   -0.63    0.87
  -4  11  -2    3.33    1.73
  -4  11  -2    3.76    1.28
  -4  11  -3    2.19    1.20
  -4  11  -3    0.41    1.08
  -4  11  -4    5.37    2.22
  -4  11  -4    8.80    0.71
  -4  11  -4    7.04    0.65
  -4  11  -5    6.27    1.56
  -4  11  -6    2.38    1.62
  -4  11  -7    0.02    2.61
  -4  11  -8    5.52    1.96
  -4  10  12    2.41    2.20
  -4  10  11   -1.15    3.20
  -4  10  10   41.40    2.73
  -4  10   9   25.40    2.36
   4 -10  -8    1.68    1.69
   4 -10  -7    1.66    0.54
   4 -10  -7    1.57    1.64
  -4  10   7    4.26    1.66
   4 -10  -6    7.58    0.49
   4 -10  -6    5.95    1.62
  -4  10   6   11.43    2.61
   4 -10  -5   28.98    0.79
   4 -10  -5   30.68    1.88
  -4  10   5   29.01    2.93
   4 -10  -4   21.15    1.14
  -4  10   4   19.96    2.54
   4 -10  -3   -1.73    1.00
  -4  10   3    0.17    1.90
   4 -10  -2   17.01    0.88
  -4  10   2   16.88    1.35
   4 -10  -1   18.86    1.49
  -4  10   1   15.13    1.24
   4 -10   0   -0.30    0.91
  -4  10   0    2.13    0.92
   4 -10   1   18.65    1.25
  -4  10  -1   18.57    1.72
  -4  10  -1   19.32    1.05
  -4  10  -2    0.84    1.01
  -4  10  -2    2.14    1.16
  -4  10  -3    0.56    1.15
  -4  10  -3    2.93    0.69
  -4  10  -4   10.22    1.39
  -4  10  -4   11.21    0.97
  -4  10  -4    8.94    0.64
  -4  10  -5   18.09    1.62
  -4  10  -5   17.20    0.86
  -4  10  -5   15.71    0.77
  -4  10  -6    5.98    1.50
  -4  10  -7    7.73    1.68
  -4  10  -8    0.37    1.72
  -4  10  -9   -0.10    2.93
  -4   9  13    0.96    2.11
  -4   9  12   10.33    2.18
  -4   9  11    3.85    1.94
  -4   9  10   13.60    2.17
  -4   9   9   -4.95    2.91
   4  -9  -8    2.89    0.16
  -4   9   8    3.36    1.70
   4  -9  -7   13.90    0.49
   4  -9  -7   16.15    1.75
  -4   9   7   14.21    1.83
   4  -9  -6   75.15    2.58
  -4   9   6   78.62    2.67
   4  -9  -5   12.61    0.50
   4  -9  -5   13.02    1.51
  -4   9   5   14.53    1.59
   4  -9  -4   42.07    1.19
  -4   9   4   46.46    1.94
   4  -9  -3    2.88    0.58
  -4   9   3    4.88    1.21
   4  -9  -2    2.34    0.66
  -4   9   2    1.83    1.07
   4  -9  -1    3.23    1.13
  -4   9   1    3.34    1.01
   4  -9   0    1.20    0.81
  -4   9   0   -0.31    0.71
  -4   9   0    0.45    0.88
   4  -9   1   79.56    1.93
  -4   9  -1   78.90    1.82
  -4   9  -1   75.26    2.33
  -4   9  -2   70.70    1.84
  -4   9  -2   68.52    1.50
  -4   9  -3    6.93    1.13
  -4   9  -3    6.69    0.68
  -4   9  -4   67.30    2.07
  -4   9  -4   65.50    1.22
  -4   9  -5    4.48    2.06
  -4   9  -5    3.24    0.46
  -4   9  -5    3.49    0.62
  -4   9  -6    9.15    1.45
  -4   9  -6    4.43    0.29
  -4   9  -7    9.02    1.58
  -4   9  -8   -0.93    1.58
  -4   9  -9   -2.07    1.72
  -4   9 -10    1.25    1.84
  -4   9 -11   -0.13    2.01
  -4   8  13    1.95    1.98
  -4   8  12    3.64    1.96
  -4   8  11    0.41    2.84
  -4   8  10    0.88    1.73
  -4   8   9   14.06    1.89
  -4   8   8   41.80    2.32
  -4   8   7    6.97    1.63
   4  -8  -6   22.35    0.50
  -4   8   6   24.22    1.79
   4  -8  -5    2.28    0.48
  -4   8   5    3.01    1.32
   4  -8  -4    2.25    0.58
  -4   8   4    2.39    1.23
   4  -8  -3    1.00    0.45
  -4   8   3    1.89    1.15
   4  -8  -2   25.47    1.13
  -4   8   2   26.00    1.39
   4  -8  -1    2.32    0.64
  -4   8   1    0.66    0.95
   4  -8   0   26.52    1.03
  -4   8   0   25.14    0.91
  -4   8   0   26.10    1.17
  -4   8  -1    4.15    0.80
  -4   8  -1    3.70    0.83
  -4   8  -2  262.36    4.79
  -4   8  -2  263.23    4.33
  -4   8  -3   70.52    2.61
  -4   8  -3   68.48    1.73
  -4   8  -3   68.23    1.32
  -4   8  -4   -0.03    1.08
  -4   8  -4    1.27    0.80
  -4   8  -4    1.25    0.79
  -4   8  -5  101.52    3.50
  -4   8  -5   94.39    1.39
  -4   8  -6  209.41    4.61
  -4   8  -6  198.82    2.46
  -4   8  -7    3.24    1.38
  -4   8  -8    1.36    1.49
  -4   8  -9   -3.52    1.67
  -4   8 -10    1.09    1.73
  -4   8 -11   11.18    2.14
  -4   8 -12    4.03    2.14
  -4   7  14   29.83    2.60
  -4   7  13   14.50    2.13
  -4   7  12   -1.90    2.88
  -4   7  11    5.53    1.79
  -4   7  10   66.51    2.73
  -4   7   9    1.45    1.62
  -4   7   8   -0.18    1.52
  -4   7   7    2.82    1.45
  -4   7   6   10.20    2.40
   4  -7  -5   32.51    0.52
  -4   7   5   36.59    1.75
   4  -7  -4    1.14    0.43
  -4   7   4    1.95    1.21
   4  -7  -3   24.11    0.79
  -4   7   3   26.60    1.43
   4  -7  -2   97.07    1.44
  -4   7   2   98.63    2.31
   4  -7  -1    2.35    0.53
  -4   7   1    2.49    0.45
  -4   7   1    2.73    0.90
  -4   7   0    0.72    0.54
  -4   7   0    0.28    0.80
  -4   7  -1  167.35    2.76
  -4   7  -1  171.35    2.91
  -4   7  -2  145.64    2.65
  -4   7  -2  143.68    2.89
  -4   7  -3  799.55   15.73
  -4   7  -3  757.73   15.11
  -4   7  -4   13.35    1.17
  -4   7  -4   14.19    0.60
  -4   7  -4   14.06    0.59
  -4   7  -5   27.92    1.45
  -4   7  -5   29.41    0.62
  -4   7  -5   27.05    0.81
  -4   7  -6   30.47    2.45
  -4   7  -6   26.38    0.45
  -4   7  -6   26.29    0.54
  -4   7  -7   -0.41    1.34
  -4   7  -8   14.87    1.69
  -4   7  -9   33.09    2.08
  -4   7 -10    4.67    1.73
  -4   7 -11   21.32    2.20
  -4   7 -12   23.31    3.72
  -4   6  14   20.71    2.20
  -4   6  13    8.42    3.03
  -4   6  12    3.36    1.73
  -4   6  11   13.79    1.86
  -4   6  10  116.28    3.47
  -4   6   9   10.38    1.71
  -4   6   8   21.65    2.83
  -4   6   7  110.99    3.06
  -4   6   6    6.46    1.39
  -4   6   5   33.90    2.48
  -4   6   4   -1.88    1.10
  -4   6   3   22.41    1.29
  -4   6   2    1.98    0.91
  -4   6   1  185.25    2.47
  -4   6   1  193.29    3.39
  -4   6   0  102.05    1.55
  -4   6   0  104.07    2.56
  -4   6  -1    9.19    0.65
  -4   6  -1    9.75    1.15
  -4   6  -2  129.97    2.24
  -4   6  -2  134.49    2.11
  -4   6  -3    4.33    1.31
  -4   6  -3    4.22    0.56
  -4   6  -3    5.00    0.87
  -4   6  -4   75.32    1.80
  -4   6  -4   72.73    1.15
  -4   6  -4   68.41    1.40
  -4   6  -5    9.33    1.10
  -4   6  -5    7.87    0.44
  -4   6  -5    8.57    0.42
  -4   6  -6   12.27    1.95
  -4   6  -6    7.97    0.28
  -4   6  -7    0.89    1.24
  -4   6  -8    5.22    1.41
  -4   6  -9    7.17    1.58
  -4   6 -10   -1.31    2.49
  -4   6 -11    1.69    2.70
  -4   6 -12    5.16    1.91
  -4   6 -13    8.03    2.13
  -4   5  14    1.23    1.74
  -4   5  13    9.80    1.77
  -4   5  12    2.14    1.56
   4  -5 -10    0.35    0.19
  -4   5  10    1.92    1.44
  -4   5   9  174.71    4.25
  -4   5   8  169.23    4.06
  -4   5   7 1200.28   34.95
  -4   5   6   29.01    1.64
  -4   5   5   28.91    1.52
  -4   5   4   15.75    1.20
  -4   5   3  114.99    2.41
  -4   5   2   19.49    1.11
  -4   5   1   11.45    0.40
  -4   5   1   12.31    1.40
  -4   5   0    2.62    0.43
  -4   5   0    3.79    0.72
  -4   5  -1   87.69    1.73
  -4   5  -1   89.17    1.58
  -4   5  -2  108.86    1.83
  -4   5  -2  113.73    1.79
  -4   5  -2  108.34    1.73
  -4   5  -3   12.89    0.83
  -4   5  -3   12.83    0.61
  -4   5  -3   12.35    0.60
  -4   5  -4   65.62    1.58
  -4   5  -4   65.51    1.33
  -4   5  -4   63.49    1.00
  -4   5  -5    8.08    1.63
  -4   5  -5   10.15    0.42
  -4   5  -5    9.09    0.41
  -4   5  -6    6.34    1.08
  -4   5  -6    3.99    0.43
  -4   5  -7    0.02    1.18
  -4   5  -7    1.36    0.17
  -4   5  -8   -2.33    1.31
  -4   5  -9   14.89    2.52
  -4   5 -10   38.70    3.12
  -4   5 -11   -0.15    1.52
  -4   5 -12    6.27    1.77
  -4   5 -13   31.82    2.49
  -4   5 -14    0.08    1.97
  -4   4  14    1.50    2.51
  -4   4  13   -0.56    1.53
   4  -4 -12   -0.04    0.43
  -4   4  12    0.01    2.31
   4  -4 -11    0.27    0.37
  -4   4  11    1.08    1.43
   4  -4 -10    2.56    0.31
  -4   4  10    5.75    1.42
   4  -4  -9   45.50    0.76
  -4   4   9   55.83    2.10
  -4   4   7    4.76    1.27
  -4   4   6   31.62    1.58
  -4   4   5  168.66    3.38
  -4   4   4   41.77    1.49
  -4   4   3    3.12    0.88
  -4   4   2   80.85    2.36
  -4   4   1   78.93    0.93
  -4   4   1   83.03    1.70
  -4   4   0   10.72    0.66
  -4   4   0   10.50    0.80
  -4   4  -1    1.52    0.46
  -4   4  -1    1.10    0.96
  -4   4  -2   63.34    1.18
  -4   4  -2   63.51    1.16
  -4   4  -2   64.10    1.15
  -4   4  -3   18.08    0.81
  -4   4  -3   18.91    0.64
  -4   4  -3   17.79    0.59
  -4   4  -4   11.97    0.85
  -4   4  -4   11.82    0.51
  -4   4  -4   11.54    0.48
  -4   4  -5  154.88    2.88
  -4   4  -5  158.41    1.99
  -4   4  -5  148.26    1.84
  -4   4  -6    1.38    0.96
  -4   4  -6    0.98    0.45
  -4   4  -6    0.51    0.42
  -4   4  -7    4.76    1.15
  -4   4  -7    2.89    0.33
  -4   4  -7    3.05    0.23
  -4   4  -8   29.95    1.62
  -4   4  -9    5.07    2.12
  -4   4 -10    2.92    1.41
  -4   4 -11   12.50    1.69
  -4   4 -12    2.52    1.59
  -4   4 -13    1.68    1.76
  -4   4 -14    3.19    1.90
  -4   4 -15    5.89    2.11
  -4   3  14    3.75    1.48
   4  -3 -13    0.66    0.93
  -4   3  13    1.35    1.43
   4  -3 -12    0.09    0.52
  -4   3  12   -2.40    1.37
   4  -3 -11   11.93    0.60
  -4   3  11   10.70    2.34
   4  -3 -10    0.58    0.38
  -4   3  10    1.64    1.25
   4  -3  -9   -0.29    0.49
  -4   3   9    1.99    1.19
   4  -3  -8  113.15    1.48
  -4   3   8  127.24    2.92
   4  -3  -7    1.86    0.16
  -4   3   7    3.52    1.17
  -4   3   6    3.78    1.74
  -4   3   5  113.48    2.47
  -4   3   4  170.56    3.95
  -4   3   3  235.21    4.06
  -4   3   2   11.64    0.99
  -4   3   1    6.57    0.40
  -4   3   1    9.10    0.89
  -4   3   0 1450.27   33.07
  -4   3   0 1337.27   34.06
  -4   3  -1   61.39    1.04
  -4   3  -1   67.07    1.34
  -4   3  -1   65.45    1.83
  -4   3  -2    6.78    0.57
  -4   3  -2    1.73    0.58
  -4   3  -3   56.19    1.17
  -4   3  -3   51.56    0.93
  -4   3  -4    8.36    0.76
  -4   3  -4    7.88    0.67
  -4   3  -5   14.52    0.93
  -4   3  -5   14.49    0.43
  -4   3  -6   38.42    1.32
  -4   3  -6   36.19    0.59
  -4   3  -7    5.01    0.99
  -4   3  -7    0.71    0.28
  -4   3  -8  129.17    2.91
  -4   3  -8  124.41    1.44
  -4   3 -10    3.28    1.36
  -4   3 -11    3.86    1.46
  -4   3 -12    8.58    1.62
  -4   3 -13   -2.08    2.61
  -4   3 -14   -0.94    1.80
  -4   3 -15    2.35    1.91
  -4   2  14    6.16    1.47
  -4   2  14    5.64    1.45
   4  -2 -13   20.55    1.01
  -4   2  13   25.71    2.62
   4  -2 -12   10.16    1.09
  -4   2  12   12.63    1.48
   4  -2 -11    1.61    0.83
  -4   2  11    0.15    1.26
   4  -2 -10    0.04    0.73
  -4   2  10    0.19    1.85
   4  -2  -9   10.82    0.49
  -4   2   9   10.78    1.29
   4  -2  -8   45.81    0.94
  -4   2   8   52.35    1.78
   4  -2  -7   37.10    0.68
  -4   2   7   36.93    2.25
  -4   2   6    4.03    1.01
  -4   2   5  110.26    2.30
  -4   2   4  163.96    3.75
  -4   2   3    8.58    0.93
  -4   2   2    1.15    0.88
  -4   2   1  169.68    1.88
  -4   2   1  168.26    2.86
  -4   2   0  256.53    4.82
  -4   2  -1    2.10    1.08
  -4   2  -2   23.51    0.79
  -4   2  -3    7.45    0.85
  -4   2  -4    3.16    0.43
   4  -2   5  115.48    1.56
  -4   2  -5  113.05    1.50
   4  -2   6   88.94    1.45
  -4   2  -6   85.10    1.13
   4  -2   7    1.47    0.35
  -4   2  -7    1.77    0.92
  -4   2  -7    1.85    0.34
   4  -2   8   79.48    1.30
  -4   2  -8   80.38    2.11
  -4   2  -8   80.35    1.06
   4  -2   9  301.48    4.12
  -4   2  -9  301.13    6.13
  -4   2  -9  287.57    4.41
   4  -2  10   12.54    0.39
  -4   2 -10   15.23    1.48
  -4   2 -10   12.78    0.57
   4  -2  11   -0.21    0.35
  -4   2 -11    0.38    1.28
  -4   2 -11   -0.09    0.37
   4  -2  12    1.06    0.18
  -4   2 -12    2.94    1.41
  -4   2 -13    5.28    1.64
  -4   2 -14    1.55    1.63
  -4   2 -15    4.69    2.97
  -4   2 -16    4.41    2.02
   4  -1 -14    2.28    0.87
  -4   1  14    3.75    1.33
  -4   1  14    0.77    1.27
   4  -1 -13    9.00    0.89
  -4   1  13   12.08    1.40
  -4   1  13   10.70    1.34
   4  -1 -12   20.55    0.94
  -4   1  12   23.14    2.32
  -4   1  12   23.50    1.49
   4  -1 -11   17.13    0.81
  -4   1  11   17.60    1.46
  -4   1  11   17.65    1.38
   4  -1 -10   56.77    1.19
  -4   1  10   61.34    1.95
   4  -1  -9    3.33    0.51
  -4   1   9    4.17    1.11
   4  -1  -8    1.97    0.65
  -4   1   8    0.90    1.04
   4  -1  -7    1.00    0.34
  -4   1   7   -0.68    0.94
   4  -1  -6    1.14    0.41
  -4   1   6    3.14    0.89
  -4   1   5    1.33    0.86
  -4   1   4  166.93    3.72
  -4   1   3   18.81    1.09
  -4   1   3   20.22    1.08
  -4   1   1    3.59    0.86
  -4   1   0  441.36    7.48
  -4   1  -1   26.69    0.92
   4  -1   2    4.49    0.64
  -4   1  -2    8.46    0.66
   4  -1   3  103.24    1.66
  -4   1  -3  106.24    1.61
   4  -1   4  134.48    1.92
  -4   1  -4  131.98    1.87
   4  -1   5  108.03    1.55
  -4   1  -5  104.37    1.47
   4  -1   6    5.23    0.69
  -4   1  -6    5.54    0.44
   4  -1   7  194.17    2.96
  -4   1  -7  192.97    2.55
   4  -1   8   20.03    0.57
  -4   1  -8   19.95    0.55
   4  -1  10  389.99    6.14
  -4   1 -10  374.08    7.77
  -4   1 -10  371.29    6.40
   4  -1  11    0.71    0.45
  -4   1 -11    2.51    1.33
  -4   1 -11    0.74    0.67
   4  -1  12   25.14    0.75
  -4   1 -12   28.97    2.72
   4  -1  13    0.46    0.66
  -4   1 -13    2.03    1.48
  -4   1 -13   -0.14    0.61
  -4   1 -14   19.87    1.96
  -4   1 -15   11.69    1.95
  -4   1 -16    0.59    1.83
   4   0 -14    1.73    1.47
  -4   0  14    2.22    1.19
  -4   0  14    0.25    1.80
   4   0 -13    1.76    0.87
  -4   0  13    2.05    1.22
  -4   0  13    2.62    1.13
  -4   0  12   44.90    1.76
  -4   0  12   44.67    1.69
   4   0 -11    6.61    0.77
  -4   0  11    4.62    1.80
  -4   0  11    5.84    1.73
   4   0 -10   82.85    1.64
  -4   0  10   83.04    2.20
  -4   0  10   84.15    2.96
   4   0  -9   12.60    0.70
  -4   0   9   11.98    1.17
  -4   0   9   13.05    1.10
   4   0  -8    3.57    0.84
  -4   0   8    4.10    0.98
  -4   0   8    4.02    0.97
   4   0  -7    4.51    0.46
  -4   0   7    5.79    0.94
  -4   0   7    6.29    0.93
   4   0  -6    1.03    0.35
  -4   0   6   -0.14    0.85
  -4   0   6   -0.05    0.84
  -4   0   5    1.94    1.25
  -4   0   5   -0.76    0.75
  -4   0   4   45.80    0.81
  -4   0   4   44.25    1.79
  -4   0   3   73.77    0.86
  -4   0   3   77.66    1.70
  -4   0   2   -0.23    1.35
  -4   0   1    1.24    0.78
   4   0   0   11.12    0.76
  -4   0   0   10.85    0.75
   4   0   1    7.66    0.66
  -4   0  -1    8.37    0.65
   4   0   2    0.32    0.55
  -4   0  -2    0.07    0.54
   4   0   3    4.47    0.64
  -4   0  -3    5.52    0.99
   4   0   4   11.07    0.63
  -4   0  -4    9.63    0.62
   4   0   5   36.02    0.84
  -4   0  -5   35.94    0.84
   4   0   6   68.32    1.12
  -4   0  -6   66.27    1.41
   4   0   7  154.29    2.18
  -4   0  -7  156.87    2.53
   4   0   8   40.02    1.14
  -4   0  -8   40.24    0.84
   4   0   9   32.47    0.80
  -4   0  -9   31.87    0.80
   4   0  10  140.02    2.18
  -4   0 -10  137.64    2.60
   4   0  11   31.31    1.23
  -4   0 -11   29.44    1.23
   4   0  12   50.80    1.48
  -4   0 -12   41.03    1.12
   4   0  13   29.67    1.32
  -4   0 -13   28.79    1.92
   4   0  14    2.05    0.65
  -4   0 -14   -1.62    2.47
  -4   0 -14    1.76    0.59
  -4   0 -15    6.02    1.75
  -4   0 -16   49.65    3.94
   4   1 -14    2.94    1.03
  -4  -1  14    0.39    1.14
  -4  -1  14    2.19    1.08
   4   1 -13    0.40    1.46
  -4  -1  13    1.62    1.08
  -4  -1  13    0.35    1.01
   4   1 -12   18.01    1.67
  -4  -1  12   21.86    1.30
  -4  -1  12   15.87    1.23
   4   1 -11   -0.17    1.25
  -4  -1  11   -0.21    0.98
  -4  -1  11   -0.58    0.95
   4   1 -10    1.84    1.12
  -4  -1  10   -0.97    1.52
  -4  -1  10   -0.62    1.46
   4   1  -9   15.33    1.24
  -4  -1   9   16.87    1.75
  -4  -1   9   15.83    1.10
   4   1  -8    0.20    0.58
  -4  -1   8    1.88    1.42
  -4  -1   8    0.56    0.87
   4   1  -7   32.65    1.20
  -4  -1   7   34.76    1.81
  -4  -1   7   32.53    1.20
   4   1  -6   82.30    1.32
  -4  -1   6   88.39    1.40
  -4  -1   6   83.11    2.42
  -4  -1   6   85.48    1.80
   4   1  -5   20.26    0.57
  -4  -1   5   20.43    0.88
  -4  -1   5   21.81    1.42
  -4  -1   4    4.11    0.65
  -4  -1   4    3.42    0.71
  -4  -1   3  440.43    6.36
  -4  -1   3  428.71    7.54
  -4  -1   2   14.19    0.45
  -4  -1   2   14.72    0.92
   4   1  -1  214.43    3.39
  -4  -1   1  213.57    3.42
   4   1   0   65.01    1.31
  -4  -1   0   62.58    1.27
   4   1   1    3.73    1.00
  -4  -1  -1    3.31    0.65
   4   1   2  228.20    3.34
  -4  -1  -2  220.88    3.18
   4   1   3   15.03    0.70
  -4  -1  -3   14.44    0.71
   4   1   4    2.24    0.63
  -4  -1  -4    3.59    1.04
   4   1   5  188.40    2.79
  -4  -1  -5  186.10    2.85
   4   1   6   73.73    1.27
  -4  -1  -6   71.67    1.27
   4   1   7  153.23    2.28
  -4  -1  -7  150.73    2.24
   4   1   8    2.38    0.54
  -4  -1  -8    2.29    0.53
   4   1   9   55.08    1.12
  -4  -1  -9   56.35    1.57
   4   1  10   66.10    1.33
  -4  -1 -10   66.08    1.36
   4   1  11   23.52    0.86
  -4  -1 -11   22.47    1.30
   4   1  12   65.61    1.41
  -4  -1 -12   58.38    1.46
   4   1  13   24.87    0.98
  -4  -1 -13   20.64    1.41
   4   1  14    0.77    0.69
  -4  -1 -14    1.93    1.45
  -4  -1 -14    0.54    0.70
   4   1  15    8.15    1.28
  -4  -1 -15   10.10    1.84
  -4  -1 -15    6.81    0.84
  -4  -1 -16   21.69    2.11
  -4  -1 -17   16.63    2.15
   4   2 -14    0.33    1.11
  -4  -2  14    1.05    1.00
  -4  -2  14    0.36    0.97
   4   2 -13   -0.04    1.01
  -4  -2  13   -0.04    0.99
  -4  -2  13    1.59    1.47
   4   2 -12    0.30    0.93
  -4  -2  12    1.88    0.93
  -4  -2  12    0.52    0.91
   4   2 -11    4.29    0.91
  -4  -2  11    5.02    0.97
  -4  -2  11    3.74    0.94
   4   2 -10    4.11    0.86
  -4  -2  10    5.83    0.95
  -4  -2  10    3.15    0.91
   4   2  -9   -1.04    0.75
  -4  -2   9   -0.22    0.87
  -4  -2   9    1.38    1.32
   4   2  -8    7.11    0.77
  -4  -2   8   10.28    0.95
  -4  -2   8    9.26    1.40
   4   2  -7   32.48    1.38
  -4  -2   7   33.98    1.06
  -4  -2   7   30.78    1.20
  -4  -2   7   32.22    1.71
   4   2  -6   23.74    0.77
  -4  -2   6   23.20    0.84
  -4  -2   6   23.09    1.03
  -4  -2   6   21.05    1.00
   4   2  -5  203.58    3.00
  -4  -2   5  222.73    3.70
  -4  -2   5  204.19    3.47
  -4  -2   4    5.60    0.81
  -4  -2   4    6.74    0.71
  -4  -2   3  199.79    3.02
  -4  -2   3  182.22    3.01
   4   2  -2   28.45    1.05
  -4  -2   2   26.02    1.48
   4   2  -1   78.29    2.08
  -4  -2   1   69.09    1.50
   4   2   0  262.87    4.01
  -4  -2   0  258.20    3.96
   4   2   1   37.39    0.99
  -4  -2  -1   35.43    1.40
   4   2   2    5.01    0.65
  -4  -2  -2    6.20    0.67
   4   2   3  118.21    2.37
  -4  -2  -3  116.31    1.83
   4   2   4  195.09    3.05
  -4  -2  -4  197.10    3.14
   4   2   5    8.89    0.73
  -4  -2  -5    6.78    0.83
   4   2   6  228.24    4.08
  -4  -2  -6  216.95    3.46
   4   2   7  151.69    2.38
  -4  -2  -7  146.74    2.82
   4   2   8    3.43    0.99
  -4  -2  -8    1.95    0.61
   4   2   9    5.95    0.69
  -4  -2  -9    5.27    1.06
   4   2  10  122.81    2.13
  -4  -2 -10  118.80    2.17
   4   2  11  118.26    2.18
  -4  -2 -11  114.36    2.25
   4   2  12    4.40    0.77
  -4  -2 -12    3.79    1.25
   4   2  13    2.39    0.77
  -4  -2 -13    1.79    0.81
   4   2  14   10.44    0.91
  -4  -2 -14    7.14    0.93
   4   2  15   16.92    1.07
  -4  -2 -15   14.15    1.12
   4   2  16   34.17    2.02
  -4  -2 -16   39.80    2.39
  -4  -2 -17    7.03    3.05
   4   3 -13   11.01    1.28
  -4  -3  13    9.11    1.04
  -4  -3  13    9.65    1.04
   4   3 -12    0.30    1.06
  -4  -3  12    0.74    0.90
  -4  -3  12    1.68    1.33
   4   3 -11    1.63    0.97
  -4  -3  11    0.67    0.85
  -4  -3  11    1.25    0.82
   4   3 -10    1.62    0.97
  -4  -3  10    2.87    0.86
  -4  -3  10    3.06    0.83
   4   3  -9    1.97    0.84
  -4  -3   9    1.54    0.82
  -4  -3   9   -0.30    0.81
   4   3  -8   21.46    1.53
  -4  -3   8   21.58    1.59
  -4  -3   8   20.82    1.00
   4   3  -7    6.05    0.79
  -4  -3   7    5.43    0.85
  -4  -3   7    7.44    1.32
  -4  -3   7    4.52    0.81
   4   3  -6   33.82    1.03
  -4  -3   6   34.87    1.07
  -4  -3   6   32.16    1.09
  -4  -3   5    4.03    0.68
  -4  -3   5    7.22    1.12
  -4  -3   4  144.06    2.23
  -4  -3   4  137.55    2.30
   4   3  -3  142.13    2.31
  -4  -3   3  143.81    2.12
  -4  -3   3  138.46    2.79
  -4  -3   2    0.77    0.51
  -4  -3   2    0.79    0.68
   4   3  -1  131.96    2.19
  -4  -3   1  127.74    1.85
  -4  -3   1  124.22    2.13
   4   3   0    7.70    0.81
  -4  -3   0   11.57    0.87
   4   3   1   24.55    1.49
  -4  -3  -1   29.73    1.03
   4   3   2    0.56    0.64
  -4  -3  -2   -0.65    0.67
   4   3   3    3.69    0.79
  -4  -3  -3    3.81    1.31
   4   3   4  244.12    3.84
  -4  -3  -4  232.34    3.80
   4   3   5  233.05    3.74
  -4  -3  -5  228.54    3.71
   4   3   6  219.35    4.07
  -4  -3  -6  210.70    4.10
   4   3   7  767.42   15.26
  -4  -3  -7  739.65   15.02
   4   3   8   25.07    1.41
  -4  -3  -8   25.05    0.93
   4   3   9   -0.05    0.70
  -4  -3  -9   -0.75    1.12
   4   3  10    4.92    0.82
  -4  -3 -10    6.81    0.81
   4   3  11   10.11    0.95
  -4  -3 -11   11.15    0.92
   4   3  12    0.32    0.81
  -4  -3 -12    0.31    0.81
   4   3  13    1.93    0.86
  -4  -3 -13    1.67    0.88
   4   3  14    3.73    0.93
  -4  -3 -14    5.51    0.97
   4   3  15   18.20    1.16
  -4  -3 -15   16.56    1.23
   4   3  16   20.33    1.92
  -4  -3 -16   14.15    2.01
   4   3  17    2.97    1.09
  -4  -3 -17    5.74    1.82
  -4  -3 -17    3.23    1.73
   4   4 -13   22.86    2.47
   4   4 -12    0.98    1.81
  -4  -4  12   -0.29    0.83
  -4  -4  12    0.80    0.80
   4   4 -11    6.07    1.79
  -4  -4  11    5.11    0.83
   4   4 -10   26.13    2.02
  -4  -4  10   23.81    1.07
  -4  -4  10   23.12    1.03
   4   4  -9   43.72    2.22
  -4  -4   9   45.36    1.85
  -4  -4   9   40.76    1.79
   4   4  -8    2.40    0.88
  -4  -4   8    0.95    0.99
  -4  -4   8    2.14    0.76
  -4  -4   8    1.09    1.15
   4   4  -7    6.58    0.92
  -4  -4   7    6.46    0.97
  -4  -4   7    6.74    0.82
  -4  -4   7    7.05    0.79
   4   4  -6   57.61    1.94
  -4  -4   6   60.55    1.55
  -4  -4   6   58.92    1.40
   4   4  -5    1.42    0.70
  -4  -4   5    1.26    0.73
  -4  -4   5    2.54    0.69
  -4  -4   4   -0.41    0.66
  -4  -4   4    1.21    1.00
   4   4  -3   14.12    0.74
  -4  -4   3   11.91    0.71
  -4  -4   3   11.57    0.74
   4   4  -2   47.17    1.09
  -4  -4   2   49.57    1.45
  -4  -4   2   46.30    1.12
   4   4  -1  119.37    2.08
  -4  -4   1  122.64    1.93
  -4  -4   1  120.90    2.76
   4   4   0  468.64    8.05
  -4  -4   0  468.40    9.01
   4   4   1  377.33    6.90
  -4  -4  -1  358.96    7.00
   4   4   2  208.39    3.37
  -4  -4  -2  200.81    4.25
   4   4   3  121.40    2.17
  -4  -4  -3  112.95    2.17
   4   4   4  126.38    2.27
  -4  -4  -4  132.36    2.36
   4   4   5   21.94    1.02
  -4  -4  -5   17.97    1.06
   4   4   6  664.87   12.77
  -4  -4  -6  656.23   12.66
   4   4   7  337.41    5.72
  -4  -4  -7  332.37    5.68
   4   4   8   18.41    1.00
  -4  -4  -8   18.55    1.53
   4   4   9   92.09    2.64
  -4  -4  -9   95.79    1.98
   4   4  10   32.59    1.27
  -4  -4 -10   33.23    1.22
   4   4  11   16.92    1.12
  -4  -4 -11   16.64    1.08
   4   4  12   16.91    1.15
  -4  -4 -12   17.95    1.14
   4   4  13    0.10    0.96
  -4  -4 -13   -1.83    1.00
   4   4  14    6.79    1.06
  -4  -4 -14    4.88    1.10
   4   4  15   36.76    2.21
  -4  -4 -15   28.93    1.59
   4   4  16    0.62    1.09
  -4  -4 -16    0.04    1.14
   4   4  17    5.88    1.25
  -4  -4 -17    6.92    1.35
   4   5 -13    0.48    1.38
   4   5 -12    1.35    1.37
   4   5 -11   33.68    1.77
  -4  -5  11   33.22    1.16
  -4  -5  11   31.76    1.20
   4   5 -10   -0.54    1.11
  -4  -5  10    0.05    1.15
  -4  -5  10    0.79    1.14
   4   5  -9   -0.57    1.06
  -4  -5   9    0.80    1.16
  -4  -5   9    1.95    0.73
  -4  -5   9    0.57    1.13
   4   5  -8    3.48    1.04
  -4  -5   8    3.28    1.79
  -4  -5   8    1.65    0.76
  -4  -5   8    2.94    0.74
   4   5  -7    4.37    1.56
  -4  -5   7    3.11    1.66
  -4  -5   7    4.31    1.18
   4   5  -6    1.81    0.88
  -4  -5   6    1.53    0.96
  -4  -5   6    1.68    1.14
   4   5  -5   88.70    1.92
  -4  -5   5   91.43    1.99
  -4  -5   5   89.87    1.76
   4   5  -4  133.04    2.24
  -4  -5   4  137.08    2.51
  -4  -5   4  130.90    2.29
   4   5  -3   69.04    1.39
  -4  -5   3   69.18    2.01
  -4  -5   3   69.05    1.41
   4   5  -2   13.44    0.75
  -4  -5   2   12.29    0.79
  -4  -5   2   13.92    1.17
   4   5  -1   14.46    0.79
  -4  -5   1   15.07    0.79
  -4  -5   1   15.56    0.81
   4   5   0  574.36   10.36
  -4  -5   0  570.72   10.16
  -4  -5   0  556.66   10.40
   4   5   1   62.03    1.40
  -4  -5  -1   63.27    1.48
   4   5   3  298.32    5.78
  -4  -5  -3  289.71    5.01
   4   5   4  412.23    7.98
  -4  -5  -4  397.31    7.01
   4   5   5  828.88   17.06
  -4  -5  -5  797.06   16.67
   4   5   6   33.08    1.19
  -4  -5  -6   33.03    1.17
   4   5   7   87.02    1.83
  -4  -5  -7   84.25    1.84
   4   5   8   26.91    1.20
  -4  -5  -8   26.24    1.17
   4   5   9   41.27    1.44
  -4  -5  -9   38.59    1.40
   4   5  10   18.90    1.20
  -4  -5 -10   18.23    1.18
   4   5  11    3.47    1.00
  -4  -5 -11    0.34    1.00
   4   5  12    9.25    1.20
  -4  -5 -12   11.57    1.16
   4   5  13    3.72    1.09
  -4  -5 -13    0.14    1.73
   4   5  14    3.84    1.16
  -4  -5 -14    0.89    1.83
   4   5  15   55.95    1.99
  -4  -5 -15   46.83    2.87
   4   5  16    0.79    1.22
  -4  -5 -16    1.08    1.23
   4   5  17    3.39    2.09
  -4  -5 -17    5.78    1.42
   4   6 -12    3.77    1.50
   4   6 -11    2.88    1.34
   4   6 -10    6.88    1.36
  -4  -6  10    6.42    1.15
  -4  -6  10    5.91    1.22
   4   6  -9    0.29    1.21
  -4  -6   9    0.26    1.27
  -4  -6   9    0.27    0.69
  -4  -6   9    0.15    0.72
   4   6  -8    0.76    1.82
  -4  -6   8   -1.91    1.19
  -4  -6   8   -1.06    1.08
  -4  -6   8   -0.14    0.72
   4   6  -7   55.90    1.81
  -4  -6   7   57.89    1.99
  -4  -6   7   53.12    1.38
   4   6  -6  187.14    3.81
  -4  -6   6  199.99    4.00
  -4  -6   6  188.63    3.94
  -4  -6   5    9.51    1.10
  -4  -6   5    8.89    0.81
   4   6  -4  206.11    3.39
  -4  -6   4  210.01    3.86
  -4  -6   4  200.79    3.42
   4   6  -3  121.18    2.56
  -4  -6   3  121.82    2.97
  -4  -6   3  121.34    2.63
   4   6  -2    1.03    0.64
  -4  -6   2   -0.31    0.75
  -4  -6   2    1.50    0.67
   4   6  -1  187.06    3.52
  -4  -6   1  183.09    3.04
  -4  -6   1  179.60    2.96
   4   6   0   76.68    1.51
  -4  -6   0   78.50    1.57
  -4  -6   0   78.94    1.56
   4   6   1  128.96    2.20
  -4  -6  -1  124.68    2.23
   4   6   2  534.53    9.64
  -4  -6  -2  524.70    9.68
   4   6   3    5.29    0.85
  -4  -6  -3    5.89    0.84
   4   6   4  209.61    3.52
  -4  -6  -4  210.01    3.61
   4   6   5  898.91   19.68
  -4  -6  -5  901.17   21.20
   4   6   6  228.05    4.00
  -4  -6  -6  229.58    4.85
   4   6   7    2.86    0.98
  -4  -6  -7    3.05    0.92
   4   6   8   12.26    1.11
  -4  -6  -8   11.57    1.06
   4   6   9   -0.96    1.61
  -4  -6  -9    2.68    0.99
   4   6  10    2.52    1.75
  -4  -6 -10    2.58    1.08
   4   6  11   10.63    1.23
  -4  -6 -11    9.68    1.21
   4   6  12   16.38    1.38
  -4  -6 -12   14.17    1.33
   4   6  13    2.16    1.19
  -4  -6 -13    1.26    1.85
   4   6  14   11.18    2.12
  -4  -6 -14   10.10    1.41
   4   6  15    2.21    1.24
  -4  -6 -15   -0.88    1.28
   4   6  16   43.10    2.00
  -4  -6 -16   36.85    2.05
   4   6  17    1.47    1.41
  -4  -6 -17    2.35    1.50
   4   7 -11    0.51    2.23
   4   7 -10   13.25    2.32
  -4  -7  10    4.47    1.17
   4   7  -9    9.80    1.45
  -4  -7   9   11.11    1.61
  -4  -7   9    7.86    0.75
  -4  -7   9    8.83    0.84
   4   7  -8   51.96    2.01
  -4  -7   8   53.37    2.13
  -4  -7   8   49.30    1.37
   4   7  -7  104.12    2.79
  -4  -7   7  113.04    2.87
  -4  -7   7  105.14    2.17
   4   7  -6    9.28    1.30
  -4  -7   6   10.02    1.33
  -4  -7   6   10.76    0.84
   4   7  -5    3.36    0.72
  -4  -7   5    3.35    1.17
  -4  -7   5    3.96    1.19
   4   7  -4  165.33    3.34
  -4  -7   4  166.49    3.35
  -4  -7   4  157.99    2.88
   4   7  -3    7.81    0.76
  -4  -7   3    9.77    1.04
  -4  -7   3    8.37    0.80
   4   7  -2    2.78    1.09
  -4  -7   2    2.10    1.38
  -4  -7   2    0.35    1.14
   4   7  -1    4.39    0.72
  -4  -7   1    5.51    0.83
  -4  -7   1    3.07    0.77
   4   7   0   38.09    1.10
  -4  -7   0   37.33    1.23
  -4  -7   0   38.39    1.15
   4   7   1    5.88    1.23
  -4  -7  -1    6.00    0.83
  -4  -7  -1    5.07    0.81
   4   7   2    0.03    1.17
  -4  -7  -2    0.92    0.76
   4   7   3   28.45    1.65
  -4  -7  -3   26.07    1.11
   4   7   4   -0.54    0.83
   4   7   5  314.51    5.66
  -4  -7  -5  311.28    5.67
   4   7   6    5.92    1.73
  -4  -7  -6    5.90    1.05
   4   7   7   10.96    1.13
  -4  -7  -7   10.92    1.11
   4   7   8    0.87    1.09
  -4  -7  -8   -0.88    1.69
   4   7   9    1.75    1.14
  -4  -7  -9    3.02    1.10
   4   7  10    0.68    1.13
  -4  -7 -10   -0.05    1.11
   4   7  11    1.47    1.14
  -4  -7 -11   -0.67    1.12
   4   7  12    6.64    1.32
  -4  -7 -12    4.57    1.29
   4   7  13   34.05    1.77
  -4  -7 -13   33.28    2.61
   4   7  14    5.84    1.39
  -4  -7 -14    2.82    1.39
   4   7  15   14.03    1.57
  -4  -7 -15    9.77    1.58
   4   7  16   -2.32    2.24
  -4  -7 -16    1.01    1.42
   4   7  17    3.27    1.59
  -4  -7 -17    6.53    2.49
   4   8 -11    7.82    1.70
   4   8 -10    1.07    1.53
   4   8  -9   52.42    2.35
  -4  -8   9   57.90    2.48
   4   8  -8    8.79    1.46
  -4  -8   8   10.56    1.56
  -4  -8   8    7.61    0.84
  -4  -8   7   21.68    1.70
  -4  -8   7   19.37    0.99
  -4  -8   6   12.67    1.50
  -4  -8   6    9.89    0.89
   4   8  -5  103.84    1.96
  -4  -8   5  107.54    2.78
  -4  -8   5  104.21    2.16
   4   8  -4  107.77    2.01
  -4  -8   4  110.49    2.73
  -4  -8   4  108.27    2.78
   4   8  -3   21.95    1.41
  -4  -8   3   19.61    1.32
  -4  -8   3   21.90    1.02
   4   8  -2   64.44    1.46
  -4  -8   2   63.61    1.81
  -4  -8   2   59.77    1.55
   4   8  -1    1.35    1.19
  -4  -8   1    2.35    0.94
  -4  -8   1   -1.28    1.25
   4   8   0    2.24    0.79
  -4  -8   0    2.88    0.92
  -4  -8   0    1.44    0.82
   4   8   1   86.73    1.79
  -4  -8  -1   85.38    2.54
  -4  -8  -1   83.26    2.46
   4   8   2   35.25    1.20
  -4  -8  -2   34.40    1.23
   4   8   3    3.75    0.90
  -4  -8  -3    4.10    0.93
   4   8   4   -0.22    1.44
  -4  -8  -4   -0.91    0.91
   4   8   5   42.37    1.48
  -4  -8  -5   42.74    1.49
   4   8   6   75.63    2.08
  -4  -8  -6   77.57    2.06
   4   8   7   11.80    1.26
  -4  -8  -7   11.40    1.27
   4   8   8   12.89    2.19
  -4  -8  -8   16.81    1.41
   4   8   9  170.00    3.76
  -4  -8  -9  162.88    3.66
   4   8  10   39.71    1.90
  -4  -8 -10   42.26    1.84
   4   8  11   -1.80    1.31
  -4  -8 -11    1.12    1.27
   4   8  12   88.32    2.75
  -4  -8 -12   86.28    2.64
   4   8  13    2.92    1.46
  -4  -8 -13   -0.40    2.16
   4   8  14   10.83    1.64
  -4  -8 -14   11.77    1.62
   4   8  15   -2.46    1.50
  -4  -8 -15    0.38    1.50
   4   8  16    2.26    1.65
  -4  -8 -16    4.62    1.64
   4   8  17    7.44    2.72
  -4  -8 -17    3.58    1.76
   4   9 -10    5.44    1.78
  -4  -9  10    2.22    1.86
  -4  -9   9   -3.74    2.81
  -4  -9   8    1.04    1.60
  -4  -9   8    0.41    0.61
  -4  -9   8    1.72    0.75
  -4  -9   7    4.30    1.58
  -4  -9   7    6.55    0.83
  -4  -9   6   30.45    1.84
  -4  -9   6   28.21    1.12
   4   9  -5    9.00    1.27
  -4  -9   5    9.33    1.49
  -4  -9   5    8.93    0.90
   4   9  -4  175.93    3.05
  -4  -9   4  173.11    3.98
  -4  -9   4  170.26    3.25
   4   9  -3   66.97    1.53
  -4  -9   3   66.83    2.10
  -4  -9   3   66.16    1.63
   4   9  -2   57.22    1.43
  -4  -9   2   54.44    1.88
  -4  -9   2   56.08    2.05
   4   9  -1    3.47    0.80
  -4  -9   1    2.83    1.09
  -4  -9   1    2.60    0.85
   4   9   0    1.10    0.82
  -4  -9   0    1.34    1.03
  -4  -9   0    0.22    0.87
   4   9   1   16.35    1.06
  -4  -9  -1   16.76    1.20
  -4  -9  -1   13.71    1.67
   4   9   2    3.54    0.92
  -4  -9  -2    5.58    1.04
  -4  -9  -2    6.07    0.99
   4   9   3    0.55    0.94
  -4  -9  -3   -0.62    1.51
   4   9   4   -1.10    1.04
  -4  -9  -4   -0.61    0.99
   4   9   5   68.42    1.94
  -4  -9  -5   66.29    1.94
   4   9   6   19.69    1.45
  -4  -9  -6   20.16    1.46
   4   9   7   13.39    1.48
  -4  -9  -7   11.10    1.35
   4   9   8   -0.42    1.97
  -4  -9  -8   -0.84    1.21
   4   9   9    0.49    1.36
  -4  -9  -9    0.40    1.32
   4   9  10  204.63    4.74
  -4  -9 -10  199.86    4.62
   4   9  11    7.57    1.62
  -4  -9 -11    9.34    1.58
   4   9  12   60.93    2.46
  -4  -9 -12   58.78    2.36
   4   9  13   50.51    2.36
  -4  -9 -13   50.00    3.37
   4   9  14   -0.12    1.58
  -4  -9 -14    1.74    1.55
   4   9  15    0.27    1.64
  -4  -9 -15    1.85    1.59
   4   9  16    8.18    1.86
  -4  -9 -16    7.73    2.84
  -4 -10   9    9.03    3.17
  -4 -10   8   -0.85    1.68
  -4 -10   7    1.29    1.61
  -4 -10   7    1.13    0.80
  -4 -10   6   11.30    1.72
  -4 -10   6    9.68    1.42
   4  10  -5    0.12    0.69
  -4 -10   5    3.69    1.43
  -4 -10   5   -0.30    1.24
   4  10  -4   33.29    1.66
  -4 -10   4   37.26    2.96
  -4 -10   4   32.66    1.76
   4  10  -3    7.35    0.86
  -4 -10   3    6.42    2.26
  -4 -10   3    7.27    1.39
   4  10  -2    1.79    1.30
  -4 -10   2    3.69    1.28
  -4 -10   2    1.91    0.86
   4  10  -1    4.65    0.87
  -4 -10   1    4.75    1.27
  -4 -10   1    4.89    0.95
   4  10   0   -0.67    0.85
  -4 -10   0    2.58    1.15
  -4 -10   0   -0.25    0.91
   4  10   1    2.50    0.98
  -4 -10  -1    1.09    1.15
  -4 -10  -1    3.88    1.52
   4  10   2  136.77    2.81
  -4 -10  -2  137.68    3.09
  -4 -10  -2  134.98    2.87
   4  10   3   20.10    1.29
  -4 -10  -3   21.11    1.33
  -4 -10  -3   18.22    1.32
   4  10   4   43.34    1.67
  -4 -10  -4   42.99    1.71
   4  10   5    4.57    1.24
  -4 -10  -5    4.86    1.20
   4  10   6    8.64    1.32
  -4 -10  -6    6.02    1.27
   4  10   7   19.70    1.57
  -4 -10  -7   20.71    1.55
   4  10   8    6.78    2.29
  -4 -10  -8    6.48    1.44
   4  10   9   -0.71    1.44
  -4 -10  -9    0.14    1.39
   4  10  10   10.83    1.70
  -4 -10 -10   12.92    1.63
   4  10  11  178.11    4.61
  -4 -10 -11  176.03    5.97
   4  10  12   24.71    2.02
  -4 -10 -12   27.30    1.98
   4  10  13   21.99    2.10
  -4 -10 -13   22.46    2.05
   4  10  14    1.35    1.74
  -4 -10 -14    1.49    1.66
   4  10  15   -0.79    1.80
  -4 -10 -15   -0.76    1.72
   4  10  16   22.20    2.28
  -4 -10 -16   21.13    3.41
  -4 -11   8   -0.88    1.85
  -4 -11   7   12.59    2.00
  -4 -11   6    6.80    1.82
  -4 -11   6    5.64    1.28
   4  11  -5    3.69    0.78
  -4 -11   5    5.29    2.48
  -4 -11   5    3.19    0.85
   4  11  -4   13.01    1.39
  -4 -11   4    9.86    1.65
  -4 -11   4   11.07    0.96
   4  11  -3   -0.38    0.79
  -4 -11   3   -0.96    1.40
  -4 -11   3    0.74    0.82
   4  11  -2    5.99    0.91
  -4 -11   2    8.12    1.45
  -4 -11   2    5.40    0.95
   4  11  -1    1.30    0.88
  -4 -11   1   -0.51    1.34
  -4 -11   1    2.95    0.93
   4  11   0   16.34    1.14
  -4 -11   0   13.02    1.48
  -4 -11   0   13.89    1.14
   4  11   1    8.14    1.07
  -4 -11  -1    5.77    1.36
  -4 -11  -1    5.30    1.71
   4  11   2   21.46    1.27
  -4 -11  -2   18.13    2.27
  -4 -11  -2   18.46    1.31
   4  11   3   61.39    1.94
  -4 -11  -3   60.21    1.98
  -4 -11  -3   58.99    1.96
   4  11   4    6.69    1.26
  -4 -11  -4    9.43    1.28
  -4 -11  -4    5.83    2.00
   4  11   5    9.91    1.38
  -4 -11  -5   11.57    1.38
   4  11   6   -1.84    1.30
  -4 -11  -6    0.27    1.27
   4  11   7   -0.08    1.36
  -4 -11  -7    0.68    1.33
   4  11   8   28.93    2.77
  -4 -11  -8   22.45    1.80
   4  11   9   -0.83    1.55
  -4 -11  -9    3.14    1.48
   4  11  10   41.14    2.31
  -4 -11 -10   41.49    2.27
   4  11  11   12.10    1.80
  -4 -11 -11   13.84    1.81
   4  11  12    3.75    1.75
  -4 -11 -12    1.87    1.66
   4  11  13   23.27    2.24
  -4 -11 -13   21.76    2.23
   4  11  14   13.03    2.08
   4  11  15    0.85    2.01
  -4 -11 -15    5.11    1.94
  -4 -12   7    2.08    1.91
  -4 -12   6    7.84    3.12
   4  12  -5   -0.47    0.76
  -4 -12   5   -1.85    1.71
  -4 -12   5   -0.85    1.25
   4  12  -4   -1.05    0.82
  -4 -12   4   -0.11    1.64
  -4 -12   4    0.68    0.85
   4  12  -3   17.45    1.05
  -4 -12   3   17.26    1.80
  -4 -12   3   14.55    1.11
   4  12  -2    2.66    0.94
  -4 -12   2    1.04    1.55
  -4 -12   2    3.88    0.96
   4  12  -1    1.46    0.91
  -4 -12   1    3.46    2.33
  -4 -12   1    1.15    0.97
   4  12   0   60.33    1.79
  -4 -12   0   60.27    2.31
  -4 -12   0   57.78    1.84
   4  12   1   75.32    2.09
  -4 -12  -1   70.65    2.43
  -4 -12  -1   71.87    2.90
   4  12   2   11.83    1.25
  -4 -12  -2    9.54    1.49
  -4 -12  -2    8.46    1.26
   4  12   3   31.74    1.65
  -4 -12  -3   33.26    1.80
  -4 -12  -3   31.82    1.66
   4  12   4    1.75    2.01
  -4 -12  -4    3.52    2.07
  -4 -12  -4    3.53    1.28
   4  12   5    6.33    1.40
  -4 -12  -5    6.61    1.33
  -4 -12  -5    8.61    2.19
   4  12   6   18.23    2.53
  -4 -12  -6   14.68    1.61
   4  12   7   37.37    2.07
  -4 -12  -7   33.68    2.00
   4  12   8   27.87    1.98
  -4 -12  -8   31.11    1.96
   4  12   9    0.88    2.61
  -4 -12  -9    2.14    1.53
   4  12  10   32.52    2.30
  -4 -12 -10   30.55    2.24
   4  12  11    8.74    1.86
  -4 -12 -11    6.03    1.90
   4  12  12    2.60    1.90
  -4 -12 -12    2.22    2.85
   4  12  13   16.52    2.20
  -4 -12 -13   15.67    2.21
   4  12  14    3.84    1.98
   4  12  15    7.72    2.19
  -4 -12 -15    7.15    2.15
  -4 -13   6   -0.06    1.97
  -4 -13   5    0.02    1.90
   4  13  -4    2.28    1.37
  -4 -13   4    1.24    1.77
  -4 -13   4    1.89    1.40
   4  13  -3   37.34    1.40
  -4 -13   3   38.80    3.61
   4  13  -2   19.57    1.81
  -4 -13   2   19.26    2.00
  -4 -13   2   16.98    1.23
   4  13  -1   19.65    1.24
  -4 -13   1   16.58    1.86
  -4 -13   1   16.36    1.30
   4  13   0   17.38    1.28
  -4 -13   0   14.50    1.79
  -4 -13   0   18.13    1.29
   4  13   1    7.06    1.22
  -4 -13  -1    8.99    2.48
  -4 -13  -1    5.36    1.23
   4  13   2    7.18    1.25
  -4 -13  -2    7.23    1.54
  -4 -13  -2    6.04    1.98
   4  13   3    7.42    1.30
  -4 -13  -3    8.10    1.45
  -4 -13  -3    3.69    1.31
   4  13   4    2.49    1.33
  -4 -13  -4    2.08    1.38
  -4 -13  -4    4.10    1.32
   4  13   5   -0.70    1.36
  -4 -13  -5    0.27    2.10
  -4 -13  -5   -1.04    1.34
   4  13   6   -0.77    2.32
  -4 -13  -6    2.43    1.29
  -4 -13  -6    1.43    2.26
   4  13   7   24.18    1.95
  -4 -13  -7   21.63    1.88
   4  13   8   46.29    2.42
  -4 -13  -8   49.39    2.35
   4  13   9   17.56    2.06
  -4 -13  -9   13.20    3.12
   4  13  10    8.76    3.06
  -4 -13 -10    5.49    1.89
   4  13  11   41.41    2.63
   4  13  12    4.13    2.06
  -4 -13 -12    2.86    2.02
   4  13  13    3.01    2.06
  -4 -13 -13    1.00    2.02
   4  13  14    8.09    2.26
  -4 -13 -14    2.57    2.20
  -4 -14   4   -3.32    3.19
   4  14  -3   -0.22    0.96
  -4 -14   3   -2.77    1.89
  -4 -14   3    1.05    1.51
   4  14  -2    4.17    1.65
  -4 -14   2    3.26    1.88
  -4 -14   2    2.45    1.07
   4  14  -1   22.55    1.37
  -4 -14   1   20.89    3.25
  -4 -14   1   21.03    1.43
   4  14   0   38.96    1.73
  -4 -14   0   38.68    2.34
  -4 -14   0   39.52    1.75
   4  14   1   -0.77    1.19
  -4 -14  -1    2.23    1.56
  -4 -14  -1    0.99    1.19
   4  14   2    2.79    1.23
  -4 -14  -2    1.39    1.55
  -4 -14  -2    1.02    1.24
   4  14   3    5.80    2.24
  -4 -14  -3   12.05    1.65
  -4 -14  -3    7.55    1.45
   4  14   4   -0.05    1.34
  -4 -14  -4    0.22    1.44
  -4 -14  -4    3.29    2.08
   4  14   5    1.71    1.51
  -4 -14  -5    5.04    1.48
  -4 -14  -5    6.08    1.46
   4  14   6   29.06    2.05
  -4 -14  -6   32.86    1.88
  -4 -14  -6   32.26    2.00
   4  14   7   45.26    3.55
  -4 -14  -7   38.87    1.93
  -4 -14  -7   41.13    2.29
   4  14   8   29.32    2.23
  -4 -14  -8   25.19    2.21
   4  14   9    4.67    1.89
  -4 -14  -9    3.07    1.85
   4  14  10    6.78    2.10
  -4 -14 -10    6.84    2.06
  -4 -14 -11    5.63    2.09
  -4 -14 -12    3.90    2.18
   4  14  13   -0.48    2.27
   4  15  -2   34.43    1.61
  -4 -15   2   32.79    4.00
   4  15  -1   -0.30    1.79
  -4 -15   1    0.75    1.90
  -4 -15   1   -0.42    1.13
   4  15   0   31.89    2.49
  -4 -15   0   28.95    2.46
  -4 -15   0   28.35    1.69
   4  15   1    4.53    2.08
  -4 -15  -1    3.54    2.92
  -4 -15  -1    4.03    1.31
   4  15   2    3.14    2.16
  -4 -15  -2    1.28    1.77
  -4 -15  -2    2.79    1.34
   4  15   3    4.15    1.45
  -4 -15  -3    4.95    1.71
  -4 -15  -3    4.26    1.43
   4  15   4    2.05    1.47
  -4 -15  -4    3.90    2.47
  -4 -15  -4    1.00    1.48
   4  15   5    4.32    2.49
  -4 -15  -5    0.42    1.53
  -4 -15  -5    1.82    2.40
   4  15   6   10.41    1.79
  -4 -15  -6    9.33    1.68
  -4 -15  -6    6.49    1.71
   4  15   7   20.12    2.01
  -4 -15  -7   12.47    1.74
  -4 -15  -7   14.56    2.01
   4  15   8    1.22    1.90
  -4 -15  -8    3.82    1.43
  -4 -15  -8    0.18    1.84
   4  15   9    2.01    2.05
  -4 -15  -9    3.35    1.44
  -4 -15  -9    9.04    3.02
   4  15  10    1.64    2.01
  -4 -15 -10   -2.34    2.05
   4  15  11    1.84    2.18
  -4 -15 -11    6.05    2.16
  -4 -16   0    3.40    2.16
  -4 -16   0    3.06    1.40
   4  16   1   16.10    1.63
  -4 -16  -1   18.52    2.25
  -4 -16  -1   16.29    1.68
   4  16   2    4.05    1.52
  -4 -16  -2    3.23    3.10
  -4 -16  -2    5.16    1.47
   4  16   3   -0.80    1.53
  -4 -16  -3   -2.61    1.82
  -4 -16  -3    0.57    1.45
   4  16   4    2.85    2.49
  -4 -16  -4    0.58    1.71
  -4 -16  -4    1.80    1.54
   4  16   5    4.90    1.75
  -4 -16  -5    5.65    1.73
  -4 -16  -5    3.54    1.73
   4  16   6    9.04    1.92
  -4 -16  -6    9.03    1.77
  -4 -16  -6    8.94    1.86
   4  16   7    0.58    1.80
  -4 -16  -7   -1.37    2.44
  -4 -16  -7    2.64    2.79
   4  16   8    0.25    3.00
  -4 -16  -8    1.37    1.55
  -4 -16  -8   -3.17    1.92
   4  16   9    5.17    2.24
  -4 -16  -9    8.29    2.52
  -4 -16  -9    9.23    2.14
  -5  13   7   42.79    2.93
  -5  13   6   21.20    2.35
  -5  13   5    3.81    1.82
  -5  13   4   -0.39    1.69
  -5  13   3    8.45    1.65
  -5  13   2   21.22    2.66
  -5  13   1   19.30    1.58
  -5  13   0    3.32    1.22
  -5  13  -1    4.49    1.17
  -5  13  -2   16.50    1.85
  -5  13  -2   15.88    1.18
  -5  13  -3   -0.37    1.37
  -5  12   9   -0.99    2.29
  -5  12   8    1.86    3.30
  -5  12   7    3.50    1.98
  -5  12   6   47.15    2.65
  -5  12   5    3.54    1.72
  -5  12   4    3.47    1.57
  -5  12   3   10.34    2.48
  -5  12   2   -0.06    1.33
  -5  12   1    6.28    1.32
  -5  12   0    8.12    1.23
  -5  12  -1   13.56    1.18
  -5  12  -2   -0.60    1.14
  -5  12  -2    0.08    1.47
  -5  12  -2   -1.35    0.92
  -5  12  -3    9.04    2.15
  -5  12  -3   13.21    1.49
  -5  12  -3    9.02    0.95
  -5  12  -4    5.80    1.47
  -5  12  -5   14.81    1.85
  -5  12  -6    1.77    1.69
  -5  11  10   -1.22    2.22
  -5  11   9    8.04    2.20
  -5  11   8   20.58    2.39
  -5  11   7    1.54    1.91
  -5  11   6   32.28    2.33
  -5  11   5   19.54    3.00
  -5  11   4   16.41    2.67
  -5  11   3    7.52    1.48
  -5  11   2    2.11    1.24
  -5  11   1    4.08    1.20
  -5  11   0   26.27    1.40
  -5  11  -1    0.57    0.96
  -5  11  -1    1.04    0.97
  -5  11  -2    2.69    1.68
  -5  11  -2    2.66    0.89
  -5  11  -3    1.87    1.17
  -5  11  -3    0.40    0.78
  -5  11  -3    0.96    1.20
  -5  11  -4    4.68    1.30
  -5  11  -4    3.18    0.71
  -5  11  -4    1.88    0.67
  -5  11  -5   59.10    2.37
  -5  11  -6   20.19    1.93
  -5  11  -7   21.91    2.10
  -5  10  11    7.63    2.41
  -5  10  10   35.19    2.88
  -5  10   9   16.36    3.62
  -5  10   8   48.10    2.79
  -5  10   7    7.95    1.91
  -5  10   6    8.37    1.76
  -5  10   5  105.42    3.30
  -5  10   4    9.44    1.57
  -5  10   3    1.39    1.33
  -5  10   2   15.81    1.45
  -5  10   1   14.11    1.28
  -5  10   0   12.16    1.16
  -5  10  -1   78.70    2.51
  -5  10  -1   78.93    2.61
  -5  10  -2   22.05    1.22
  -5  10  -2   20.46    1.07
  -5  10  -3   34.66    1.57
  -5  10  -3   33.15    1.11
  -5  10  -3   33.79    1.62
  -5  10  -4    3.55    1.86
  -5  10  -4    0.10    0.64
  -5  10  -4    0.19    0.62
  -5  10  -5    3.09    1.34
  -5  10  -5    1.54    0.55
  -5  10  -5    1.83    0.52
  -5  10  -6    1.71    1.45
  -5  10  -7   -0.39    2.52
  -5  10  -8   -0.60    2.70
  -5  10  -9   -0.36    1.86
  -5   9  12    2.91    2.22
  -5   9  11    6.65    3.56
  -5   9  10    1.80    2.03
  -5   9   9    4.46    2.06
  -5   9   8    0.38    1.84
  -5   9   7    9.77    2.84
  -5   9   6    3.43    1.66
  -5   9   5  145.18    3.88
  -5   9   4  111.15    3.11
  -5   9   3    2.50    1.33
  -5   9   2   23.25    1.54
  -5   9   1    0.65    1.10
  -5   9   0   15.08    0.85
  -5   9   0   16.73    1.19
  -5   9  -1   14.66    0.95
  -5   9  -1   13.98    1.63
  -5   9  -2    2.88    0.90
  -5   9  -2    2.37    0.78
  -5   9  -3   30.44    1.37
  -5   9  -3   31.59    1.50
  -5   9  -3   29.82    1.05
  -5   9  -4    7.15    1.23
  -5   9  -4    6.97    0.68
  -5   9  -4    7.41    0.65
  -5   9  -5    1.10    1.28
  -5   9  -5    2.84    0.84
  -5   9  -5    2.49    0.50
  -5   9  -6   22.04    0.85
  -5   9  -6   22.42    0.57
  -5   9  -7    9.70    1.64
  -5   9  -8   -1.40    1.60
  -5   9  -9   -0.30    2.78
  -5   9 -10    9.35    3.24
  -5   8  12    3.55    3.42
  -5   8  11    1.05    1.96
  -5   8  10   17.03    2.17
  -5   8   9   15.22    2.13
  -5   8   8   -2.18    1.81
  -5   8   7   10.71    1.81
  -5   8   6   14.88    2.82
  -5   8   5   15.78    1.72
  -5   8   4   18.81    1.63
  -5   8   3   30.90    1.70
  -5   8   2   28.86    1.53
  -5   8   1   23.83    1.36
  -5   8   0   62.66    1.32
  -5   8   0   63.77    1.79
  -5   8  -1  118.47    2.19
  -5   8  -1  119.08    2.42
  -5   8  -2  470.56    9.10
  -5   8  -2  474.77    9.67
  -5   8  -2  459.99    8.69
  -5   8  -3    0.05    0.96
  -5   8  -3    1.41    0.70
  -5   8  -3    2.29    0.72
  -5   8  -4    8.87    1.14
  -5   8  -4    7.86    1.05
  -5   8  -4    7.83    1.01
  -5   8  -5   48.15    1.82
  -5   8  -5   46.55    1.29
  -5   8  -5   44.04    0.95
  -5   8  -6   20.76    1.56
  -5   8  -6   17.54    0.81
  -5   8  -6   17.77    0.52
  -5   8  -7    2.16    1.37
  -5   8  -8    7.20    1.62
  -5   8  -9    7.38    1.77
  -5   8 -10    4.07    1.83
  -5   8 -11   14.88    2.23
  -5   7  13    5.53    3.39
  -5   7  12    8.67    2.15
  -5   7  11    2.91    2.94
  -5   7  10    5.17    1.89
  -5   7   9   28.56    2.20
  -5   7   8    4.17    2.78
  -5   7   7   -0.40    1.59
  -5   7   6   40.97    2.15
  -5   7   5   12.72    1.58
  -5   7   4    2.45    1.29
  -5   7   3   22.11    1.50
  -5   7   2    9.27    1.23
  -5   7   1   29.01    0.72
  -5   7   1   32.56    1.39
  -5   7   0   43.80    0.99
  -5   7   0   44.53    1.47
  -5   7  -1   85.61    1.63
  -5   7  -1   86.36    1.90
  -5   7  -2  113.84    2.18
  -5   7  -2  114.13    2.13
  -5   7  -2  107.94    2.11
  -5   7  -3    4.54    0.93
  -5   7  -3    7.52    1.15
  -5   7  -3    6.70    0.73
  -5   7  -4   48.71    1.61
  -5   7  -4   49.73    1.10
  -5   7  -4   47.79    1.06
  -5   7  -5   63.86    2.81
  -5   7  -5   62.80    1.14
  -5   7  -5   62.17    1.43
  -5   7  -6   20.66    1.58
  -5   7  -6   22.54    0.59
  -5   7  -6   21.44    0.57
  -5   7  -7    4.26    1.35
  -5   7  -7    2.83    0.39
  -5   7  -7    2.15    0.36
  -5   7  -8    5.08    1.49
  -5   7  -9    9.55    1.76
  -5   7 -10   21.54    2.06
  -5   7 -11   -2.06    1.83
  -5   7 -12    4.72    2.05
  -5   6  13   25.04    2.38
  -5   6  12   -3.47    1.92
  -5   6  11    7.65    1.92
  -5   6  10    5.94    1.83
  -5   6   9   95.33    3.22
  -5   6   8   24.43    1.99
  -5   6   7   12.06    2.67
  -5   6   6   26.04    1.80
  -5   6   5   41.24    1.96
  -5   6   4    2.72    2.00
  -5   6   3    3.31    1.20
  -5   6   2    9.72    1.19
  -5   6   1   22.02    0.56
  -5   6   1   20.28    1.25
  -5   6   0   16.71    0.62
  -5   6   0   19.57    1.10
  -5   6  -1   56.00    1.56
  -5   6  -1   54.35    1.44
  -5   6  -2   82.12    1.64
  -5   6  -2   85.76    1.74
  -5   6  -2   85.90    2.19
  -5   6  -3   96.72    2.01
  -5   6  -3   93.92    1.72
  -5   6  -4   -0.10    0.92
  -5   6  -4    0.42    0.57
  -5   6  -4    0.97    0.57
  -5   6  -5    5.73    1.08
  -5   6  -5    5.55    0.82
  -5   6  -5    5.36    0.52
  -5   6  -6    4.72    1.20
  -5   6  -6    5.37    0.67
  -5   6  -6    3.51    0.68
  -5   6  -7   85.35    2.48
  -5   6  -7   86.62    1.25
  -5   6  -8  135.97    3.50
  -5   6  -9   54.30    2.32
  -5   6 -10    4.13    1.63
  -5   6 -11    2.19    1.73
  -5   6 -12   -1.37    2.90
  -5   6 -13   14.60    3.63
  -5   5  13    0.62    1.82
  -5   5  12   12.61    1.99
  -5   5  11   11.00    1.90
  -5   5  10   11.78    1.80
  -5   5   9   48.08    2.32
  -5   5   8  105.46    3.13
  -5   5   7   -2.12    1.50
  -5   5   6   80.07    3.73
  -5   5   5  347.43    7.25
  -5   5   4   84.85    2.37
  -5   5   3   85.57    2.23
  -5   5   2   28.91    1.35
  -5   5   1   12.57    0.40
  -5   5   1   13.55    1.05
  -5   5   0   16.86    0.81
  -5   5   0   19.43    1.58
  -5   5  -1    0.67    0.50
  -5   5  -1   -0.66    0.75
  -5   5  -1    0.48    0.71
  -5   5  -2   74.96    1.44
  -5   5  -2   75.44    1.50
  -5   5  -2   72.57    1.48
  -5   5  -3   11.75    0.84
  -5   5  -3   12.97    0.75
  -5   5  -3   12.48    0.71
  -5   5  -4    4.62    0.90
  -5   5  -4    5.05    0.59
  -5   5  -4    6.38    0.58
  -5   5  -5    0.49    0.98
  -5   5  -5    0.55    0.77
  -5   5  -5    1.04    0.46
  -5   5  -6   -0.08    1.08
  -5   5  -6    0.81    0.40
  -5   5  -6    0.08    0.40
  -5   5  -7   19.50    1.45
  -5   5  -7   18.24    0.48
  -5   5  -7   18.73    0.68
  -5   5  -8   14.36    1.48
  -5   5  -8   11.61    0.29
  -5   5  -9   15.52    1.62
  -5   5 -10   54.07    2.38
  -5   5 -11    6.23    2.68
  -5   5 -12   10.37    1.92
  -5   5 -13   -1.30    2.00
  -5   5 -14   28.77    2.63
  -5   4  13    3.65    2.78
  -5   4  12   11.96    1.84
  -5   4  11   14.64    1.83
  -5   4  10    2.68    1.55
  -5   4   9  124.91    3.42
  -5   4   8    9.25    1.61
  -5   4   7  570.73   12.97
  -5   4   6  168.45    3.91
  -5   4   5    2.89    1.31
  -5   4   4    5.65    1.22
  -5   4   3   44.06    1.61
  -5   4   2   88.79    2.06
  -5   4   1   21.93    0.41
  -5   4   1   24.86    1.71
  -5   4   0    0.17    0.35
  -5   4   0    2.26    0.78
  -5   4   0    0.17    0.79
  -5   4  -1    1.84    0.74
  -5   4  -1    0.22    0.75
  -5   4  -1    1.72    0.74
  -5   4  -2   41.90    0.98
  -5   4  -2   46.06    1.56
  -5   4  -3  111.68    1.96
  -5   4  -3  108.52    1.83
  -5   4  -4  197.86    3.48
  -5   4  -4  214.06    3.18
  -5   4  -4  196.90    3.35
  -5   4  -5   -1.03    0.87
  -5   4  -5    0.22    0.50
  -5   4  -5    0.22    0.70
  -5   4  -6    7.09    1.08
  -5   4  -6    6.41    0.50
  -5   4  -6    5.81    0.48
  -5   4  -7    2.39    1.14
  -5   4  -7    3.37    0.60
  -5   4  -7    2.68    0.59
  -5   4  -8   21.47    1.55
  -5   4  -8   22.71    0.64
  -5   4  -8   23.02    0.49
  -5   4  -9   79.61    2.51
  -5   4  -9   73.50    0.81
  -5   4 -10   61.94    2.38
  -5   4 -11   15.44    2.79
  -5   4 -12    4.08    1.74
  -5   4 -13   17.17    2.09
  -5   4 -14    5.11    2.06
  -5   3  14   -0.03    1.66
  -5   3  14    1.55    1.59
  -5   3  13   11.41    1.83
  -5   3  13   14.34    1.75
  -5   3  12    3.61    2.53
  -5   3  11   16.18    1.74
  -5   3  10    4.29    1.43
  -5   3   9   51.80    2.15
  -5   3   8   10.86    1.58
  -5   3   7  228.28    5.01
  -5   3   6  140.85    3.34
  -5   3   5   64.62    2.90
  -5   3   4   16.76    1.28
  -5   3   3   21.45    1.25
  -5   3   2   34.45    1.32
  -5   3   1    2.71    0.33
  -5   3   1    2.99    0.87
  -5   3   1    2.99    0.85
  -5   3   0    1.92    0.33
  -5   3   0    0.89    0.79
  -5   3   0    1.11    0.77
  -5   3  -1  218.43    2.96
  -5   3  -1  214.87    4.13
  -5   3  -2   62.43    1.11
  -5   3  -2   61.47    1.69
  -5   3  -3   74.56    1.79
  -5   3  -3   70.12    1.29
  -5   3  -4  180.39    3.66
  -5   3  -4  175.43    2.61
  -5   3  -5  286.66    5.77
  -5   3  -5  274.15    3.97
  -5   3  -6   66.03    2.42
  -5   3  -6   60.85    1.33
  -5   3  -7   23.69    1.35
  -5   3  -7   24.88    0.63
  -5   3  -8    0.32    1.16
  -5   3  -8    0.49    0.38
  -5   3  -9   44.17    1.90
  -5   3  -9   43.93    0.94
  -5   3 -10    4.77    1.39
  -5   3 -10    3.76    0.28
  -5   3 -11   11.56    1.66
  -5   3 -12    4.13    1.65
  -5   3 -13   -0.83    1.71
  -5   3 -14    0.79    2.88
  -5   3 -15    7.96    2.14
  -5   2  14    6.72    2.61
  -5   2  14    6.80    1.65
  -5   2  13    8.00    1.64
  -5   2  13    5.31    1.53
  -5   2  12   -0.52    1.50
  -5   2  12    3.18    1.42
   5  -2 -11    1.68    0.67
  -5   2  11    2.54    2.20
  -5   2  11    3.19    1.35
   5  -2 -10   -0.07    0.35
  -5   2  10    1.42    1.28
  -5   2   9    3.96    1.35
  -5   2   8    4.83    1.31
  -5   2   7   42.03    1.80
  -5   2   6  501.33   10.41
  -5   2   5  118.42    2.66
  -5   2   4    1.97    1.06
  -5   2   3   90.61    2.07
  -5   2   3   88.54    1.99
  -5   2   2   78.63    1.80
  -5   2   2   73.80    1.73
  -5   2   1  247.43    4.22
  -5   2   0   -0.04    1.21
  -5   2  -1    1.76    0.70
  -5   2  -2   16.82    1.19
  -5   2  -3   90.37    1.55
  -5   2  -4   73.18    1.25
  -5   2  -5    1.11    0.49
   5  -2   6   28.92    0.77
  -5   2  -6   28.44    0.73
   5  -2   7   82.29    1.64
  -5   2  -7   79.50    1.59
   5  -2   8    8.69    0.82
  -5   2  -8    9.98    1.21
  -5   2  -8    7.24    0.52
   5  -2   9   69.84    1.17
  -5   2  -9   67.71    2.18
  -5   2  -9   68.83    1.41
   5  -2  10  223.56    3.14
  -5   2 -10  229.24    4.97
  -5   2 -10  215.79    3.56
   5  -2  11    5.39    0.60
  -5   2 -11    8.09    1.56
  -5   2 -11    5.85    0.42
   5  -2  12    0.52    0.26
  -5   2 -12    0.35    1.48
  -5   2 -12    0.44    0.27
  -5   2 -13   12.17    2.89
  -5   2 -14    4.65    1.86
  -5   2 -15   15.79    2.14
  -5   1  14   -0.57    2.28
  -5   1  14    1.34    2.24
  -5   1  13    1.10    1.40
  -5   1  13   -1.05    1.37
   5  -1 -12    2.35    0.65
  -5   1  12    2.29    1.39
  -5   1  12    3.06    1.35
  -5   1  11   26.85    1.63
  -5   1  11   27.53    2.49
   5  -1 -10    0.78    0.71
  -5   1  10   -1.17    1.96
  -5   1  10    0.98    1.18
  -5   1   9   25.06    1.56
  -5   1   9   22.16    1.50
  -5   1   8   -1.17    1.18
  -5   1   8    0.01    1.15
  -5   1   7    3.29    1.18
  -5   1   7    7.30    1.18
  -5   1   6   73.52    2.07
  -5   1   6   74.71    2.00
  -5   1   5   51.64    1.63
  -5   1   5   47.13    1.59
  -5   1   4    9.25    1.05
  -5   1   4    8.67    1.65
  -5   1   3   22.55    0.31
  -5   1   3   24.60    1.17
  -5   1   2  178.71    1.81
  -5   1   2  188.52    3.25
  -5   1   1   87.73    1.82
  -5   1   0  349.77    6.84
  -5   1  -1   42.37    1.25
  -5   1  -2    8.05    1.19
   5  -1   3   16.41    0.81
  -5   1  -3   17.53    0.75
   5  -1   4    8.88    0.66
  -5   1  -4    7.64    0.61
   5  -1   5   16.40    1.05
  -5   1  -5   16.50    0.67
   5  -1   6    0.69    0.54
  -5   1  -6    1.05    0.50
   5  -1   7   48.83    1.01
  -5   1  -7   48.17    0.96
   5  -1   8    0.43    0.50
  -5   1  -8    0.42    0.49
   5  -1   9   19.86    1.04
  -5   1  -9   19.23    1.00
   5  -1  10    1.48    0.52
  -5   1 -10    1.04    0.79
   5  -1  11  190.23    3.08
  -5   1 -11  194.84    4.49
  -5   1 -11  177.48    2.96
   5  -1  12    3.36    0.53
  -5   1 -12    5.02    1.50
  -5   1 -12    2.60    0.52
   5  -1  13    7.83    0.81
  -5   1 -13    9.41    2.62
  -5   1 -13    6.71    0.53
  -5   1 -14    3.58    1.73
  -5   1 -15   17.09    3.23
  -5   1 -16   -0.96    1.95
  -5   0  13    2.52    2.04
  -5   0  13    1.29    1.27
   5   0 -12    5.84    0.79
  -5   0  12    6.13    1.37
  -5   0  12    6.74    1.33
   5   0 -11    0.57    0.63
  -5   0  11    0.12    1.21
  -5   0  11   -2.39    1.82
   5   0 -10   49.64    1.58
  -5   0  10   56.31    1.95
  -5   0  10   51.46    1.91
   5   0  -9    0.08    0.50
  -5   0   9    0.69    1.12
  -5   0   9    1.86    1.11
  -5   0   8    1.81    1.78
  -5   0   8    3.39    1.11
  -5   0   7    1.28    1.07
  -5   0   7   -0.56    1.05
  -5   0   6    0.63    1.01
  -5   0   6    0.44    0.97
  -5   0   5  132.98    1.60
  -5   0   5  133.15    2.75
  -5   0   5  123.78    2.63
  -5   0   4    1.84    0.44
  -5   0   4    5.28    1.46
  -5   0   3   64.45    0.89
  -5   0   3   65.90    1.60
  -5   0   2   81.60    0.93
  -5   0   2   78.67    1.72
  -5   0   1   12.86    1.00
  -5   0   0  142.60    3.23
   5   0   1  435.71    7.57
  -5   0  -1  439.36    8.45
   5   0   2  277.17    4.53
  -5   0  -2  276.18    4.46
   5   0   3   56.19    1.29
  -5   0  -3   54.21    1.25
   5   0   4  168.26    2.64
  -5   0  -4  166.98    2.57
   5   0   5   18.13    1.11
  -5   0  -5   18.86    0.73
   5   0   6   70.01    1.27
  -5   0  -6   67.22    1.22
   5   0   7   36.53    0.91
  -5   0  -7   34.44    1.26
   5   0   8   42.34    1.39
  -5   0  -8   42.41    1.35
   5   0   9   21.35    0.79
  -5   0  -9   19.65    0.77
   5   0  10   65.27    1.34
  -5   0 -10   63.80    1.30
   5   0  11   -0.01    0.62
  -5   0 -11    0.66    0.59
   5   0  12   70.87    1.45
  -5   0 -12   57.96    1.39
   5   0  13   39.57    1.16
  -5   0 -13   41.18    2.19
   5   0  14    6.33    0.76
  -5   0 -14    9.28    1.75
  -5   0 -14    5.36    0.69
  -5   0 -15   -1.38    1.74
  -5   0 -16    0.54    1.90
   5   1 -13    6.73    1.03
  -5  -1  13    9.15    2.13
  -5  -1  13    8.49    1.28
   5   1 -12    2.48    0.83
  -5  -1  12    3.59    1.93
  -5  -1  12    3.18    1.84
   5   1 -11   16.08    0.97
  -5  -1  11   17.58    1.40
  -5  -1  11   18.63    1.34
   5   1 -10   12.67    1.22
  -5  -1  10   10.28    1.30
  -5  -1  10   14.53    1.24
   5   1  -9   11.89    0.74
  -5  -1   9   14.46    1.26
  -5  -1   9   13.15    1.21
   5   1  -8    4.17    0.58
  -5  -1   8    2.05    1.11
  -5  -1   8    4.42    1.03
  -5  -1   7   -0.33    0.97
  -5  -1   7   -0.06    0.96
  -5  -1   6    9.01    0.57
  -5  -1   6    8.31    1.10
  -5  -1   6    7.81    1.07
  -5  -1   5  187.44    2.55
  -5  -1   5  173.64    3.31
  -5  -1   4   87.73    1.21
  -5  -1   4   81.75    2.54
  -5  -1   3    2.86    0.54
  -5  -1   3    1.98    0.84
  -5  -1   2    5.00    0.37
  -5  -1   2    6.29    0.86
  -5  -1   1  162.59    2.86
   5   1   0   12.76    1.47
  -5  -1   0    7.95    0.89
   5   1   1  505.49   10.11
  -5  -1  -1  514.64    9.27
   5   1   2  186.29    3.81
  -5  -1  -2  175.99    2.92
   5   1   3  187.00    3.74
  -5  -1  -3  187.15    3.03
   5   1   4  139.75    2.35
  -5  -1  -4  140.40    2.29
   5   1   5   91.16    1.61
  -5  -1  -5   89.12    1.55
   5   1   6   14.41    0.73
  -5  -1  -6   13.17    1.08
   5   1   7   31.84    1.32
  -5  -1  -7   28.74    0.92
   5   1   8   59.04    1.25
  -5  -1  -8   59.46    1.26
   5   1   9   16.56    1.17
  -5  -1  -9   15.84    0.82
   5   1  10   35.34    1.05
  -5  -1 -10   33.44    1.06
   5   1  11   71.82    1.55
  -5  -1 -11   69.64    2.06
   5   1  12  151.76    2.75
  -5  -1 -12  135.18    2.70
   5   1  13    1.36    0.74
  -5  -1 -13    1.59    1.13
   5   1  14    0.88    0.76
  -5  -1 -14    0.31    0.76
   5   1  15    0.72    1.33
  -5  -1 -15    2.33    1.68
  -5  -1 -15    1.26    1.16
  -5  -1 -16    1.23    1.90
   5   2 -13    0.64    1.62
  -5  -2  13    1.84    1.16
  -5  -2  13    0.91    1.10
   5   2 -12    0.35    1.41
  -5  -2  12    1.38    1.73
  -5  -2  12   -0.23    1.05
   5   2 -11    0.39    1.34
  -5  -2  11    3.80    1.72
  -5  -2  11    1.28    1.64
   5   2 -10    3.86    1.24
  -5  -2  10    2.89    1.76
  -5  -2  10    5.51    1.02
   5   2  -9   34.67    1.11
  -5  -2   9   34.17    2.19
  -5  -2   9   32.53    1.45
   5   2  -8   16.00    0.81
  -5  -2   8   16.64    1.84
  -5  -2   8   16.60    1.15
  -5  -2   7   23.37    0.91
  -5  -2   7   21.80    1.92
  -5  -2   7   21.70    1.22
  -5  -2   6   33.67    1.34
  -5  -2   6   32.03    1.33
  -5  -2   5   10.69    0.62
  -5  -2   5   11.29    1.53
  -5  -2   4  134.95    1.96
  -5  -2   4  126.24    2.46
  -5  -2   3   32.12    0.71
  -5  -2   3   30.63    1.14
   5   2  -2   11.16    0.84
  -5  -2   2    8.98    0.73
  -5  -2   2   10.01    0.88
   5   2  -1  227.56    3.82
  -5  -2   1  229.11    3.85
   5   2   0   13.83    0.93
  -5  -2   0   12.40    0.92
   5   2   1  317.75    5.28
  -5  -2  -1  308.99    5.13
   5   2   2  733.00   14.82
  -5  -2  -2  732.59   14.55
   5   2   3  227.33    3.70
  -5  -2  -3  215.62    3.58
   5   2   4   69.30    1.49
  -5  -2  -4   75.13    2.09
   5   2   5    3.40    1.06
  -5  -2  -5    3.77    0.68
   5   2   6   37.88    1.04
  -5  -2  -6   38.90    1.04
   5   2   7    6.66    0.73
  -5  -2  -7    7.18    0.72
   5   2   8    6.15    1.13
  -5  -2  -8    5.91    0.73
   5   2   9    1.83    0.69
  -5  -2  -9    0.47    1.09
   5   2  10   12.73    0.85
  -5  -2 -10   11.50    0.88
   5   2  11   26.67    1.07
  -5  -2 -11   25.55    1.08
   5   2  12    1.94    0.80
  -5  -2 -12    1.88    0.80
   5   2  13   20.96    1.04
  -5  -2 -13   16.29    1.07
   5   2  14   22.82    1.11
  -5  -2 -14   19.49    1.15
   5   2  15    1.98    0.88
  -5  -2 -15    2.06    1.40
   5   2  16    1.84    0.96
  -5  -2 -16    3.39    1.80
  -5  -2 -16    3.67    0.94
  -5  -2 -17    7.59    2.04
   5   3 -13   -1.68    1.07
  -5  -3  13   -0.55    1.07
  -5  -3  13    0.85    1.04
   5   3 -12    1.15    1.57
  -5  -3  12    2.20    1.05
  -5  -3  12    0.61    1.03
   5   3 -11    0.76    1.43
  -5  -3  11    1.03    1.00
  -5  -3  11   -0.19    0.95
   5   3 -10    0.86    0.82
  -5  -3  10   -1.82    1.01
  -5  -3  10    0.46    1.46
   5   3  -9  145.08    2.91
  -5  -3   9  155.11    3.19
  -5  -3   9  144.27    3.88
   5   3  -8    0.99    0.75
  -5  -3   8    1.05    0.82
  -5  -3   8    1.04    0.95
  -5  -3   8    0.35    0.90
  -5  -3   7    6.05    0.84
  -5  -3   7    6.70    1.01
  -5  -3   7    7.86    0.97
  -5  -3   6    1.11    0.70
  -5  -3   6    2.58    1.39
  -5  -3   5    6.11    1.08
  -5  -3   5    6.08    0.93
  -5  -3   4    4.33    0.63
  -5  -3   4    3.95    0.83
  -5  -3   3   31.47    0.85
  -5  -3   3   30.44    1.65
   5   3  -2   36.58    1.69
  -5  -3   2   37.88    0.86
  -5  -3   2   38.03    1.18
   5   3  -1   85.10    1.68
  -5  -3   1   84.34    1.34
  -5  -3   1   81.89    2.23
   5   3   0   76.63    1.63
  -5  -3   0   68.90    1.58
   5   3   1  611.70   11.50
  -5  -3  -1  589.35   11.19
   5   3   2 1028.12   23.08
  -5  -3  -2 1023.89   23.06
   5   3   3   15.70    0.94
  -5  -3  -3   16.45    0.95
   5   3   4    7.06    0.83
  -5  -3  -4    2.82    1.32
   5   3   5    0.46    0.71
  -5  -3  -5    1.13    0.71
   5   3   6  207.58    3.46
  -5  -3  -6  211.20    3.50
   5   3   7   34.53    1.08
  -5  -3  -7   31.55    1.06
   5   3   8   26.53    1.56
  -5  -3  -8   30.23    1.59
   5   3   9   27.01    1.09
  -5  -3  -9   26.54    1.09
   5   3  10   47.64    1.40
  -5  -3 -10   51.42    1.43
   5   3  11    2.27    0.88
  -5  -3 -11    3.86    0.90
   5   3  12    6.02    0.93
  -5  -3 -12    5.82    1.52
   5   3  13    2.79    0.92
  -5  -3 -13    4.13    1.50
   5   3  14   33.81    1.35
  -5  -3 -14   27.47    1.45
   5   3  15   25.92    1.33
  -5  -3 -15   22.35    1.39
   5   3  16   26.80    1.41
  -5  -3 -16   20.09    1.48
   5   3  17    7.63    1.78
  -5  -3 -17    2.23    1.13
   5   4 -12    7.64    1.23
  -5  -4  12    7.45    1.08
  -5  -4  12    6.05    1.08
   5   4 -11   11.52    1.20
  -5  -4  11   14.46    1.14
  -5  -4  11   10.48    1.13
   5   4 -10    0.38    0.97
  -5  -4  10    1.93    0.95
  -5  -4  10    0.87    0.93
   5   4  -9   58.07    1.68
  -5  -4   9   60.08    1.72
  -5  -4   9   57.46    1.67
   5   4  -8   19.54    1.11
  -5  -4   8   19.49    1.21
  -5  -4   8   18.51    1.19
  -5  -4   8   20.10    1.15
  -5  -4   7   -0.92    1.39
  -5  -4   7   -0.70    0.84
  -5  -4   6    9.01    0.93
  -5  -4   6    9.24    0.96
  -5  -4   5    1.88    0.76
  -5  -4   5    1.22    0.84
  -5  -4   4   92.16    2.27
  -5  -4   4   86.68    2.50
   5   4  -3    2.55    0.79
  -5  -4   3    3.33    0.65
  -5  -4   3    0.76    0.78
   5   4  -2   10.08    1.31
  -5  -4   2    7.32    0.66
  -5  -4   2    8.53    0.81
   5   4  -1  313.44    5.21
  -5  -4   1  304.69    4.78
  -5  -4   1  308.65    5.24
   5   4   0  104.54    1.94
  -5  -4   0  102.87    2.02
   5   4   1 1321.06   33.02
  -5  -4  -1 1308.80   34.25
   5   4   2   20.31    1.02
  -5  -4  -2   17.44    1.05
   5   4   3   74.45    1.60
  -5  -4  -3   74.63    1.64
   5   4   4   36.97    1.16
  -5  -4  -4   34.41    1.66
   5   4   5    1.58    1.21
  -5  -4  -5   -0.93    1.23
   5   4   6   80.43    1.70
  -5  -4  -6   79.09    1.66
   5   4   7    0.79    0.81
  -5  -4  -7    0.69    0.81
   5   4   8    3.51    0.85
  -5  -4  -8    3.43    0.87
   5   4   9   13.56    1.55
  -5  -4  -9   13.16    1.00
   5   4  10   52.54    1.57
  -5  -4 -10   52.44    1.58
   5   4  11   28.05    1.29
  -5  -4 -11   26.52    1.27
   5   4  12    1.77    0.97
  -5  -4 -12    0.52    0.99
   5   4  13    0.83    0.97
  -5  -4 -13    0.95    1.55
   5   4  14   25.90    1.37
  -5  -4 -14   27.30    2.09
   5   4  15   31.81    1.50
  -5  -4 -15   29.27    2.31
   5   4  16   21.45    1.43
  -5  -4 -16   18.25    2.24
   5   4  17   11.49    2.01
  -5  -4 -17    5.39    2.09
   5   5 -12    8.94    1.40
  -5  -5  12    7.93    1.02
  -5  -5  12    6.79    1.03
   5   5 -11   -0.90    1.14
  -5  -5  11    0.52    0.91
  -5  -5  11    0.52    1.38
   5   5 -10    9.12    1.22
  -5  -5  10   10.13    1.02
  -5  -5  10    7.49    0.97
   5   5  -9   -0.02    1.02
  -5  -5   9    0.44    1.14
  -5  -5   9    1.43    1.42
  -5  -5   9    0.60    0.86
  -5  -5   8  100.06    2.45
  -5  -5   8   97.57    2.96
  -5  -5   8   91.65    2.11
  -5  -5   7    0.29    0.95
  -5  -5   7    0.12    0.82
  -5  -5   6    2.60    0.98
  -5  -5   6    2.65    0.83
  -5  -5   5   32.36    1.25
  -5  -5   5   31.74    1.79
   5   5  -4   86.89    1.87
  -5  -5   4   84.15    2.42
  -5  -5   4   83.76    1.88
   5   5  -3   29.64    1.15
  -5  -5   3   30.88    1.08
  -5  -5   3   29.53    1.13
   5   5  -2   24.98    1.05
  -5  -5   2   24.42    1.39
  -5  -5   2   24.17    1.05
   5   5  -1   11.35    1.34
  -5  -5   1   12.32    0.78
  -5  -5   1   11.90    0.92
   5   5   0  188.54    3.15
  -5  -5   0  179.84    3.10
   5   5   1   96.33    1.89
  -5  -5  -1   94.73    1.92
   5   5   2  117.79    2.16
  -5  -5  -2  122.85    2.92
   5   5   3   74.31    1.65
  -5  -5  -3   74.22    2.31
   5   5   4  221.66    4.59
  -5  -5  -4  217.52    3.74
   5   5   5   26.71    1.10
  -5  -5  -5   23.15    1.10
   5   5   6   12.61    0.95
  -5  -5  -6   11.20    0.96
   5   5   7   63.67    2.34
  -5  -5  -7   68.09    1.70
   5   5   8   52.77    1.58
  -5  -5  -8   50.42    1.57
   5   5   9   99.10    2.25
  -5  -5  -9   99.08    2.22
   5   5  10   18.12    1.87
  -5  -5 -10   15.58    1.21
   5   5  11   25.38    1.34
  -5  -5 -11   23.19    1.35
   5   5  12    5.03    1.11
  -5  -5 -12    6.12    1.13
   5   5  13   15.17    1.29
  -5  -5 -13   16.46    1.29
   5   5  14   27.91    1.48
  -5  -5 -14   21.70    1.55
   5   5  15    7.13    1.91
  -5  -5 -15    4.23    1.25
   5   5  16   38.04    1.81
  -5  -5 -16   35.77    1.96
   5   5  17   20.43    1.56
  -5  -5 -17   16.85    1.67
   5   6 -11   16.27    1.55
  -5  -6  11   13.74    1.06
  -5  -6  11   12.16    1.08
  -5  -6  10    1.05    0.86
  -5  -6  10   -0.50    0.87
  -5  -6   9   11.46    1.44
  -5  -6   9    9.82    1.51
  -5  -6   9    9.65    1.02
  -5  -6   8   -0.94    1.16
  -5  -6   8    0.73    0.85
  -5  -6   8    0.93    0.85
  -5  -6   7  289.07    5.91
  -5  -6   7  272.70    5.33
  -5  -6   6   21.66    1.34
  -5  -6   6   18.73    1.09
  -5  -6   5   64.53    1.81
  -5  -6   5   64.07    1.66
   5   6  -4   69.77    1.64
  -5  -6   4   71.16    2.54
  -5  -6   4   69.22    1.73
   5   6  -3   40.51    1.81
  -5  -6   3   38.73    1.30
  -5  -6   3   37.01    1.27
   5   6  -2    2.93    0.82
  -5  -6   2    1.09    0.81
  -5  -6   2    1.56    0.80
   5   6  -1   25.52    1.07
  -5  -6   1   29.74    1.55
  -5  -6   1   25.20    1.10
   5   6   0    3.60    0.83
  -5  -6   0    3.82    0.84
   5   6   1  347.78    6.02
  -5  -6  -1  344.61    6.11
   5   6   2    7.65    0.85
  -5  -6  -2    4.15    0.92
   5   6   3   83.82    1.81
  -5  -6  -3   86.66    2.56
   5   6   4   17.83    1.05
  -5  -6  -4   18.32    1.06
   5   6   5   15.89    1.09
  -5  -6  -5   15.25    1.09
   5   6   6    1.56    1.49
  -5  -6  -6    1.04    0.96
   5   6   7   -0.32    0.96
  -5  -6  -7    0.99    0.98
   5   6   8   58.44    1.76
  -5  -6  -8   56.10    1.74
   5   6   9    3.36    1.15
  -5  -6  -9    4.42    1.08
   5   6  10   11.17    1.26
  -5  -6 -10   12.68    1.88
   5   6  11    6.87    1.21
  -5  -6 -11    6.57    1.88
   5   6  12    2.29    1.12
  -5  -6 -12    0.95    1.16
   5   6  13   11.24    1.37
  -5  -6 -13   13.32    1.34
   5   6  14    9.60    1.35
  -5  -6 -14    7.19    1.38
   5   6  15   14.56    1.51
  -5  -6 -15   13.75    1.55
   5   6  16    0.28    1.33
  -5  -6 -16    1.77    1.36
   5   6  17    2.88    2.16
  -5  -6 -17    1.26    1.42
  -5  -7  10    0.88    0.82
  -5  -7  10   -0.67    1.31
  -5  -7   9    5.06    1.50
  -5  -7   9    4.38    0.90
  -5  -7   9    6.41    1.46
  -5  -7   8   75.79    2.38
  -5  -7   8   62.35    1.78
  -5  -7   8   66.89    1.83
  -5  -7   7   16.24    1.46
  -5  -7   7   14.70    1.06
  -5  -7   6   45.79    1.90
  -5  -7   6   45.77    1.46
  -5  -7   5   12.17    1.29
  -5  -7   5   12.56    1.57
   5   7  -4    4.51    0.87
  -5  -7   4    4.46    1.09
  -5  -7   4    5.01    0.92
   5   7  -3   -0.15    0.80
  -5  -7   3    2.35    1.53
  -5  -7   3    0.16    0.82
   5   7  -2   86.31    2.53
  -5  -7   2   83.23    1.96
  -5  -7   2   82.23    2.57
   5   7  -1   66.13    1.63
  -5  -7   1   67.02    1.66
  -5  -7   1   70.99    1.71
   5   7   0   20.31    1.05
  -5  -7   0   21.25    1.07
  -5  -7   0   19.20    1.65
   5   7   1   35.29    1.26
  -5  -7  -1   35.81    1.34
   5   7   2    3.35    0.89
  -5  -7  -2    3.79    0.92
   5   7   3    6.89    0.96
  -5  -7  -3    3.06    1.61
   5   7   4   62.21    2.42
  -5  -7  -4   60.70    1.72
   5   7   5   65.00    1.78
  -5  -7  -5   65.95    1.84
   5   7   6    1.34    1.08
  -5  -7  -6    4.49    1.06
   5   7   7  533.25   10.89
  -5  -7  -7  517.65   12.14
   5   7   8    9.90    1.27
  -5  -7  -8    7.46    1.24
   5   7   9    5.59    1.22
  -5  -7  -9    5.00    1.23
   5   7  10   -2.09    1.17
  -5  -7 -10    3.05    1.17
   5   7  11   82.86    2.38
  -5  -7 -11   84.99    2.41
   5   7  12    2.67    1.99
  -5  -7 -12    1.06    2.00
   5   7  13    0.86    2.09
  -5  -7 -13    4.58    1.31
   5   7  14    1.68    2.08
  -5  -7 -14   -1.08    1.29
   5   7  15    3.50    1.38
  -5  -7 -15    1.50    1.42
   5   7  16    4.37    1.50
  -5  -7 -16    4.37    1.52
   5   7  17    0.63    1.49
  -5  -7 -17    1.09    2.39
  -5  -8  10    6.78    1.74
  -5  -8   9   44.13    1.54
  -5  -8   9   48.99    1.65
  -5  -8   8   33.42    1.97
  -5  -8   8   28.39    1.31
  -5  -8   7   23.20    1.69
  -5  -8   7   19.87    1.18
  -5  -8   6   72.16    2.40
  -5  -8   6   70.50    1.88
   5   8  -5    5.84    0.90
  -5  -8   5    4.22    1.29
  -5  -8   5    5.18    0.94
   5   8  -4    0.77    0.86
  -5  -8   4    0.59    1.16
  -5  -8   4    0.56    0.89
   5   8  -3   42.47    1.93
  -5  -8   3   41.56    1.64
  -5  -8   3   40.85    2.04
   5   8  -2    0.83    0.83
  -5  -8   2   -0.91    1.06
  -5  -8   2    0.71    0.90
   5   8  -1   11.08    0.99
  -5  -8   1    8.44    1.76
  -5  -8   1   13.77    1.09
   5   8   0    0.97    0.87
  -5  -8   0   -1.08    0.96
  -5  -8   0    3.44    0.93
   5   8   1   10.56    1.02
  -5  -8  -1   13.38    1.06
  -5  -8  -1   11.31    1.10
   5   8   2   56.29    1.63
  -5  -8  -2   55.72    1.67
   5   8   3   10.03    1.08
  -5  -8  -3   14.59    1.14
   5   8   4   15.88    1.20
  -5  -8  -4   16.18    1.26
   5   8   5   76.39    2.82
  -5  -8  -5   72.93    2.05
   5   8   6   -2.08    1.11
  -5  -8  -6    0.02    1.13
   5   8   7    6.43    2.11
  -5  -8  -7    6.79    1.30
   5   8   8   -1.17    1.24
  -5  -8  -8   -0.32    1.22
   5   8   9   34.46    1.82
  -5  -8  -9   36.28    2.71
   5   8  10  145.16    4.71
  -5  -8 -10  145.36    3.55
   5   8  11    6.60    2.30
  -5  -8 -11    8.12    1.46
   5   8  12    4.53    1.44
  -5  -8 -12    3.36    1.35
   5   8  13    1.68    1.39
  -5  -8 -13    2.86    1.34
   5   8  14   -2.99    1.50
  -5  -8 -14   -1.57    1.46
   5   8  15    0.32    2.42
  -5  -8 -15    2.67    1.54
   5   8  16    4.69    2.58
  -5  -8 -16    3.12    2.58
   5   8  17   -3.40    1.60
  -5  -8 -17    0.67    1.65
  -5  -9   9   13.78    3.07
  -5  -9   8   13.19    2.69
  -5  -9   8    9.15    1.06
  -5  -9   7    2.97    1.45
  -5  -9   7   -0.71    1.41
  -5  -9   6   10.50    1.61
  -5  -9   6   11.09    1.59
   5   9  -5  138.97    2.70
  -5  -9   5  134.38    3.51
  -5  -9   5  133.18    3.68
   5   9  -4   88.56    2.65
  -5  -9   4   89.12    2.64
  -5  -9   4   88.19    2.16
   5   9  -3   25.36    1.18
  -5  -9   3   24.03    1.53
  -5  -9   3   24.83    1.27
   5   9  -2   37.19    1.35
  -5  -9   2   35.93    1.66
  -5  -9   2   37.19    1.40
   5   9  -1    1.24    1.46
  -5  -9   1    0.95    1.11
  -5  -9   1    3.12    1.49
   5   9   0    9.83    1.60
  -5  -9   0   10.78    1.21
  -5  -9   0    8.85    1.12
   5   9   1   18.88    1.85
  -5  -9  -1   20.14    1.35
  -5  -9  -1   17.66    1.24
   5   9   2    1.51    1.63
  -5  -9  -2    3.40    1.07
  -5  -9  -2    2.34    1.07
   5   9   3    1.40    1.08
  -5  -9  -3    1.75    1.09
   5   9   4   82.51    2.24
  -5  -9  -4   85.45    2.31
   5   9   5    3.81    1.22
  -5  -9  -5    6.08    1.23
   5   9   6   22.30    1.50
  -5  -9  -6   20.52    1.56
   5   9   7   87.30    2.50
  -5  -9  -7   83.80    3.60
   5   9   8   45.21    2.00
  -5  -9  -8   43.02    2.02
   5   9   9   58.22    2.17
  -5  -9  -9   54.60    2.21
   5   9  10   11.69    2.52
  -5  -9 -10   11.00    2.51
   5   9  11  230.74    5.40
  -5  -9 -11  223.33    5.41
   5   9  12    3.57    1.58
  -5  -9 -12    4.78    1.50
   5   9  13   -0.27    1.51
  -5  -9 -13   -0.83    2.36
   5   9  14    7.77    1.77
  -5  -9 -14   10.02    1.70
   5   9  15   -1.64    1.65
  -5  -9 -15   -0.14    1.60
   5   9  16    0.61    1.73
  -5  -9 -16    0.89    2.75
  -5 -10   8   31.47    3.45
  -5 -10   7    4.92    1.67
  -5 -10   7    2.13    0.98
  -5 -10   6    0.61    1.52
  -5 -10   6    1.70    0.94
   5  10  -5   60.52    1.60
  -5 -10   5   60.92    2.39
  -5 -10   5   59.62    1.88
   5  10  -4   40.59    1.36
  -5 -10   4   38.18    2.03
  -5 -10   4   37.80    1.48
   5  10  -3   39.52    1.40
  -5 -10   3   37.33    1.88
  -5 -10   3   38.34    1.48
   5  10  -2   15.35    1.71
  -5 -10   2   16.74    1.45
  -5 -10   2   16.13    1.18
   5  10  -1    0.40    0.92
  -5 -10   1   -1.40    1.21
  -5 -10   1    1.22    1.56
   5  10   0   15.11    1.17
  -5 -10   0   14.26    2.11
  -5 -10   0   16.15    1.24
   5  10   1   22.39    1.30
  -5 -10  -1   22.32    2.33
  -5 -10  -1   23.09    1.37
   5  10   2   31.42    1.45
  -5 -10  -2   31.31    2.34
  -5 -10  -2   33.32    1.56
   5  10   3   24.27    2.14
  -5 -10  -3   21.72    1.44
   5  10   4   10.78    1.28
  -5 -10  -4   10.09    2.02
   5  10   5    8.82    1.32
  -5 -10  -5    8.05    1.28
   5  10   6    4.37    1.28
  -5 -10  -6    1.85    2.10
   5  10   7   13.91    1.55
  -5 -10  -7   13.38    1.57
   5  10   8   75.82    2.55
  -5 -10  -8   74.79    2.53
   5  10   9   12.83    2.55
  -5 -10  -9   12.97    1.65
   5  10  10    5.39    1.60
  -5 -10 -10    4.84    1.58
   5  10  11    1.23    1.56
  -5 -10 -11   -0.59    2.41
   5  10  12   19.69    1.97
  -5 -10 -12   20.24    1.90
   5  10  13    2.96    1.71
  -5 -10 -13    2.29    1.65
   5  10  14   -1.95    1.74
  -5 -10 -14   -0.39    1.69
   5  10  15    3.67    1.82
  -5 -10 -15    3.67    1.83
   5  10  16    7.75    1.91
  -5 -10 -16    3.15    1.94
  -5 -11   7    0.60    1.75
  -5 -11   6    4.28    1.70
  -5 -11   6    1.09    1.63
   5  11  -5    5.51    1.42
  -5 -11   5    2.53    1.62
  -5 -11   5    1.03    1.63
   5  11  -4    0.03    0.90
  -5 -11   4   -1.78    2.37
  -5 -11   4    0.64    1.54
   5  11  -3   48.15    1.59
  -5 -11   3   45.98    3.34
  -5 -11   3   43.54    2.34
   5  11  -2    6.27    1.59
  -5 -11   2    4.09    1.45
  -5 -11   2    5.26    1.67
   5  11  -1   87.89    2.20
  -5 -11   1   87.99    2.74
  -5 -11   1   90.28    2.37
   5  11   0    8.00    1.08
  -5 -11   0    4.67    1.39
  -5 -11   0    3.98    1.14
   5  11   1   91.03    2.33
  -5 -11  -1   86.59    2.66
  -5 -11  -1   89.13    2.41
   5  11   2   58.40    1.92
  -5 -11  -2   55.58    2.13
  -5 -11  -2   55.39    2.76
   5  11   3   13.91    2.10
  -5 -11  -3   15.11    1.46
  -5 -11  -3   14.72    1.39
   5  11   4   28.52    1.57
  -5 -11  -4   27.27    1.65
   5  11   5    8.00    1.42
  -5 -11  -5    8.21    1.40
   5  11   6    4.18    1.45
  -5 -11  -6    5.53    1.41
   5  11   7   10.32    1.54
  -5 -11  -7    6.87    1.49
   5  11   8    9.96    1.60
  -5 -11  -8    9.23    1.59
   5  11   9   19.59    2.88
  -5 -11  -9   19.17    1.87
   5  11  10   28.37    2.10
  -5 -11 -10   23.64    1.97
   5  11  11    2.46    1.64
  -5 -11 -11   -0.92    1.58
   5  11  12   18.38    2.09
  -5 -11 -12   19.69    1.99
   5  11  13   11.51    1.90
  -5 -11 -13    5.73    1.93
   5  11  14    7.84    1.96
  -5 -11 -14    5.33    3.09
   5  11  15    1.29    1.98
  -5 -11 -15    7.31    1.99
  -5 -12   6    3.98    1.88
   5  12  -5    1.79    1.45
  -5 -12   5    3.28    2.80
  -5 -12   5    2.69    1.10
   5  12  -4    2.12    0.92
  -5 -12   4    0.07    1.64
  -5 -12   4    0.42    1.03
   5  12  -3   -0.45    0.99
  -5 -12   3    1.08    1.62
  -5 -12   3    2.15    1.03
   5  12  -2   -1.21    1.58
  -5 -12   2    0.44    1.51
  -5 -12   2    0.38    1.04
   5  12  -1   23.56    1.34
  -5 -12   1   19.10    1.81
  -5 -12   1   20.27    1.39
   5  12   0   10.12    1.18
  -5 -12   0    7.55    2.49
  -5 -12   0    9.15    1.22
   5  12   1    8.29    1.23
  -5 -12  -1    8.45    1.51
  -5 -12  -1    7.46    1.28
   5  12   2   35.66    1.69
  -5 -12  -2   34.66    1.96
  -5 -12  -2   35.23    2.51
   5  12   3    6.58    1.98
  -5 -12  -3    4.37    1.43
  -5 -12  -3    2.12    1.29
   5  12   4   17.31    1.49
  -5 -12  -4   12.43    1.52
  -5 -12  -4   13.08    1.53
   5  12   5    2.06    1.36
  -5 -12  -5    1.67    1.37
   5  12   6   12.97    1.56
  -5 -12  -6   13.19    1.62
   5  12   7   -0.24    1.52
  -5 -12  -7    1.12    1.45
   5  12   8    7.88    1.67
  -5 -12  -8    6.83    1.67
   5  12   9    1.86    1.58
  -5 -12  -9    3.28    1.65
   5  12  10   10.89    3.00
  -5 -12 -10    9.19    1.83
   5  12  11   -2.69    1.78
  -5 -12 -11    0.93    1.72
   5  12  12    3.26    1.84
  -5 -12 -12   -0.46    1.81
   5  12  13    2.22    2.00
  -5 -12 -13    4.28    1.90
   5  12  14    0.04    1.99
  -5 -12 -14    2.57    1.90
   5  12  15    1.60    2.05
  -5 -12 -15    1.13    2.08
  -5 -13   5    4.83    1.99
   5  13  -4    1.83    1.00
  -5 -13   4    1.57    1.82
  -5 -13   4    1.18    1.15
   5  13  -3    2.34    1.05
  -5 -13   3    0.62    1.80
  -5 -13   3    1.46    1.12
   5  13  -2    2.64    1.69
  -5 -13   2    3.48    2.62
  -5 -13   2    1.62    1.14
   5  13  -1    0.26    1.10
  -5 -13   1    1.33    1.67
  -5 -13   1    1.77    1.16
   5  13   0   17.24    1.33
  -5 -13   0   14.68    1.94
  -5 -13   0   14.45    1.43
   5  13   1    3.52    1.22
  -5 -13  -1    2.83    1.64
  -5 -13  -1    4.34    1.27
   5  13   2   53.35    2.05
  -5 -13  -2   54.95    2.39
  -5 -13  -2   53.47    2.06
   5  13   3    6.35    2.22
  -5 -13  -3    8.24    1.61
  -5 -13  -3    9.01    2.22
   5  13   4   41.38    1.99
  -5 -13  -4   39.67    2.12
  -5 -13  -4   41.93    1.98
   5  13   5   30.65    1.87
  -5 -13  -5   27.48    1.77
  -5 -13  -5   28.87    1.89
   5  13   6   18.07    1.76
  -5 -13  -6   16.85    1.76
   5  13   7    2.40    1.52
  -5 -13  -7    0.00    1.53
   5  13   8    9.73    1.86
  -5 -13  -8    8.60    1.78
   5  13   9   57.15    2.78
  -5 -13  -9   57.55    4.04
   5  13  10   33.05    3.75
  -5 -13 -10   30.12    2.39
   5  13  11    3.21    1.90
  -5 -13 -11   -5.27    3.06
   5  13  12    4.67    2.06
  -5 -13 -12    3.24    2.05
   5  13  13    0.94    1.96
  -5 -13 -13   -3.86    3.12
   5  13  14    2.95    2.12
  -5 -13 -14   -1.53    2.07
   5  14  -3   14.16    1.27
  -5 -14   3   12.84    3.33
  -5 -14   3    9.66    1.42
   5  14  -2   10.47    1.94
  -5 -14   2    7.40    2.05
  -5 -14   2    6.01    1.33
   5  14  -1    6.24    1.26
  -5 -14   1    4.62    1.94
  -5 -14   1    5.99    1.34
   5  14   0    2.91    1.21
  -5 -14   0    6.43    2.79
  -5 -14   0    2.79    1.29
   5  14   1    1.44    1.28
  -5 -14  -1    1.46    1.71
  -5 -14  -1    1.83    1.29
   5  14   2   30.14    2.76
  -5 -14  -2   34.06    2.16
  -5 -14  -2   30.38    1.86
   5  14   3   15.27    1.60
  -5 -14  -3   15.10    1.81
  -5 -14  -3   15.08    1.62
   5  14   4   11.05    1.56
  -5 -14  -4    2.36    2.62
  -5 -14  -4   10.14    2.49
   5  14   5    0.17    2.38
  -5 -14  -5    3.48    1.50
  -5 -14  -5    0.20    1.49
   5  14   6    5.77    1.65
  -5 -14  -6    2.61    1.45
  -5 -14  -6    4.72    1.62
   5  14   7    2.23    2.70
  -5 -14  -7    3.78    1.49
  -5 -14  -7    2.63    1.68
   5  14   8   37.74    2.48
  -5 -14  -8   40.39    2.41
   5  14   9   31.39    2.46
  -5 -14  -9   33.17    2.39
   5  14  10   56.55    3.00
  -5 -14 -10   50.06    4.37
   5  14  11   33.54    4.37
  -5 -14 -11   37.76    2.77
   5  14  12    4.03    2.17
  -5 -14 -12    5.37    2.23
   5  14  13   -2.96    2.26
  -5 -14 -13    1.61    2.17
   5  15  -1    7.79    2.15
  -5 -15   1    9.93    3.49
  -5 -15   1    7.21    1.49
   5  15   0    8.87    2.22
  -5 -15   0    8.10    2.09
  -5 -15   0   10.86    1.55
   5  15   1    2.18    2.10
  -5 -15  -1   -0.50    1.79
  -5 -15  -1   -0.12    1.38
   5  15   2    6.25    1.47
  -5 -15  -2    3.79    2.91
  -5 -15  -2    2.68    1.48
   5  15   3    1.69    1.43
  -5 -15  -3   -0.36    1.75
  -5 -15  -3    1.31    1.49
   5  15   4    4.24    1.61
  -5 -15  -4    5.59    1.71
  -5 -15  -4    4.55    1.60
   5  15   5    3.54    1.62
  -5 -15  -5    1.30    2.63
  -5 -15  -5    1.96    1.62
   5  15   6    0.40    1.71
  -5 -15  -6    1.16    1.59
  -5 -15  -6    0.13    1.63
   5  15   7    2.81    1.84
  -5 -15  -7    5.78    2.47
  -5 -15  -7    6.43    1.76
   5  15   8    5.27    1.91
  -5 -15  -8    4.42    1.60
  -5 -15  -8    3.53    1.90
   5  15   9    8.61    2.18
  -5 -15  -9   13.55    3.33
   5  15  10   12.70    2.28
  -5 -15 -10   13.05    2.24
   5  15  11   11.90    2.46
  -5 -15 -11   16.55    2.38
   5  16   1   12.29    1.63
  -5 -16  -1    7.68    2.27
  -5 -16  -1    9.49    1.67
   5  16   2    0.92    1.49
  -5 -16  -2   -1.41    1.94
  -5 -16  -2    1.35    1.47
   5  16   3    2.18    1.56
  -5 -16  -3    1.86    3.00
  -5 -16  -3    1.47    1.56
   5  16   4    3.61    2.56
  -5 -16  -4    2.18    1.83
  -5 -16  -4   -0.46    1.62
   5  16   5    0.74    1.67
  -5 -16  -5   -0.97    1.77
  -5 -16  -5   -1.52    1.66
   5  16   6    5.53    2.76
  -5 -16  -6    1.14    1.66
  -5 -16  -6    0.01    1.71
   5  16   7    2.24    1.96
  -5 -16  -7    7.09    1.69
  -5 -16  -7    2.17    2.97
   5  16   8   -0.52    3.15
  -5 -16  -8    0.53    1.66
  -5 -16  -8    4.96    1.95
   5  16   9   -1.87    2.00
  -5 -16  -9    0.98    1.53
  -5 -16  -9    0.44    1.98
  -6  13   3    3.46    1.67
  -6  13   2   12.21    1.73
  -6  13   1    2.53    1.42
  -6  13   0    1.81    1.99
  -6  12   6    0.66    1.92
  -6  12   5    8.35    1.97
  -6  12   4   -0.81    1.68
  -6  12   3    0.01    1.53
  -6  12   2   11.26    1.59
  -6  12   1    0.88    1.31
  -6  12   0   12.18    2.18
  -6  12  -1   71.23    2.14
  -6  12  -1   72.39    2.18
  -6  12  -2    1.43    1.11
  -6  12  -2    1.43    1.58
  -6  12  -2    0.97    1.02
  -6  12  -3   15.08    1.45
  -6  12  -3   13.60    1.10
  -6  12  -3   12.64    1.07
  -6  12  -4    1.41    1.38
  -6  11   8    0.40    3.27
  -6  11   7    0.82    2.05
  -6  11   6    1.55    1.92
  -6  11   5   -0.36    1.77
  -6  11   4    6.35    1.70
  -6  11   3    5.43    1.56
  -6  11   2    7.62    1.49
  -6  11   1    1.99    1.28
  -6  11   0   43.03    2.59
  -6  11  -1    6.88    1.14
  -6  11  -1    5.19    1.12
  -6  11  -2    8.25    1.65
  -6  11  -2    4.86    1.02
  -6  11  -2    5.43    1.03
  -6  11  -3   13.04    1.33
  -6  11  -3   12.79    1.03
  -6  11  -3   12.55    1.02
  -6  11  -4   10.40    1.42
  -6  11  -4    8.13    0.89
  -6  11  -4    9.11    0.86
  -6  11  -5   25.63    1.86
  -6  11  -6    7.24    2.64
  -6  10   9   24.78    2.68
  -6  10   8   11.07    2.27
  -6  10   7    5.91    2.09
  -6  10   6   13.58    3.21
  -6  10   5    6.18    1.80
  -6  10   4    3.19    1.64
  -6  10   3    0.90    1.49
  -6  10   2   -0.02    1.32
  -6  10   1   -0.56    1.23
  -6  10   0   21.49    2.20
  -6  10  -1    4.69    1.33
  -6  10  -1    4.03    1.06
  -6  10  -1    5.08    1.06
  -6  10  -2    7.41    1.04
  -6  10  -2    8.30    1.03
  -6  10  -2    7.73    1.02
  -6  10  -3    2.70    1.03
  -6  10  -3    1.88    1.27
  -6  10  -3    0.59    0.84
  -6  10  -4    2.36    1.81
  -6  10  -4    1.10    1.13
  -6  10  -4   -0.39    0.73
  -6  10  -5   21.10    1.68
  -6  10  -5   19.55    1.32
  -6  10  -5   18.24    1.26
  -6  10  -6    6.02    1.55
  -6  10  -7    0.42    2.52
  -6  10  -8    6.79    1.87
  -6   9  10    6.56    2.39
  -6   9   9    3.64    3.43
  -6   9   8    8.78    2.21
  -6   9   7    0.04    1.80
  -6   9   6   36.80    2.38
  -6   9   5    1.72    1.64
  -6   9   4   65.24    3.75
  -6   9   3    8.70    2.47
  -6   9   2    0.81    1.30
  -6   9   1    0.44    1.18
  -6   9   0    9.52    0.75
  -6   9   0    9.97    1.88
  -6   9  -1   23.82    1.04
  -6   9  -1   23.37    1.94
  -6   9  -1   25.60    1.28
  -6   9  -2    0.23    0.84
  -6   9  -2    0.64    0.86
  -6   9  -2    0.75    0.87
  -6   9  -3   42.41    1.52
  -6   9  -3   40.40    1.28
  -6   9  -3   38.76    1.24
  -6   9  -4   -0.32    1.70
  -6   9  -4    1.00    0.71
  -6   9  -4    1.02    0.70
  -6   9  -5    4.81    1.26
  -6   9  -5    3.97    0.67
  -6   9  -5    4.43    1.03
  -6   9  -6    6.07    1.40
  -6   9  -6    3.22    0.56
  -6   9  -6    2.99    0.53
  -6   9  -7    5.16    1.57
  -6   9  -8    7.98    2.80
  -6   9  -9    0.07    2.75
  -6   8  11    1.84    2.19
  -6   8  10    1.68    2.14
  -6   8   9    2.31    2.07
  -6   8   8    0.17    1.87
  -6   8   7   25.41    2.27
  -6   8   6    7.69    1.82
  -6   8   5    5.13    1.71
  -6   8   4    7.01    1.60
  -6   8   3    4.72    2.24
  -6   8   2   37.96    2.72
  -6   8   1   11.55    1.29
  -6   8   0   43.18    1.05
  -6   8   0   45.98    2.38
  -6   8  -1   48.98    1.22
  -6   8  -1   49.95    2.25
  -6   8  -1   48.66    1.57
  -6   8  -2    0.58    0.76
  -6   8  -2    1.63    0.84
  -6   8  -2    1.37    0.85
  -6   8  -3   52.77    1.58
  -6   8  -3   55.71    1.42
  -6   8  -3   53.36    1.40
  -6   8  -4   47.15    2.33
  -6   8  -4   48.48    1.72
  -6   8  -4   44.31    1.21
  -6   8  -5   -0.59    1.12
  -6   8  -5   -0.09    0.63
  -6   8  -5   -0.34    0.60
  -6   8  -6   12.61    1.45
  -6   8  -6   11.85    0.64
  -6   8  -6   11.28    0.62
  -6   8  -7   21.79    1.78
  -6   8  -8   16.71    1.82
  -6   8  -9   10.00    1.84
  -6   8 -10   -0.62    1.79
  -6   7  12    3.68    2.19
  -6   7  11   -0.42    2.10
  -6   7  10   -1.42    2.03
  -6   7   9   -0.43    2.97
  -6   7   8   24.65    2.24
  -6   7   7   33.54    2.32
  -6   7   6   19.27    3.00
  -6   7   5   35.40    2.05
  -6   7   4  211.35    4.89
  -6   7   3   17.10    1.63
  -6   7   1    4.69    0.45
  -6   7   1    4.62    1.20
  -6   7   0    0.32    0.52
  -6   7   0   -1.24    1.02
  -6   7   0    0.19    1.00
  -6   7  -1    0.21    0.62
  -6   7  -1   -1.30    0.94
  -6   7  -1    0.95    0.91
  -6   7  -2    3.12    0.78
  -6   7  -2    2.66    0.89
  -6   7  -2    3.60    0.89
  -6   7  -3   87.29    1.97
  -6   7  -3   89.76    2.41
  -6   7  -3   84.34    1.81
  -6   7  -4   57.06    2.35
  -6   7  -4   55.81    1.32
  -6   7  -4   56.12    1.77
  -6   7  -5    1.94    1.11
  -6   7  -5    2.12    0.61
  -6   7  -5    1.47    0.60
  -6   7  -6   14.62    1.38
  -6   7  -6   11.50    0.65
  -6   7  -6   11.73    0.62
  -6   7  -7    3.82    1.35
  -6   7  -7    2.81    0.66
  -6   7  -7    2.61    0.65
  -6   7  -8    1.17    1.43
  -6   7  -9   12.65    1.81
  -6   7 -10   20.95    2.13
  -6   7 -11   17.19    2.21
  -6   6  12   34.69    2.77
  -6   6  11    0.94    1.99
  -6   6  10   34.59    2.57
  -6   6   9   21.89    2.30
  -6   6   8   52.92    3.94
  -6   6   7   36.52    2.28
  -6   6   6   86.58    2.99
  -6   6   5   21.21    2.79
  -6   6   4    2.42    1.44
  -6   6   3   10.61    1.47
  -6   6   2    7.16    2.03
  -6   6   1    0.53    0.36
  -6   6   1    2.81    1.10
  -6   6   0    6.75    0.52
  -6   6   0    5.24    1.12
  -6   6   0    7.39    1.08
  -6   6  -1   27.68    1.23
  -6   6  -1   29.75    1.30
  -6   6  -1   27.92    1.33
  -6   6  -2   86.49    2.17
  -6   6  -2   90.50    1.97
  -6   6  -2   84.30    2.54
  -6   6  -3   43.09    1.32
  -6   6  -3   43.54    1.26
  -6   6  -3   41.03    1.78
  -6   6  -4    1.69    1.44
  -6   6  -4    0.41    0.69
  -6   6  -4    1.60    0.66
  -6   6  -5  160.54    3.34
  -6   6  -5  157.13    3.05
  -6   6  -5  154.42    2.49
  -6   6  -6   37.07    1.68
  -6   6  -6   36.18    0.91
  -6   6  -6   34.40    0.87
  -6   6  -7   25.34    1.65
  -6   6  -7   24.49    0.68
  -6   6  -7   25.16    0.96
  -6   6  -8   43.31    2.00
  -6   6  -8   39.10    0.91
  -6   6  -8   41.70    0.72
  -6   6  -9    3.72    1.54
  -6   6 -10   17.59    1.92
  -6   6 -11    5.55    1.86
  -6   6 -12    3.09    1.94
  -6   5  12   12.03    2.13
  -6   5  11   39.45    2.55
  -6   5  10   31.13    2.31
  -6   5   9   80.15    3.09
  -6   5   8  209.01    5.32
  -6   5   7   26.30    3.09
  -6   5   6   26.68    1.91
  -6   5   5   12.11    1.60
  -6   5   4   67.33    2.26
  -6   5   3    0.71    1.25
  -6   5   2   -2.55    1.86
  -6   5   1    3.43    0.50
  -6   5   1    4.93    1.13
  -6   5   1    4.95    1.10
  -6   5   0   23.00    0.89
  -6   5   0   26.06    1.34
  -6   5   0   25.71    1.97
  -6   5  -1   29.41    0.82
  -6   5  -1   29.09    1.28
  -6   5  -1   29.33    1.28
  -6   5  -2   67.16    1.39
  -6   5  -2   72.02    1.70
  -6   5  -2   63.55    1.62
  -6   5  -3  177.31    3.73
  -6   5  -3  178.73    3.76
  -6   5  -3  170.66    3.05
  -6   5  -4    1.65    0.92
  -6   5  -4    3.61    1.13
  -6   5  -4    1.62    0.69
  -6   5  -5  376.34    7.34
  -6   5  -5  370.75    6.88
  -6   5  -5  353.73    5.90
  -6   5  -6   82.78    2.21
  -6   5  -6   79.08    1.42
  -6   5  -6   78.50    1.76
  -6   5  -7   62.64    2.08
  -6   5  -7   57.99    1.42
  -6   5  -7   60.07    1.09
  -6   5  -8   10.94    1.44
  -6   5  -8    9.10    0.48
  -6   5  -8    9.08    0.50
  -6   5  -9    7.23    1.51
  -6   5  -9    4.98    0.45
  -6   5  -9    5.67    0.50
  -6   5 -10   31.72    2.11
  -6   5 -11   16.13    1.95
  -6   5 -12   17.47    2.17
  -6   5 -13    1.43    3.06
  -6   4  12    9.25    2.96
  -6   4  12    1.67    1.81
  -6   4  11    0.50    1.72
  -6   4  10   14.18    2.94
  -6   4   9   22.55    1.98
  -6   4   8   40.86    2.26
  -6   4   7    8.77    1.65
  -6   4   6   81.55    2.70
  -6   4   5  157.06    3.86
  -6   4   4   56.98    3.13
  -6   4   3   25.95    1.59
  -6   4   3   25.71    1.53
  -6   4   2   68.12    2.01
  -6   4   2   63.91    1.96
  -6   4   1   19.28    0.53
  -6   4   1   21.96    1.27
  -6   4   1   17.33    1.25
  -6   4   0    2.61    0.61
  -6   4   0    2.76    1.00
  -6   4   0    1.70    0.97
  -6   4  -1   25.35    0.72
  -6   4  -1   28.49    1.86
  -6   4  -1   23.86    1.17
  -6   4  -2   23.55    1.20
  -6   4  -2   25.61    1.11
  -6   4  -2   23.24    1.59
  -6   4  -3    0.02    0.69
  -6   4  -3   -0.07    0.75
  -6   4  -3    2.40    1.14
  -6   4  -4  108.21    2.18
  -6   4  -4  112.45    2.09
  -6   4  -4  107.50    1.97
  -6   4  -5   71.04    1.82
  -6   4  -5   71.43    1.48
  -6   4  -5   68.49    1.38
  -6   4  -6   40.01    1.60
  -6   4  -6   45.34    1.08
  -6   4  -6   40.96    0.98
  -6   4  -7   47.86    1.82
  -6   4  -7   50.62    1.05
  -6   4  -7   49.04    1.00
  -6   4  -8    1.36    1.24
  -6   4  -8    0.12    0.47
  -6   4  -8    0.20    0.46
  -6   4  -9    9.42    1.56
  -6   4  -9   10.80    0.46
  -6   4  -9    9.60    0.73
  -6   4 -10    2.24    1.44
  -6   4 -10    1.26    0.25
  -6   4 -10    1.36    0.42
  -6   4 -11   23.65    1.97
  -6   4 -12    0.26    2.72
  -6   4 -13   -0.28    1.87
  -6   4 -14    2.95    2.10
  -6   3  13    0.11    1.84
  -6   3  13    4.55    2.76
  -6   3  12    2.79    1.78
  -6   3  12    4.18    1.73
  -6   3  11   15.53    3.02
  -6   3  11   17.32    1.90
  -6   3  10   23.91    2.05
  -6   3  10   28.84    1.96
  -6   3   9   11.37    1.73
  -6   3   9   11.15    1.67
  -6   3   8    5.19    1.56
  -6   3   8    3.23    1.50
  -6   3   7  228.61    5.15
  -6   3   7  213.18    4.99
  -6   3   6   10.49    1.58
  -6   3   6   11.32    1.54
  -6   3   5  664.18   15.11
  -6   3   5  645.16   14.74
  -6   3   4   24.60    1.63
  -6   3   4   25.15    1.55
  -6   3   3   75.52    2.21
  -6   3   3   74.96    2.14
  -6   3   2  119.56    2.64
  -6   3   2  119.39    3.54
  -6   3   1   12.09    0.44
  -6   3   1   12.01    1.16
  -6   3   1   12.17    1.13
  -6   3   0   47.51    0.76
  -6   3   0   51.30    1.56
  -6   3   0   48.00    2.10
  -6   3  -1   39.80    0.80
  -6   3  -1   38.02    1.28
  -6   3  -2   27.14    1.16
  -6   3  -2   25.34    1.05
  -6   3  -3   45.26    1.11
  -6   3  -3   43.58    1.20
  -6   3  -4   69.18    1.55
  -6   3  -4   65.80    1.91
  -6   3  -5   49.32    1.46
  -6   3  -5   46.77    1.11
  -6   3  -6  107.81    2.45
  -6   3  -6  104.60    1.78
  -6   3  -7  208.44    5.26
  -6   3  -7  203.07    3.53
  -6   3  -8  105.56    2.70
  -6   3  -8  105.84    1.67
  -6   3  -9   14.48    1.50
  -6   3  -9   14.58    0.89
  -6   3 -10    3.41    1.40
  -6   3 -10    0.15    0.41
  -6   3 -11    0.89    2.25
  -6   3 -11    0.11    0.50
  -6   3 -12   -1.31    1.63
  -6   3 -13    9.83    1.91
  -6   3 -14    8.56    2.03
  -6   2  13   20.07    3.07
  -6   2  13   17.62    1.97
  -6   2  12    4.45    1.62
  -6   2  12   -2.18    1.60
  -6   2  11   16.10    1.80
  -6   2  11   13.61    1.77
  -6   2  10    8.04    2.47
  -6   2  10    6.04    2.42
  -6   2   9    3.60    1.49
  -6   2   9    2.80    1.40
  -6   2   8   60.02    2.33
  -6   2   8   56.96    2.17
  -6   2   7    5.82    1.47
  -6   2   7    6.92    1.43
  -6   2   6  212.82    4.70
  -6   2   6  205.13    4.50
  -6   2   5  229.71    6.09
  -6   2   5  215.80    5.91
  -6   2   4    2.92    1.20
  -6   2   4    1.54    1.88
  -6   2   3   94.99    2.39
  -6   2   3   87.50    2.29
  -6   2   2   87.14    0.79
  -6   2   2   91.35    2.25
  -6   2   2   88.25    2.19
  -6   2   1    6.89    1.03
  -6   2   0   92.17    2.02
  -6   2  -1    4.45    0.85
  -6   2  -2    0.68    0.76
  -6   2  -3   21.02    0.95
  -6   2  -4    8.78    0.73
  -6   2  -5   15.31    0.82
  -6   2  -6    1.04    0.60
  -6   2  -7   73.15    1.37
   6  -2   8   93.48    1.69
  -6   2  -8   90.07    1.55
   6  -2   9   31.59    0.88
  -6   2  -9   29.62    1.64
  -6   2  -9   30.55    0.83
   6  -2  10    9.12    0.61
  -6   2 -10   10.91    1.53
  -6   2 -10   11.01    0.92
  -6   2 -11    2.40    2.33
  -6   2 -11    1.82    0.51
  -6   2 -12   -0.65    1.48
  -6   2 -12    0.19    0.64
  -6   2 -13   -0.70    1.65
  -6   2 -14   12.64    3.14
  -6   2 -15   -1.20    1.93
  -6   1  13    0.91    1.62
  -6   1  13    2.74    1.56
  -6   1  12   18.90    2.82
  -6   1  12   18.79    2.66
  -6   1  11    4.42    1.51
  -6   1  11    2.69    1.52
  -6   1  10    1.61    1.43
  -6   1  10    1.51    1.42
  -6   1   9   -1.06    2.13
  -6   1   9    1.84    1.31
  -6   1   8   38.17    1.91
  -6   1   8   35.00    1.84
  -6   1   7   89.27    2.65
  -6   1   7   90.37    2.62
  -6   1   6    1.14    1.24
  -6   1   6    0.10    1.20
  -6   1   5   13.56    1.42
  -6   1   5   11.41    1.42
  -6   1   4    4.15    1.19
  -6   1   4    5.35    1.18
  -6   1   3    1.81    0.18
  -6   1   3   -0.06    1.10
  -6   1   2   40.19    0.58
  -6   1   2   40.83    1.51
  -6   1   1   33.32    1.95
  -6   1   0   13.05    1.04
  -6   1  -1    1.20    0.80
  -6   1  -2  145.50    2.59
   6  -1   3    9.33    0.87
  -6   1  -3    8.63    0.84
   6  -1   4    7.08    0.78
  -6   1  -4    6.39    0.74
   6  -1   5   11.30    0.82
  -6   1  -5    9.44    1.17
   6  -1   6    4.46    0.71
  -6   1  -6    5.52    0.68
   6  -1   7    6.62    1.09
  -6   1  -7    5.45    1.05
   6  -1   8    9.01    0.72
  -6   1  -8    9.48    1.08
   6  -1   9    2.50    0.65
  -6   1  -9    2.96    0.96
   6  -1  10   25.52    1.29
  -6   1 -10   25.18    0.88
   6  -1  11    0.43    0.92
  -6   1 -11   -0.17    0.90
   6  -1  12    2.62    0.61
  -6   1 -12    1.55    1.50
  -6   1 -12    3.90    0.90
  -6   1 -13   22.41    1.99
  -6   1 -13   16.97    1.12
  -6   1 -14    1.86    1.74
  -6   1 -15    6.33    2.06
  -6   0  13    2.87    1.54
  -6   0  13    3.84    2.31
  -6   0  12   -0.28    1.40
  -6   0  12    1.42    1.36
  -6   0  11   22.76    2.60
  -6   0  11   17.42    1.63
  -6   0  10    1.54    1.37
  -6   0  10    0.92    1.27
  -6   0   9   -2.04    1.30
  -6   0   9    0.94    1.23
  -6   0   8    1.00    1.27
  -6   0   8    0.05    1.19
  -6   0   7   13.23    2.19
  -6   0   7   15.19    1.39
  -6   0   6   37.53    1.70
  -6   0   6   36.91    1.66
  -6   0   5   16.26    0.43
  -6   0   5   17.16    1.39
  -6   0   5   15.83    1.38
  -6   0   4    6.19    0.46
  -6   0   4    5.10    1.11
  -6   0   2    1.69    0.27
  -6   0   2    1.89    0.99
  -6   0   1    1.18    0.90
  -6   0   0  181.10    3.26
   6   0   1  197.91    3.41
  -6   0  -1  194.40    3.41
   6   0   2  100.48    2.02
  -6   0  -2  104.87    1.99
   6   0   3    4.70    0.81
  -6   0  -3    4.42    0.74
   6   0   4   11.96    0.85
  -6   0  -4   12.19    0.81
   6   0   5  122.92    2.19
  -6   0  -5  122.58    2.15
   6   0   6    2.85    0.70
  -6   0  -6    2.92    1.06
   6   0   7   17.10    0.87
  -6   0  -7   15.11    0.83
   6   0   8   33.52    1.07
  -6   0  -8   34.74    1.07
   6   0   9    1.47    0.69
  -6   0  -9    1.62    1.03
   6   0  10   39.77    1.16
  -6   0 -10   38.72    1.09
   6   0  11   39.47    1.63
  -6   0 -11   38.15    1.12
   6   0  12    1.53    1.16
  -6   0 -12    1.93    0.67
   6   0  13    3.43    1.17
  -6   0 -13    4.37    1.07
   6   0  14    2.86    0.73
  -6   0 -14    2.90    1.76
  -6   0 -14    1.65    0.69
  -6   0 -15   11.66    2.06
  -6   0 -16    6.31    2.05
  -6  -1  12   29.41    1.84
  -6  -1  12   26.18    1.75
  -6  -1  11   16.41    1.59
  -6  -1  11   17.68    1.53
  -6  -1  10   -0.34    2.01
  -6  -1  10    1.12    1.23
  -6  -1   9    9.66    2.08
  -6  -1   9    7.88    1.30
  -6  -1   8   18.59    1.47
  -6  -1   8   16.89    1.39
  -6  -1   7   26.81    1.51
  -6  -1   7   24.16    1.51
  -6  -1   6   29.03    0.76
  -6  -1   6   31.93    1.60
  -6  -1   6   28.36    1.53
  -6  -1   5   10.73    0.53
  -6  -1   5   10.19    1.25
  -6  -1   4    3.11    0.63
  -6  -1   4    3.70    1.04
  -6  -1   3    6.27    0.40
  -6  -1   3    6.96    1.63
  -6  -1   2   -0.13    0.34
  -6  -1   2    0.54    0.92
  -6  -1   1    6.18    0.95
   6   1   0   31.61    1.21
  -6  -1   0   33.15    1.23
   6   1   1   31.02    1.19
  -6  -1  -1   34.18    1.19
   6   1   2   12.86    1.43
  -6  -1  -2   11.20    0.92
   6   1   3  382.31    6.56
  -6  -1  -3  374.30    6.51
   6   1   4    1.89    0.75
  -6  -1  -4    2.29    0.75
   6   1   5  125.20    2.25
  -6  -1  -5  120.88    2.17
   6   1   6    0.29    0.72
  -6  -1  -6    1.48    0.71
   6   1   7    3.18    0.73
  -6  -1  -7    1.14    0.74
   6   1   8    4.11    0.76
  -6  -1  -8    4.90    0.77
   6   1   9    2.47    0.77
  -6  -1  -9    4.96    0.77
   6   1  10   16.09    0.92
  -6  -1 -10   15.59    0.92
   6   1  11   15.14    0.94
  -6  -1 -11   15.95    0.95
   6   1  12   11.96    0.92
  -6  -1 -12   11.38    0.88
   6   1  13    0.26    0.81
  -6  -1 -13    0.73    0.74
   6   1  14    0.90    0.89
  -6  -1 -14   -0.16    1.23
   6   1  15   -0.13    0.89
  -6  -1 -15   -0.91    1.76
  -6  -1 -15    0.15    0.79
  -6  -1 -16    2.39    1.96
  -6  -2  12   -0.56    1.31
  -6  -2  12   -0.28    1.23
  -6  -2  11   14.05    1.49
  -6  -2  11   13.76    1.43
  -6  -2  10   23.49    1.56
  -6  -2  10   20.80    1.47
  -6  -2   9    0.98    1.17
  -6  -2   9    1.60    1.11
  -6  -2   8    8.81    1.27
  -6  -2   8    9.95    1.23
  -6  -2   7   18.99    0.82
  -6  -2   7   18.90    2.19
  -6  -2   7   18.33    1.32
  -6  -2   6   26.79    1.24
  -6  -2   6   25.53    1.39
  -6  -2   5   33.46    0.87
  -6  -2   5   31.91    1.45
  -6  -2   4   13.45    0.61
  -6  -2   4   10.79    1.18
  -6  -2   3    2.34    0.47
  -6  -2   3    1.70    1.54
  -6  -2   2   21.30    0.90
  -6  -2   2   19.53    1.17
   6   2  -1   53.32    1.52
  -6  -2   1   55.92    2.21
   6   2   0   40.10    1.30
  -6  -2   0   36.66    1.33
   6   2   1   20.51    1.02
  -6  -2  -1   20.25    1.05
   6   2   2  118.33    2.25
  -6  -2  -2  112.87    2.21
   6   2   3   43.27    1.80
  -6  -2  -3   38.61    1.22
   6   2   4    8.93    0.86
  -6  -2  -4    8.89    0.85
   6   2   5   66.41    1.52
  -6  -2  -5   64.69    1.48
   6   2   6   23.31    1.51
  -6  -2  -6   21.44    1.01
   6   2   7    9.76    0.86
  -6  -2  -7    9.15    0.89
   6   2   8   27.59    1.60
  -6  -2  -8   28.69    1.09
   6   2   9   17.34    0.96
  -6  -2  -9   15.67    1.00
   6   2  10   21.41    1.05
  -6  -2 -10   23.05    1.07
   6   2  11    3.73    1.33
  -6  -2 -11    2.83    0.89
   6   2  12   26.90    1.71
  -6  -2 -12   23.93    1.18
   6   2  13    4.41    1.41
  -6  -2 -13    5.64    1.45
   6   2  14    2.48    1.41
  -6  -2 -14    2.56    0.90
   6   2  15    0.85    0.90
  -6  -2 -15    0.03    0.91
   6   2  16    8.11    1.14
  -6  -2 -16    4.22    1.66
  -6  -3  12    7.59    1.33
  -6  -3  12    8.94    1.28
  -6  -3  11    1.46    1.19
  -6  -3  11    1.09    1.14
  -6  -3  10   -0.81    1.15
  -6  -3  10    1.04    1.09
  -6  -3   9   -0.85    1.13
  -6  -3   9    1.04    1.08
  -6  -3   8    2.54    0.81
  -6  -3   8    0.82    1.14
  -6  -3   8    0.58    1.08
  -6  -3   7   10.26    0.84
  -6  -3   7    9.48    1.25
  -6  -3   7   11.02    1.19
  -6  -3   6   25.60    0.97
  -6  -3   6   23.52    1.38
  -6  -3   5   10.59    0.75
  -6  -3   5    9.76    1.13
  -6  -3   4   51.46    1.59
  -6  -3   4   46.94    1.65
  -6  -3   3   70.55    1.33
  -6  -3   3   66.62    2.53
   6   3  -2   67.74    1.71
  -6  -3   2   66.29    1.21
  -6  -3   2   62.70    1.71
   6   3  -1    4.08    0.90
  -6  -3   1    0.10    1.39
   6   3   0    4.36    0.90
  -6  -3   0    5.86    0.89
   6   3   1   11.91    0.96
  -6  -3  -1   10.98    1.01
   6   3   2  163.84    2.91
  -6  -3  -2  163.47    2.90
   6   3   3   31.02    1.69
  -6  -3  -3   28.58    1.68
   6   3   4   13.36    0.96
  -6  -3  -4   13.85    1.44
   6   3   5    0.88    0.84
  -6  -3  -5    4.80    0.86
   6   3   6    9.91    0.93
  -6  -3  -6    8.54    0.97
   6   3   7   -0.02    0.79
  -6  -3  -7    1.25    0.82
   6   3   8   -0.16    0.82
  -6  -3  -8   -0.50    0.82
   6   3   9  105.59    2.25
  -6  -3  -9  103.15    2.24
   6   3  10   51.06    1.53
  -6  -3 -10   48.29    2.16
   6   3  11  129.86    3.45
  -6  -3 -11  126.17    2.72
   6   3  12   -0.09    1.50
  -6  -3 -12    2.41    0.95
   6   3  13    4.22    1.49
  -6  -3 -13   -0.18    0.97
   6   3  14    1.97    1.55
  -6  -3 -14    2.04    1.55
   6   3  15    2.87    1.56
  -6  -3 -15   -0.36    1.59
   6   3  16    6.30    1.13
  -6  -3 -16    4.09    1.18
   6   3  17    0.30    1.12
  -6  -3 -17    0.59    1.08
  -6  -4  11    4.72    1.22
  -6  -4  11    5.38    1.19
  -6  -4  10    4.70    1.90
  -6  -4  10    4.39    1.14
  -6  -4   9    6.30    1.90
  -6  -4   9    8.91    1.17
  -6  -4   8   -1.17    0.93
  -6  -4   8    1.65    1.66
  -6  -4   8    1.20    1.01
  -6  -4   7    0.27    1.39
  -6  -4   7    3.29    1.03
  -6  -4   6   -0.35    0.80
  -6  -4   6    3.09    0.99
  -6  -4   5   51.30    1.37
  -6  -4   5   50.25    1.62
  -6  -4   4   17.35    0.87
  -6  -4   4   15.95    1.82
   6   4  -3   48.27    1.57
  -6  -4   3   49.21    1.20
  -6  -4   3   47.46    1.55
   6   4  -2  132.56    2.64
  -6  -4   2  127.79    2.15
  -6  -4   2  123.31    2.53
   6   4  -1  119.94    2.39
  -6  -4   1  119.75    1.96
  -6  -4   1  118.50    2.43
   6   4   0   45.21    1.44
  -6  -4   0   41.74    1.41
   6   4   1  108.73    2.16
  -6  -4  -1  103.56    2.21
   6   4   2    2.03    1.40
  -6  -4  -2    1.54    0.87
   6   4   3   10.85    1.51
  -6  -4  -3    9.25    1.52
   6   4   4   59.58    1.55
  -6  -4  -4   56.01    2.17
   6   4   5   18.47    1.08
  -6  -4  -5   21.03    1.72
   6   4   6    8.63    1.50
  -6  -4  -6    8.85    1.51
   6   4   7   12.16    1.03
  -6  -4  -7   11.33    1.62
   6   4   8    3.18    1.47
  -6  -4  -8    2.30    1.50
   6   4   9   18.17    1.20
  -6  -4  -9   19.23    1.21
   6   4  10   82.65    2.11
  -6  -4 -10   89.14    2.13
   6   4  11    3.63    1.03
  -6  -4 -11    3.03    1.05
   6   4  12  220.08    5.51
  -6  -4 -12  217.29    4.57
   6   4  13  135.05    3.90
  -6  -4 -13  130.17    3.14
   6   4  14    7.94    1.76
  -6  -4 -14    6.90    1.14
   6   4  15    2.90    1.09
  -6  -4 -15    1.43    1.17
   6   4  16    8.98    1.26
  -6  -4 -16    5.91    1.35
   6   4  17    1.12    1.21
  -6  -4 -17    0.85    1.90
  -6  -5  11   14.21    1.96
  -6  -5  11   13.35    1.88
  -6  -5  10    9.43    1.85
  -6  -5  10    6.38    1.12
  -6  -5   9   57.74    1.97
  -6  -5   9   52.90    1.87
  -6  -5   9   49.92    1.78
  -6  -5   8   47.77    1.68
  -6  -5   8   45.06    1.73
  -6  -5   8   42.49    1.63
  -6  -5   7   18.35    1.21
  -6  -5   7   16.56    1.20
  -6  -5   6   74.43    1.90
  -6  -5   6   68.20    1.89
  -6  -5   5   10.44    0.99
  -6  -5   5    9.93    1.09
  -6  -5   4    0.18    0.80
  -6  -5   4    1.71    1.50
   6   5  -3   10.78    1.07
  -6  -5   3    8.94    0.89
  -6  -5   3    8.41    1.10
   6   5  -2    9.83    1.04
  -6  -5   2    6.58    0.82
  -6  -5   2    8.63    1.02
   6   5  -1   66.79    2.48
  -6  -5   1   68.15    1.48
  -6  -5   1   66.18    1.74
   6   5   0   40.11    2.12
  -6  -5   0   42.79    1.37
   6   5   1   71.48    1.78
  -6  -5  -1   66.61    1.74
   6   5   2   27.31    1.24
  -6  -5  -2   28.12    1.24
   6   5   3   21.39    1.19
  -6  -5  -3   30.27    1.84
   6   5   4    3.54    0.92
  -6  -5  -4    4.66    0.97
   6   5   5    7.76    1.01
  -6  -5  -5    6.70    1.05
   6   5   6    8.12    1.03
  -6  -5  -6    9.26    1.06
   6   5   7   20.60    1.22
  -6  -5  -7   18.37    1.22
   6   5   8   51.56    1.67
  -6  -5  -8   52.07    1.65
   6   5   9  104.68    3.36
  -6  -5  -9  104.25    2.48
   6   5  10   16.10    1.25
  -6  -5 -10   16.38    1.27
   6   5  11   -1.32    1.08
   6   5  12    4.42    1.14
  -6  -5 -12    1.52    1.12
   6   5  13    6.57    1.21
  -6  -5 -13    6.54    1.23
   6   5  14   22.79    1.44
  -6  -5 -14   20.47    1.50
   6   5  15    0.01    1.20
  -6  -5 -15    2.14    1.20
   6   5  16    1.27    1.23
  -6  -5 -16    3.04    1.34
   6   5  17   -0.18    1.31
  -6  -5 -17    2.09    1.37
  -6  -6  11    3.27    1.71
  -6  -6  11    2.55    1.09
  -6  -6  10   40.47    1.69
  -6  -6  10   37.55    2.35
  -6  -6   9    7.05    1.37
  -6  -6   9    5.74    1.09
  -6  -6   9    4.19    1.69
  -6  -6   8   13.71    1.42
  -6  -6   8   14.20    1.25
  -6  -6   8   14.60    1.80
  -6  -6   7   29.98    1.55
  -6  -6   7   27.30    2.04
  -6  -6   6   62.50    1.92
  -6  -6   6   59.38    2.58
  -6  -6   5   18.11    1.83
  -6  -6   5   13.94    1.20
   6   6  -4   85.86    2.11
  -6  -6   4   85.34    2.02
  -6  -6   4   82.12    2.13
   6   6  -3   54.88    1.67
  -6  -6   3   54.23    1.55
  -6  -6   3   51.60    1.65
   6   6  -2   53.04    1.62
  -6  -6   2   52.61    1.47
  -6  -6   2   54.48    2.39
   6   6  -1   17.72    1.14
  -6  -6   1   19.73    1.04
  -6  -6   1   17.81    1.18
   6   6   0    1.74    0.94
  -6  -6   0    1.47    0.79
  -6  -6   0    0.70    1.51
   6   6   1    1.62    0.91
  -6  -6  -1   -0.06    0.95
   6   6   2  159.66    3.07
  -6  -6  -2  153.26    3.07
   6   6   3   96.86    2.17
  -6  -6  -3   96.47    3.07
   6   6   4    9.87    1.69
  -6  -6  -4    8.94    1.12
   6   6   5   27.33    1.34
  -6  -6  -5   25.73    1.36
   6   6   6  125.02    2.69
  -6  -6  -6  120.19    2.67
   6   6   7   19.02    1.33
  -6  -6  -7   20.72    1.31
   6   6   8   75.30    2.06
  -6  -6  -8   76.61    2.97
   6   6   9    2.42    1.14
  -6  -6  -9    3.12    1.81
   6   6  10   39.10    1.62
  -6  -6 -10   34.86    1.65
   6   6  11   48.26    2.63
  -6  -6 -11   46.54    1.82
   6   6  12    4.49    1.22
  -6  -6 -12    5.50    1.27
   6   6  13   22.74    1.51
  -6  -6 -13   22.01    1.60
   6   6  14   -0.79    1.22
  -6  -6 -14    0.87    1.25
   6   6  15    0.97    1.97
  -6  -6 -15   -0.25    1.31
   6   6  16   -2.35    2.08
  -6  -6 -16    0.27    1.37
   6   6  17   19.64    1.75
  -6  -6 -17   16.85    1.83
  -6  -7  10   52.24    1.92
  -6  -7  10   52.44    1.95
  -6  -7   9    9.59    2.33
  -6  -7   9    4.33    1.11
  -6  -7   9    6.65    1.09
  -6  -7   8   22.81    1.64
  -6  -7   8   17.64    1.33
  -6  -7   8   19.29    1.30
  -6  -7   7   -1.68    1.23
  -6  -7   7   -0.86    1.00
  -6  -7   6   24.65    1.55
  -6  -7   6   20.39    1.28
  -6  -7   5   81.34    3.03
  -6  -7   5   73.16    2.06
   6   7  -4    2.26    1.02
  -6  -7   4    5.53    1.70
  -6  -7   4    4.75    1.05
   6   7  -3   46.99    1.59
  -6  -7   3   46.50    1.61
  -6  -7   3   47.68    2.31
   6   7  -2   70.46    2.60
  -6  -7   2   68.98    1.84
  -6  -7   2   70.17    1.95
   6   7  -1   56.12    2.40
  -6  -7   1   55.25    1.60
  -6  -7   1   56.31    1.77
   6   7   0    3.89    1.60
  -6  -7   0    4.71    1.50
  -6  -7   0    5.04    1.07
   6   7   1   66.65    2.56
  -6  -7  -1   64.85    1.90
   6   7   2   72.03    2.71
  -6  -7  -2   64.42    1.89
   6   7   3   16.19    1.24
  -6  -7  -3   20.21    1.98
   6   7   4  121.95    2.63
  -6  -7  -4  116.08    2.74
   6   7   5   27.13    1.44
  -6  -7  -5   24.98    1.49
   6   7   6   12.01    1.31
  -6  -7  -6    8.17    1.99
   6   7   7   10.40    1.31
  -6  -7  -7   12.69    1.39
   6   7   8   45.49    1.85
  -6  -7  -8   45.82    1.84
   6   7   9    4.25    1.95
  -6  -7  -9    0.38    1.24
   6   7  10    9.61    1.37
  -6  -7 -10    7.22    1.36
   6   7  11    5.63    1.34
  -6  -7 -11    4.45    2.05
   6   7  12   12.23    1.41
  -6  -7 -12    8.89    1.46
   6   7  13    1.80    1.28
  -6  -7 -13    0.54    1.33
   6   7  14    8.88    1.52
  -6  -7 -14   11.52    1.50
   6   7  15    0.80    1.38
  -6  -7 -15    1.61    1.39
   6   7  16    2.90    1.46
  -6  -7 -16    2.15    1.54
  -6  -8   9    1.82    2.36
  -6  -8   9    0.14    0.98
  -6  -8   9    1.01    1.56
  -6  -8   8   42.90    3.18
  -6  -8   8   38.83    1.63
  -6  -8   7    6.99    2.24
  -6  -8   7    4.70    1.06
  -6  -8   6   19.14    1.59
  -6  -8   6   17.36    1.27
  -6  -8   5   24.02    1.51
  -6  -8   5   20.95    1.31
   6   8  -4   41.96    2.24
  -6  -8   4   46.40    2.65
  -6  -8   4   43.00    2.30
   6   8  -3   12.34    1.13
  -6  -8   3   11.86    1.20
   6   8  -2    9.90    1.12
  -6  -8   2   11.98    1.89
  -6  -8   2   10.42    1.18
   6   8  -1   16.61    1.21
  -6  -8   1   16.53    1.24
  -6  -8   1   15.90    1.27
   6   8   0   14.98    1.23
  -6  -8   0   15.63    1.25
  -6  -8   0   15.55    1.28
   6   8   1    3.20    1.08
  -6  -8  -1    5.36    1.03
  -6  -8  -1    2.77    1.14
   6   8   2    1.50    1.06
  -6  -8  -2    1.77    1.10
   6   8   3   21.61    1.40
  -6  -8  -3   20.85    1.43
   6   8   4   36.12    1.58
  -6  -8  -4   34.62    1.67
   6   8   5    5.96    1.29
  -6  -8  -5    8.06    2.07
   6   8   6  235.85    6.22
  -6  -8  -6  228.23    4.98
   6   8   7  271.19    5.75
  -6  -8  -7  267.46    5.86
   6   8   8  523.53   13.37
  -6  -8  -8  506.47   13.20
   6   8   9  147.52    3.61
  -6  -8  -9  144.16    3.59
   6   8  10   21.99    1.68
  -6  -8 -10   22.73    1.64
   6   8  11    0.53    1.36
  -6  -8 -11    1.29    1.39
   6   8  12    0.46    1.38
  -6  -8 -12    1.25    2.17
   6   8  13    0.18    1.41
  -6  -8 -13    0.98    1.41
   6   8  14   14.63    2.69
  -6  -8 -14   12.45    1.70
   6   8  15    2.68    1.59
  -6  -8 -15    2.59    1.57
   6   8  16    0.77    1.60
  -6  -8 -16    3.75    1.65
  -6  -9   8    1.58    2.47
  -6  -9   8    0.14    1.01
  -6  -9   7    4.90    2.47
  -6  -9   7    2.38    1.73
  -6  -9   6    2.14    1.45
  -6  -9   6    3.60    1.68
  -6  -9   5    5.22    1.43
  -6  -9   5    6.65    1.15
   6   9  -4   15.27    1.20
  -6  -9   4   11.42    1.49
  -6  -9   4   14.55    1.26
   6   9  -3   41.95    1.56
  -6  -9   3   44.07    1.84
  -6  -9   3   42.04    1.67
   6   9  -2   50.75    1.72
  -6  -9   2   50.40    1.93
  -6  -9   2   53.27    1.83
   6   9  -1    4.19    1.07
  -6  -9   1    3.20    1.21
  -6  -9   1    2.19    1.80
   6   9   0    5.34    1.11
  -6  -9   0    6.74    1.17
  -6  -9   0    5.72    1.17
   6   9   1   42.13    1.62
  -6  -9  -1   44.15    1.68
  -6  -9  -1   41.10    1.71
   6   9   2   16.42    1.33
  -6  -9  -2   14.80    1.32
  -6  -9  -2   17.40    1.35
   6   9   3    4.53    1.15
  -6  -9  -3    7.33    1.24
   6   9   4    7.78    1.27
  -6  -9  -4    9.14    1.32
   6   9   5   10.40    1.34
  -6  -9  -5    7.23    1.42
   6   9   6   14.47    1.46
  -6  -9  -6   10.36    1.50
   6   9   7  122.03    3.13
  -6  -9  -7  116.05    4.37
   6   9   8    2.37    1.47
  -6  -9  -8    5.93    1.41
   6   9   9   -0.73    1.38
  -6  -9  -9    2.18    1.42
   6   9  10   24.55    1.79
  -6  -9 -10   19.31    2.81
   6   9  11   31.92    2.97
  -6  -9 -11   30.93    1.91
   6   9  12    2.88    2.44
  -6  -9 -12    5.30    1.56
   6   9  13    6.78    1.64
  -6  -9 -13    4.73    2.54
   6   9  14    3.71    1.65
  -6  -9 -14    3.62    1.62
   6   9  15    1.14    2.51
  -6  -9 -15   -1.25    1.62
   6   9  16   11.93    2.96
  -6  -9 -16   10.53    1.95
  -6 -10   8    2.44    2.80
  -6 -10   7   21.72    2.08
  -6 -10   7   22.00    1.48
  -6 -10   6   19.07    1.92
  -6 -10   6   16.54    1.40
   6  10  -5    4.95    1.07
  -6 -10   5    4.25    1.54
  -6 -10   5    3.11    1.16
   6  10  -4   32.03    1.45
  -6 -10   4   27.66    1.92
  -6 -10   4   28.99    1.55
   6  10  -3    5.98    1.10
  -6 -10   3    4.93    1.44
  -6 -10   3    6.31    1.21
   6  10  -2   16.67    1.92
  -6 -10   2   16.28    1.55
  -6 -10   2   15.94    1.32
   6  10  -1    4.60    1.73
  -6 -10   1    3.71    1.33
  -6 -10   1    3.47    1.84
   6  10   0   11.84    1.95
  -6 -10   0   13.19    1.42
  -6 -10   0   12.91    1.33
   6  10   1   -0.17    1.76
  -6 -10  -1   -0.40    1.23
  -6 -10  -1   -0.58    1.17
   6  10   2    9.10    1.28
  -6 -10  -2   13.75    1.35
  -6 -10  -2   11.97    1.35
   6  10   3   27.56    1.60
  -6 -10  -3   25.74    1.63
   6  10   4    0.39    1.24
  -6 -10  -4    1.75    1.98
   6  10   5    5.85    1.99
  -6 -10  -5   -1.11    1.29
   6  10   6    0.04    1.32
  -6 -10  -6   -0.68    2.08
   6  10   7   11.14    1.51
  -6 -10  -7    8.27    1.58
   6  10   8   24.47    1.90
  -6 -10  -8   23.44    1.88
   6  10   9    4.84    1.62
  -6 -10  -9    5.84    1.60
   6  10  10    7.39    1.57
  -6 -10 -10    3.87    1.56
   6  10  11   12.72    2.76
  -6 -10 -11    9.73    2.72
   6  10  12   -2.75    1.58
  -6 -10 -12    0.95    1.57
   6  10  13   -0.07    1.63
  -6 -10 -13   -0.39    1.58
   6  10  14   29.22    2.23
  -6 -10 -14   21.56    2.14
   6  10  15   -2.74    1.76
  -6 -10 -15    1.87    1.72
   6  10  16    9.96    2.02
  -6 -10 -16    5.26    2.02
  -6 -11   7   -0.60    1.81
  -6 -11   6   -0.47    1.68
  -6 -11   6    0.13    1.74
   6  11  -5    2.49    1.07
  -6 -11   5    1.79    1.64
  -6 -11   5    1.68    1.17
   6  11  -4    3.76    1.13
  -6 -11   4    6.74    1.64
  -6 -11   4    2.79    1.19
   6  11  -3   39.50    2.36
  -6 -11   3   41.00    2.09
  -6 -11   3   33.76    1.76
   6  11  -2   16.93    1.96
  -6 -11   2   11.70    2.54
  -6 -11   2   15.74    2.11
   6  11  -1    1.25    1.08
  -6 -11   1    2.37    1.40
  -6 -11   1   -0.49    1.17
   6  11   0   17.91    1.38
  -6 -11   0   16.84    1.58
  -6 -11   0   19.01    1.44
   6  11   1   33.51    2.42
  -6 -11  -1   33.70    1.81
  -6 -11  -1   33.42    1.72
   6  11   2    6.61    1.92
  -6 -11  -2    5.09    1.38
  -6 -11  -2    2.69    2.11
   6  11   3    2.92    1.25
  -6 -11  -3    1.98    1.30
  -6 -11  -3    2.91    1.31
   6  11   4    5.13    1.32
  -6 -11  -4    1.39    1.40
   6  11   5   23.07    2.58
  -6 -11  -5   21.91    1.65
   6  11   6    1.55    1.39
  -6 -11  -6    1.87    1.39
   6  11   7   14.61    2.58
  -6 -11  -7   15.17    1.74
   6  11   8    4.82    1.58
  -6 -11  -8    2.97    1.57
   6  11   9    3.05    1.60
  -6 -11  -9    0.22    1.58
   6  11  10    5.08    2.58
  -6 -11 -10    1.86    1.62
   6  11  11    6.97    1.84
  -6 -11 -11   10.87    1.89
   6  11  12    2.92    1.79
  -6 -11 -12   -0.85    1.72
   6  11  13    7.43    1.96
  -6 -11 -13   10.15    1.90
   6  11  14    1.86    1.91
  -6 -11 -14    5.60    2.93
   6  11  15   25.79    2.47
  -6 -11 -15   24.37    2.41
   6  12  -5    2.26    1.09
  -6 -12   5    1.46    1.83
  -6 -12   5    3.78    1.90
   6  12  -4    1.76    1.12
  -6 -12   4    2.97    2.76
  -6 -12   4    2.74    1.93
   6  12  -3    1.53    1.79
  -6 -12   3    3.24    1.70
  -6 -12   3    1.05    1.96
   6  12  -2    0.74    1.10
  -6 -12   2   -0.56    1.57
  -6 -12   2   -1.51    1.85
   6  12  -1   29.61    1.58
  -6 -12   1   30.24    2.03
  -6 -12   1   26.55    1.69
   6  12   0   20.72    1.44
  -6 -12   0   18.51    1.82
  -6 -12   0   18.96    1.55
   6  12   1    0.10    1.19
  -6 -12  -1   -0.65    1.46
  -6 -12  -1    1.64    1.24
   6  12   2   12.11    2.24
  -6 -12  -2   10.10    2.55
  -6 -12  -2   13.94    1.48
   6  12   3    4.55    1.29
  -6 -12  -3    1.05    1.44
  -6 -12  -3   -1.83    1.33
   6  12   4   54.21    2.14
  -6 -12  -4   44.77    2.18
  -6 -12  -4   50.44    2.16
   6  12   5    7.63    2.30
  -6 -12  -5    4.04    1.45
   6  12   6    4.54    1.55
  -6 -12  -6    8.09    1.58
   6  12   7    3.49    2.50
  -6 -12  -7    4.37    1.62
   6  12   8   -1.16    1.59
  -6 -12  -8   -1.18    1.56
   6  12   9    8.82    1.86
  -6 -12  -9   13.64    1.85
   6  12  10   11.72    2.97
  -6 -12 -10    9.05    1.94
   6  12  11    0.23    1.83
  -6 -12 -11   -1.82    1.81
   6  12  12    1.27    1.87
  -6 -12 -12    0.35    1.80
   6  12  13   11.49    2.15
  -6 -12 -13   10.37    2.05
   6  12  14    1.29    2.01
  -6 -12 -14    2.46    1.96
   6  13  -4   -0.65    1.12
  -6 -13   4    0.49    1.85
  -6 -13   4    0.48    1.25
   6  13  -3   17.10    2.16
  -6 -13   3   20.14    2.17
  -6 -13   3   17.92    1.64
   6  13  -2    7.78    1.31
  -6 -13   2   11.69    1.90
  -6 -13   2    7.48    1.40
   6  13  -1   28.25    1.62
  -6 -13   1   23.50    3.28
  -6 -13   1   24.33    1.74
   6  13   0    0.52    1.26
  -6 -13   0    1.84    1.60
  -6 -13   0    0.79    1.33
   6  13   1    1.00    1.25
  -6 -13  -1    0.69    1.58
  -6 -13  -1    0.56    1.34
   6  13   2    9.72    2.25
  -6 -13  -2   10.05    1.73
  -6 -13  -2    7.47    1.53
   6  13   3   57.16    2.30
  -6 -13  -3   58.15    2.53
  -6 -13  -3   57.19    3.34
   6  13   4    1.29    1.47
  -6 -13  -4    3.03    1.58
  -6 -13  -4    2.35    1.47
   6  13   5   19.43    2.78
  -6 -13  -5   17.79    1.80
  -6 -13  -5   21.31    1.83
   6  13   6   -0.44    1.55
  -6 -13  -6    4.82    2.46
   6  13   7    8.05    2.67
  -6 -13  -7    6.83    1.72
   6  13   8    1.37    1.67
  -6 -13  -8   -0.32    1.72
   6  13   9   31.98    2.37
  -6 -13  -9   32.67    2.43
   6  13  10   15.75    2.20
  -6 -13 -10   21.98    2.28
   6  13  11    2.30    3.04
  -6 -13 -11    2.02    2.99
   6  13  12    8.52    2.12
  -6 -13 -12    8.53    2.16
   6  13  13    2.42    2.09
  -6 -13 -13    1.86    3.19
   6  14  -2   11.13    2.16
  -6 -14   2    8.89    2.08
  -6 -14   2    8.71    1.58
   6  14  -1    1.15    1.34
  -6 -14   1    5.61    1.84
  -6 -14   1    3.15    1.43
   6  14   0   -0.44    1.30
  -6 -14   0   -0.14    1.78
  -6 -14   0   -1.32    1.39
   6  14   1    1.37    2.11
  -6 -14  -1   -0.20    2.78
  -6 -14  -1    2.36    1.41
   6  14   2   12.87    2.42
  -6 -14  -2   12.52    1.94
  -6 -14  -2   11.64    1.68
   6  14   3   17.88    1.81
  -6 -14  -3   23.92    2.06
  -6 -14  -3   20.24    1.86
   6  14   4    1.94    1.53
  -6 -14  -4    3.01    1.70
  -6 -14  -4    3.81    2.47
   6  14   5    0.80    1.59
  -6 -14  -5    4.67    1.62
  -6 -14  -5   -0.08    1.63
   6  14   6   -1.12    1.64
  -6 -14  -6   -3.56    1.56
  -6 -14  -6   -0.67    1.67
   6  14   7   10.57    1.88
  -6 -14  -7    9.41    1.91
   6  14   8    5.15    1.97
  -6 -14  -8   10.05    1.95
   6  14   9    0.75    1.87
  -6 -14  -9   -0.76    1.82
   6  14  10    3.20    2.02
  -6 -14 -10    4.41    3.21
   6  14  11   22.70    3.85
  -6 -14 -11   19.40    2.47
   6  14  12    0.43    2.20
  -6 -14 -12    4.14    3.36
   6  15   0    5.47    2.39
  -6 -15   0    7.84    2.11
  -6 -15   0    8.41    1.61
   6  15   1    1.64    2.23
  -6 -15  -1   -1.37    1.94
  -6 -15  -1    0.22    1.52
   6  15   2    4.26    1.52
  -6 -15  -2    6.88    1.98
  -6 -15  -2    3.07    1.57
   6  15   3    5.85    1.58
  -6 -15  -3    3.86    1.90
  -6 -15  -3    1.34    1.61
   6  15   4    1.92    1.60
  -6 -15  -4    1.24    1.79
  -6 -15  -4   -0.53    1.64
   6  15   5    4.24    1.67
  -6 -15  -5   -0.02    1.77
  -6 -15  -5   -0.92    2.74
   6  15   6    5.73    1.73
  -6 -15  -6    2.33    1.79
  -6 -15  -6    1.61    1.74
   6  15   7    2.16    1.85
  -6 -15  -7    5.43    1.70
  -6 -15  -7    3.41    1.88
   6  15   8   11.02    3.26
  -6 -15  -8    9.26    2.19
   6  15   9   -0.84    2.04
  -6 -15  -9   -1.66    2.04
   6  15  10   10.24    2.29
  -6 -15 -10    5.56    2.28
   6  15  11   22.10    2.62
  -6 -15 -11   16.73    4.08
   6  16   3    3.96    1.73
  -6 -16  -3    6.06    2.08
  -6 -16  -3    4.11    1.74
   6  16   4    4.52    2.76
  -6 -16  -4   -3.69    3.11
  -6 -16  -4    2.97    1.75
   6  16   5    0.55    1.79
  -6 -16  -5   -3.56    1.86
  -6 -16  -5   -0.75    1.77
   6  16   6    0.67    2.88
  -6 -16  -6    4.01    2.84
  -6 -16  -6   -2.44    1.83
   6  16   7    0.64    1.95
  -6 -16  -7   -1.57    1.79
  -6 -16  -7   -0.54    3.00
   6  16   8    4.68    3.34
  -6 -16  -8    4.34    1.85
  -6 -16  -8    7.82    2.12
  -7  12   2   -4.95    2.59
  -7  12   1   35.92    2.11
  -7  12   1   42.97    2.11
  -7  12   0    2.12    1.34
  -7  12   0   -0.21    2.12
  -7  12  -1   19.48    1.53
  -7  12  -1   18.96    1.52
  -7  11   6   11.15    2.31
  -7  11   5   38.58    2.67
  -7  11   4   10.54    1.98
  -7  11   3   11.65    1.84
  -7  11   2    4.60    1.61
  -7  11   1    5.42    1.51
  -7  11   1    3.71    1.49
  -7  11   0    8.49    1.42
  -7  11   0    7.46    1.39
  -7  11  -1   14.36    1.38
  -7  11  -1   15.73    1.42
  -7  11  -2    1.53    0.98
  -7  11  -2    3.38    1.65
  -7  11  -2   -0.97    1.08
  -7  11  -3    1.82    1.17
  -7  11  -3    3.63    1.00
  -7  11  -3    3.43    1.58
  -7  11  -4   22.64    2.40
  -7  10   7    4.25    2.22
  -7  10   6    2.82    2.00
  -7  10   5   20.43    2.25
  -7  10   4   29.51    2.30
  -7  10   3    9.42    1.78
  -7  10   2    1.57    1.52
  -7  10   1   -1.35    1.38
  -7  10   1    1.49    1.35
  -7  10   0    1.92    1.29
  -7  10   0    2.15    1.24
  -7  10  -1   53.52    1.50
  -7  10  -1   56.63    1.99
  -7  10  -1   56.23    1.95
  -7  10  -2    9.40    1.00
  -7  10  -2   11.88    1.78
  -7  10  -2    8.74    1.17
  -7  10  -3    1.45    1.01
  -7  10  -3    0.75    0.96
  -7  10  -3    0.41    1.52
  -7  10  -4   28.26    2.27
  -7  10  -4   22.94    1.72
  -7  10  -4   23.70    1.16
  -7  10  -5   15.04    1.51
  -7  10  -6    3.81    1.51
  -7   9   9   36.30    3.06
  -7   9   8    4.02    2.25
  -7   9   7   -0.08    2.03
  -7   9   6   57.81    4.42
  -7   9   5    3.12    1.88
  -7   9   4   13.52    1.90
  -7   9   3    3.38    1.62
  -7   9   2   -1.50    1.46
  -7   9   1    8.82    1.46
  -7   9   1    7.34    1.42
  -7   9   0   10.71    0.74
  -7   9   0   11.21    1.40
  -7   9   0   11.20    2.10
  -7   9  -1   15.05    0.92
  -7   9  -1   17.67    1.34
  -7   9  -1   16.99    1.32
  -7   9  -2   29.80    1.21
  -7   9  -2   31.73    1.43
  -7   9  -2   30.05    1.38
  -7   9  -3    1.38    0.92
  -7   9  -3    1.14    1.42
  -7   9  -3   -0.55    1.43
  -7   9  -4    0.07    1.65
  -7   9  -4    1.31    0.85
  -7   9  -4    0.66    0.82
  -7   9  -5    5.05    1.24
  -7   9  -5    2.78    1.21
  -7   9  -5    3.33    0.79
  -7   9  -6    0.39    1.37
  -7   9  -7   76.89    2.80
  -7   9  -8   -0.62    2.57
  -7   8   9   17.06    2.53
  -7   8   8   36.47    2.81
  -7   8   7    6.16    2.09
  -7   8   6    3.16    1.91
  -7   8   5    2.99    2.77
  -7   8   4    8.65    1.73
  -7   8   3   49.92    2.27
  -7   8   2   -2.82    1.41
  -7   8   2   -0.79    1.37
  -7   8   1   18.72    1.58
  -7   8   1   17.52    1.55
  -7   8   0   57.97    1.60
  -7   8   0   62.06    2.07
  -7   8   0   64.23    2.97
  -7   8  -1   10.50    0.77
  -7   8  -1    8.20    1.26
  -7   8  -1   10.19    1.21
  -7   8  -2   32.41    1.13
  -7   8  -2   34.47    1.41
  -7   8  -2   31.29    1.38
  -7   8  -3    7.60    0.96
  -7   8  -3    9.60    0.98
  -7   8  -3    8.32    0.98
  -7   8  -4    3.17    1.67
  -7   8  -4    5.43    1.35
  -7   8  -4    6.15    0.85
  -7   8  -5   53.32    1.82
  -7   8  -5   47.89    1.35
  -7   8  -5   48.11    1.30
  -7   8  -6   24.92    1.57
  -7   8  -6   19.76    0.89
  -7   8  -6   20.17    0.85
  -7   8  -7    0.63    1.38
  -7   8  -8    3.58    2.53
  -7   8  -9   28.39    3.35
  -7   7  10    4.04    3.53
  -7   7   9    6.41    2.20
  -7   7   8    8.99    2.19
  -7   7   7    8.82    3.17
  -7   7   6   36.72    2.39
  -7   7   5    1.24    1.68
  -7   7   4    3.97    2.49
  -7   7   3   39.41    2.05
  -7   7   2    9.96    1.56
  -7   7   2   11.62    1.54
  -7   7   1    3.89    1.33
  -7   7   1    4.45    1.29
  -7   7   0   43.35    0.95
  -7   7   0   45.78    1.80
  -7   7   0   46.76    1.76
  -7   7  -1   26.60    0.88
  -7   7  -1   28.04    1.45
  -7   7  -1   24.03    1.45
  -7   7  -2    1.49    0.72
  -7   7  -2    1.18    0.98
  -7   7  -2    1.73    0.95
  -7   7  -3   12.04    0.95
  -7   7  -3   11.24    1.04
  -7   7  -3   11.41    1.01
  -7   7  -4    3.26    1.47
  -7   7  -4    2.41    0.85
  -7   7  -4    4.51    0.82
  -7   7  -5   91.50    2.38
  -7   7  -5   84.63    2.31
  -7   7  -5   87.40    2.29
  -7   7  -6   35.90    1.73
  -7   7  -6   33.51    1.01
  -7   7  -6   31.31    0.98
  -7   7  -7    3.62    1.41
  -7   7  -7    3.56    0.61
  -7   7  -7    3.37    0.60
  -7   7  -8   10.06    1.63
  -7   7  -9    4.31    1.66
  -7   7 -10    0.57    1.77
  -7   7 -11   25.63    2.41
  -7   6  11   -0.69    3.52
  -7   6  11   -1.71    2.09
  -7   6  10   73.80    3.62
  -7   6   9    0.13    2.02
  -7   6   8   17.66    2.18
  -7   6   7   11.56    2.01
  -7   6   6   -0.69    2.72
  -7   6   5   43.15    2.29
  -7   6   4   33.18    2.04
  -7   6   4   29.71    2.01
  -7   6   3    4.06    2.35
  -7   6   3    2.05    1.42
  -7   6   2    5.10    1.41
  -7   6   2    3.09    1.36
  -7   6   1   11.46    0.60
  -7   6   1   11.27    1.44
  -7   6   1   12.32    2.22
  -7   6   0    0.44    0.45
  -7   6   0    0.26    1.18
  -7   6   0    0.87    1.14
  -7   6  -1   39.20    1.61
  -7   6  -1   35.82    1.52
  -7   6  -2  134.21    2.88
  -7   6  -2  139.02    3.78
  -7   6  -2  132.17    3.63
  -7   6  -3  167.08    3.07
  -7   6  -3  166.48    3.98
  -7   6  -3  159.19    3.14
  -7   6  -4    0.86    1.46
  -7   6  -4    3.86    0.87
  -7   6  -4    3.05    0.82
  -7   6  -5   12.78    1.17
  -7   6  -5   12.83    0.89
  -7   6  -5   11.23    1.28
  -7   6  -6   74.48    2.19
  -7   6  -6   70.70    1.50
  -7   6  -6   70.07    1.44
  -7   6  -7   73.21    2.37
  -7   6  -7   69.42    1.77
  -7   6  -7   70.88    1.39
  -7   6  -8    5.71    1.47
  -7   6  -8    3.22    0.83
  -7   6  -8    2.49    0.84
  -7   6  -9    7.93    1.66
  -7   6 -10   29.64    2.10
  -7   6 -11    0.69    1.83
  -7   6 -12    5.87    2.06
  -7   5  11   17.60    2.44
  -7   5  11   17.18    2.40
  -7   5  10   -1.37    3.09
  -7   5  10    0.20    1.94
  -7   5   9   50.14    2.85
  -7   5   9   50.02    2.74
  -7   5   8   20.52    2.19
  -7   5   8   18.80    2.12
  -7   5   7   27.22    2.23
  -7   5   7   25.55    2.18
  -7   5   6    2.19    1.68
  -7   5   6    1.20    1.67
  -7   5   5    0.89    2.44
  -7   5   5    0.26    1.50
  -7   5   4    3.55    1.60
  -7   5   4    6.42    1.56
  -7   5   3   20.29    1.68
  -7   5   3   16.70    1.61
  -7   5   2   17.77    1.55
  -7   5   2   13.88    2.42
  -7   5   1    1.03    0.27
  -7   5   1    1.41    1.27
  -7   5   1    1.17    1.20
  -7   5   0    1.79    0.64
  -7   5   0    1.90    1.15
  -7   5   0    3.80    1.79
  -7   5  -1   15.13    0.70
  -7   5  -1   18.58    2.00
  -7   5  -1   13.71    1.24
  -7   5  -2   53.36    1.25
  -7   5  -2   55.50    1.71
  -7   5  -2   49.99    1.65
  -7   5  -3  438.30    8.83
  -7   5  -3  437.37    8.56
  -7   5  -3  417.79    8.11
  -7   5  -4   40.44    1.39
  -7   5  -4   40.57    1.35
  -7   5  -4   39.03    1.28
  -7   5  -5  107.58    2.42
  -7   5  -5   98.17    2.04
  -7   5  -5   96.65    1.95
  -7   5  -6   24.26    1.47
  -7   5  -6   25.76    1.47
  -7   5  -6   23.04    1.34
  -7   5  -7  171.88    3.90
  -7   5  -7  166.55    3.24
  -7   5  -7  162.17    2.65
  -7   5  -8    4.44    1.35
  -7   5  -8    1.64    0.57
  -7   5  -8    2.14    0.90
  -7   5  -9    2.41    1.51
  -7   5  -9    3.50    0.48
  -7   5  -9    3.84    0.51
  -7   5 -10   16.68    1.87
  -7   5 -11    8.74    1.84
  -7   5 -12   35.49    2.54
  -7   4  11   43.32    2.78
  -7   4  11   44.62    4.00
  -7   4  10   15.43    2.21
  -7   4  10   13.84    2.16
  -7   4   9   27.65    2.32
  -7   4   9   24.48    2.28
  -7   4   8    0.74    1.74
  -7   4   8    1.14    1.67
  -7   4   7   55.82    2.54
  -7   4   7   50.19    2.53
  -7   4   6    0.59    1.60
  -7   4   6   -0.10    1.54
  -7   4   5    2.82    1.59
  -7   4   5    1.91    1.59
  -7   4   4   97.06    2.95
  -7   4   4   93.13    2.92
  -7   4   3  120.48    3.18
  -7   4   3  114.69    3.11
  -7   4   2   41.61    2.79
  -7   4   2   40.79    1.85
  -7   4   1   13.77    0.33
  -7   4   1   15.49    1.42
  -7   4   1   13.96    1.38
  -7   4   0    8.54    0.66
  -7   4   0    8.39    1.25
  -7   4   0    7.65    1.20
  -7   4  -1   11.17    0.61
  -7   4  -1   12.18    1.91
  -7   4  -1    9.98    1.83
  -7   4  -2   12.98    1.14
  -7   4  -2   15.00    1.18
  -7   4  -2   11.80    1.13
  -7   4  -3   25.33    1.02
  -7   4  -3   26.66    1.26
  -7   4  -3   23.67    1.21
  -7   4  -4   60.04    1.57
  -7   4  -4   64.74    1.65
  -7   4  -4   56.84    1.54
  -7   4  -5   85.54    2.93
  -7   4  -5   83.39    2.36
  -7   4  -6   20.67    2.03
  -7   4  -6   15.79    0.89
  -7   4  -7    6.01    2.01
  -7   4  -7    5.22    1.07
  -7   4  -8    5.62    1.32
  -7   4  -8    4.51    0.66
  -7   4  -8    3.46    0.99
  -7   4  -9   62.50    2.36
  -7   4  -9   63.29    1.22
  -7   4  -9   62.77    1.23
  -7   4 -10   20.29    1.87
  -7   4 -10   19.37    0.63
  -7   4 -10   19.60    0.99
  -7   4 -11    9.61    1.80
  -7   4 -12    0.66    2.73
  -7   4 -13    2.77    1.92
  -7   3  11   30.47    2.44
  -7   3  11   36.87    2.42
  -7   3  10    9.22    1.95
  -7   3  10    9.34    1.92
  -7   3   9   30.71    2.26
  -7   3   9   28.61    2.20
  -7   3   8   56.58    2.53
  -7   3   8   56.86    3.73
  -7   3   7   52.04    2.50
  -7   3   7   56.68    3.66
  -7   3   6   -1.18    2.48
  -7   3   6    4.68    1.58
  -7   3   5   33.67    1.94
  -7   3   5   31.31    1.92
  -7   3   4  192.63    5.85
  -7   3   4  197.27    4.64
  -7   3   3  174.34    4.05
  -7   3   3  171.59    4.01
  -7   3   2   20.21    2.38
  -7   3   2   18.29    2.42
  -7   3   1   36.60    0.52
  -7   3   1   38.85    1.75
  -7   3   1   36.00    1.65
  -7   3   0    0.60    1.16
  -7   3   0    2.89    1.11
  -7   3  -1    0.63    0.52
  -7   3  -1    3.98    1.06
  -7   3  -2    5.83    1.00
  -7   3  -2    5.31    1.03
  -7   3  -3    2.55    0.71
  -7   3  -3    1.14    0.90
  -7   3  -4  197.56    3.56
  -7   3  -4  186.07    3.44
  -7   3  -5  403.93    7.80
  -7   3  -5  391.40    7.12
  -7   3  -6    5.21    1.09
  -7   3  -6    1.95    0.77
  -7   3  -7   36.59    2.47
  -7   3  -7   34.79    1.08
  -7   3  -8   -3.30    1.96
  -7   3  -8   -0.59    0.65
  -7   3  -9   31.13    1.80
  -7   3  -9   30.65    0.94
  -7   3 -10   29.30    1.88
  -7   3 -10   28.38    0.89
  -7   3 -11   16.79    1.82
  -7   3 -11   15.32    0.98
  -7   3 -12   10.78    2.84
  -7   3 -13    1.04    1.83
  -7   3 -14    3.06    2.01
  -7   2  12    2.38    2.93
  -7   2  12    5.08    1.82
  -7   2  11    2.71    1.83
  -7   2  11    5.58    2.81
  -7   2  10   25.16    2.12
  -7   2  10   18.68    2.04
  -7   2   9    8.11    1.79
  -7   2   9    7.55    1.68
  -7   2   8   60.66    2.55
  -7   2   8   64.41    2.55
  -7   2   7   61.72    3.68
  -7   2   7   58.24    2.45
  -7   2   6    1.14    1.47
  -7   2   6   -0.37    1.50
  -7   2   5   10.56    1.62
  -7   2   5   13.12    1.61
  -7   2   4   87.46    2.69
  -7   2   4   89.47    3.88
  -7   2   3   14.14    1.55
  -7   2   3   13.55    1.50
  -7   2   2    2.20    0.15
  -7   2   2    2.27    0.10
  -7   2   2    1.42    1.32
  -7   2   2    3.38    1.21
  -7   2   1   35.00    0.57
  -7   2   1   35.91    2.43
  -7   2   0  185.14    3.74
  -7   2  -1    2.02    0.97
  -7   2  -2   21.79    1.19
  -7   2  -3    8.00    0.99
  -7   2  -4    9.05    0.96
  -7   2  -5   42.05    1.81
  -7   2  -6  360.58    6.42
  -7   2  -7   23.51    0.99
  -7   2  -8   15.79    0.88
  -7   2  -9   34.42    1.82
  -7   2  -9   36.03    1.05
  -7   2 -10    4.06    1.43
  -7   2 -10    5.77    0.69
  -7   2 -11    6.44    1.53
  -7   2 -11    6.12    0.65
  -7   2 -12   46.88    2.37
  -7   2 -12   38.10    1.10
  -7   2 -13    2.37    1.77
  -7   2 -14    0.43    1.85
  -7   1  12    7.44    1.81
  -7   1  12    7.23    1.79
  -7   1  11    5.96    2.69
  -7   1  11    3.05    1.65
  -7   1  10   -1.40    1.57
  -7   1  10    1.37    1.53
  -7   1   9    0.82    1.56
  -7   1   9    2.28    1.46
  -7   1   8   23.63    2.87
  -7   1   8   22.70    1.79
  -7   1   7    4.66    1.56
  -7   1   7    6.38    1.48
  -7   1   6   52.71    2.20
  -7   1   6   50.04    2.15
  -7   1   5   39.61    1.98
  -7   1   5   39.43    1.95
  -7   1   4  176.85    4.10
  -7   1   4  172.84    4.04
  -7   1   3  108.69    1.09
  -7   1   3  119.04    2.92
  -7   1   2   14.50    0.32
  -7   1   2   14.94    1.42
  -7   1   1    4.14    1.21
  -7   1   0  142.76    3.02
  -7   1  -1   37.29    1.47
  -7   1  -2   14.08    1.10
  -7   1  -3    0.16    0.86
  -7   1  -4    1.29    0.83
   7  -1   5   56.67    1.57
  -7   1  -5   55.80    1.48
   7  -1   6  200.31    3.63
  -7   1  -6  195.27    4.17
   7  -1   7   31.99    1.17
  -7   1  -7   31.38    1.13
   7  -1   8    8.95    0.90
  -7   1  -8    8.22    0.82
   7  -1   9    4.74    0.80
  -7   1  -9    1.68    0.75
   7  -1  10    2.38    0.76
  -7   1 -10    2.27    0.70
   7  -1  11    0.75    0.70
  -7   1 -11    1.46    1.08
  -7   1 -12  102.26    3.23
  -7   1 -12   98.83    2.46
   7  -1  13    1.20    0.63
  -7   1 -13    1.50    1.68
  -7   1 -13    0.84    1.04
  -7   1 -14   14.27    3.18
  -7   1 -15    1.82    1.98
  -7   0  12   -0.49    1.54
  -7   0  11   -0.19    1.58
  -7   0  11   -0.11    1.52
  -7   0  10    0.03    2.46
  -7   0  10    4.53    1.49
  -7   0   9   -0.06    1.44
  -7   0   9    0.87    2.17
  -7   0   8    5.81    1.53
  -7   0   8   10.10    2.33
  -7   0   7   51.48    3.19
  -7   0   7   50.45    3.12
  -7   0   6    0.64    1.32
  -7   0   6   -2.22    2.12
  -7   0   5   39.00    1.90
  -7   0   5   36.87    1.85
  -7   0   4  426.70    6.21
  -7   0   4  424.73    9.16
  -7   0   3   44.22    0.64
  -7   0   3   45.50    1.88
  -7   0   2   24.08    0.49
  -7   0   2   23.91    2.35
  -7   0   1    5.73    1.24
  -7   0   0   45.09    2.33
  -7   0  -1   75.20    1.94
   7   0   2    5.75    1.02
  -7   0  -2    6.60    1.01
   7   0   3   14.52    1.07
  -7   0  -3   13.25    1.04
   7   0   4   99.90    2.17
  -7   0  -4   95.29    2.07
   7   0   5  112.75    2.36
  -7   0  -5  113.46    2.25
   7   0   6    8.44    0.99
  -7   0  -6    1.01    0.82
   7   0   7   39.75    1.35
  -7   0  -7   38.91    1.26
   7   0   8    4.61    1.33
  -7   0  -8    3.01    0.84
   7   0   9    2.02    0.82
  -7   0  -9    3.39    0.80
   7   0  10   29.56    1.19
  -7   0 -10   29.78    1.12
   7   0  11    2.01    0.84
  -7   0 -11    2.25    1.22
   7   0  12   55.49    1.63
  -7   0 -12   55.39    1.47
   7   0  13   15.22    1.04
  -7   0 -13   13.27    0.94
   7   0  14    2.12    0.81
  -7   0 -14    3.73    1.84
  -7   0 -14    2.63    1.17
  -7   0 -15   -0.38    1.88
  -7  -1  11    3.10    1.53
  -7  -1  11   -0.21    2.29
  -7  -1  10    1.92    1.48
  -7  -1  10    3.27    2.25
  -7  -1   9    0.55    2.24
  -7  -1   9    0.83    1.34
  -7  -1   8    8.08    1.50
  -7  -1   8    9.50    1.42
  -7  -1   7   16.37    1.55
  -7  -1   7   17.84    1.56
  -7  -1   6   26.54    0.69
  -7  -1   6   27.17    1.73
  -7  -1   6   26.79    1.65
  -7  -1   5   17.35    0.59
  -7  -1   5   20.80    2.31
  -7  -1   4  411.76    6.19
  -7  -1   4  400.85    8.44
  -7  -1   3    5.35    0.43
  -7  -1   3    2.53    1.31
  -7  -1   2   11.22    0.51
  -7  -1   2   14.73    1.32
  -7  -1   1   71.47    2.02
  -7  -1   0    2.60    1.08
   7   1   1    8.93    1.10
  -7  -1  -1    8.80    1.11
   7   1   2  287.73    5.32
  -7  -1  -2  278.27    5.12
   7   1   3    1.01    0.93
  -7  -1  -3    1.99    1.40
   7   1   4    4.30    0.93
  -7  -1  -4    4.42    1.43
   7   1   5   12.83    1.56
  -7  -1  -5    9.95    1.52
   7   1   6    0.82    0.87
  -7  -1  -6    1.72    0.84
   7   1   7   64.73    2.32
  -7  -1  -7   63.35    1.64
   7   1   8   13.24    0.99
  -7  -1  -8   10.07    0.98
   7   1   9    1.34    0.82
  -7  -1  -9    0.61    1.31
   7   1  10    1.51    1.36
  -7  -1 -10    0.75    0.83
   7   1  11   18.63    1.65
  -7  -1 -11   18.69    1.05
   7   1  12    9.27    0.99
  -7  -1 -12    7.11    0.93
   7   1  13    5.03    1.54
  -7  -1 -13    6.78    0.92
   7   1  14   -2.46    1.49
  -7  -1 -14    0.05    0.85
  -7  -1 -15   -0.44    1.32
  -7  -1 -16   48.42    2.95
  -7  -2  11   -2.23    1.46
  -7  -2  11    1.27    2.14
  -7  -2  10   -1.01    1.41
  -7  -2  10    1.54    1.31
  -7  -2   9    0.66    1.34
  -7  -2   9    0.08    1.28
  -7  -2   8    2.88    1.34
  -7  -2   8    1.80    1.27
  -7  -2   7   16.54    0.78
  -7  -2   7   18.78    2.40
  -7  -2   7   16.85    1.50
  -7  -2   6    9.08    0.96
  -7  -2   6    8.07    1.35
  -7  -2   5   59.00    1.17
  -7  -2   5   59.09    2.00
  -7  -2   4   21.21    0.71
  -7  -2   4   19.93    2.26
  -7  -2   3  106.75    1.65
  -7  -2   3  105.27    2.65
  -7  -2   2    4.45    0.81
  -7  -2   2    5.18    1.18
  -7  -2   1    8.33    1.22
   7   2   0  116.23    2.59
  -7  -2   0  114.36    2.53
   7   2   1    9.78    1.15
  -7  -2  -1    8.74    1.12
   7   2   2  110.78    2.41
  -7  -2  -2  113.66    3.20
   7   2   3   56.67    2.29
  -7  -2  -3   53.95    1.59
   7   2   4    1.52    0.91
  -7  -2  -4   -0.92    0.92
   7   2   5   56.51    1.60
  -7  -2  -5   51.70    1.54
   7   2   6    0.33    0.89
  -7  -2  -6   -0.96    0.87
   7   2   7   10.84    1.03
  -7  -2  -7    9.53    1.60
   7   2   8   63.99    1.72
  -7  -2  -8   62.71    2.35
   7   2   9    2.93    1.50
  -7  -2  -9    4.64    0.94
   7   2  10   20.86    1.17
  -7  -2 -10   19.35    1.16
   7   2  11   88.21    2.13
  -7  -2 -11   89.51    2.79
   7   2  12   11.88    1.08
  -7  -2 -12    9.73    1.07
   7   2  13   21.11    1.26
  -7  -2 -13   20.55    1.23
   7   2  14   11.10    1.16
  -7  -2 -14   11.30    1.67
   7   2  15   16.40    1.33
  -7  -2 -15   12.74    1.23
  -7  -3  11    3.83    2.29
  -7  -3  11    2.30    2.14
  -7  -3  10    1.74    2.12
  -7  -3  10    0.37    1.30
  -7  -3   9   18.50    1.59
  -7  -3   9   13.81    1.54
  -7  -3   8    2.84    1.32
  -7  -3   8    2.74    1.22
  -7  -3   7    0.64    0.75
  -7  -3   7    0.67    1.28
  -7  -3   7    1.67    1.19
  -7  -3   6   21.01    0.91
  -7  -3   6   18.98    1.46
  -7  -3   5    8.07    0.75
  -7  -3   5    8.79    1.30
  -7  -3   4   -0.06    0.94
  -7  -3   4    1.37    1.79
  -7  -3   3   69.29    1.75
  -7  -3   3   70.93    2.08
  -7  -3   2    5.07    0.64
  -7  -3   2    6.76    1.19
   7   3  -1   -0.64    1.07
  -7  -3   1   -0.46    0.55
  -7  -3   1   -0.26    1.65
   7   3   0  110.85    2.54
  -7  -3   0  111.18    2.47
   7   3   1  123.73    2.64
  -7  -3  -1  122.34    2.71
   7   3   2    9.09    1.07
  -7  -3  -2    8.82    1.11
   7   3   3  103.84    2.29
  -7  -3  -3   98.09    2.25
   7   3   4    8.54    1.07
  -7  -3  -4    8.44    1.04
   7   3   5   84.41    2.02
  -7  -3  -5   78.07    1.92
   7   3   6  134.81    2.75
  -7  -3  -6  129.30    2.69
   7   3   7   15.05    1.15
  -7  -3  -7   11.52    1.14
   7   3   8   37.38    1.43
  -7  -3  -8   34.14    1.41
   7   3   9    0.88    1.50
  -7  -3  -9    0.31    0.95
   7   3  10    0.93    0.96
  -7  -3 -10    1.78    1.00
   7   3  11  114.17    2.64
  -7  -3 -11  118.37    3.46
   7   3  12    1.75    0.99
  -7  -3 -12    1.45    1.02
   7   3  13    1.26    1.00
  -7  -3 -13    1.77    1.02
   7   3  14   -1.94    1.01
  -7  -3 -14    0.47    1.04
   7   3  15    3.51    1.10
  -7  -3 -15    2.35    1.11
   7   3  16    3.88    1.15
  -7  -3 -16    3.91    1.85
  -7  -4  11    0.69    1.35
  -7  -4  11    2.92    1.99
  -7  -4  10   56.10    3.12
  -7  -4  10   46.09    2.00
  -7  -4   9    3.43    2.11
  -7  -4   9    4.86    1.30
  -7  -4   8    0.86    0.92
  -7  -4   8    4.31    2.04
  -7  -4   8    3.02    1.21
  -7  -4   7   54.16    2.09
  -7  -4   7   47.83    1.90
  -7  -4   6    1.89    0.83
  -7  -4   6    0.84    1.16
  -7  -4   5  211.58    3.76
  -7  -4   5  205.48    4.46
  -7  -4   4   15.79    0.88
  -7  -4   3   44.28    1.19
  -7  -4   3   43.00    1.70
   7   4  -2   33.59    1.54
  -7  -4   2   33.00    1.02
  -7  -4   2   33.70    1.51
   7   4  -1    1.10    1.11
  -7  -4   1    1.47    0.65
  -7  -4   1    1.75    1.78
   7   4   0    3.95    1.10
  -7  -4   0    4.82    1.13
   7   4   1   56.65    1.76
  -7  -4  -1   56.52    1.83
   7   4   2    0.64    1.01
  -7  -4  -2   -1.53    1.04
   7   4   3  119.51    2.62
  -7  -4  -3  115.56    2.54
   7   4   4   41.54    1.51
  -7  -4  -4   36.75    1.53
   7   4   5   45.93    2.37
  -7  -4  -5   46.90    1.61
   7   4   6   89.49    2.14
  -7  -4  -6   83.10    2.15
   7   4   7   90.96    3.00
  -7  -4  -7   91.32    3.13
   7   4   8   22.10    1.27
  -7  -4  -8   24.82    1.99
   7   4   9    2.46    1.03
  -7  -4  -9    0.60    1.69
   7   4  10   66.05    2.71
  -7  -4 -10   61.40    1.92
   7   4  11   47.41    1.77
  -7  -4 -11   49.98    1.80
   7   4  12    0.46    1.08
  -7  -4 -12    0.44    1.08
   7   4  13   -0.50    1.07
  -7  -4 -13   -1.12    1.06
   7   4  14   14.06    1.33
  -7  -4 -14   12.77    1.34
   7   4  15    1.38    1.19
  -7  -4 -15    0.79    1.16
   7   4  16   -0.97    1.18
  -7  -4 -16   -2.07    1.21
  -7  -5  10    2.03    1.33
  -7  -5  10    3.89    1.89
  -7  -5   9   65.22    2.34
  -7  -5   9   59.48    2.13
  -7  -5   8    1.90    1.09
  -7  -5   8    2.33    1.29
  -7  -5   8    3.21    1.18
  -7  -5   7   46.09    1.60
  -7  -5   7   37.99    1.72
  -7  -5   6   14.89    1.10
  -7  -5   6   13.94    1.31
  -7  -5   5   13.44    1.61
  -7  -5   5   14.68    1.31
  -7  -5   4   26.16    1.14
  -7  -5   4   23.14    2.20
   7   5  -3    1.77    1.10
  -7  -5   3    0.52    0.80
  -7  -5   3    1.47    1.10
   7   5  -2   19.09    1.37
  -7  -5   2   20.91    1.02
  -7  -5   2   19.84    1.39
   7   5  -1    0.48    1.72
  -7  -5   1    4.38    0.79
  -7  -5   1    4.03    1.83
   7   5   0   16.88    2.05
  -7  -5   0   22.07    1.33
   7   5   1   11.09    1.18
  -7  -5  -1   10.33    1.21
   7   5   2   20.72    1.30
  -7  -5  -2   20.81    1.33
   7   5   3    1.51    1.09
  -7  -5  -3    2.20    1.07
   7   5   4   39.74    2.27
  -7  -5  -4   33.29    1.55
   7   5   5   25.16    1.36
  -7  -5  -5   22.26    2.16
   7   5   6   56.11    1.75
  -7  -5  -6   54.77    1.83
   7   5   7  117.46    2.80
  -7  -5  -7  122.59    2.82
   7   5   8    6.93    1.20
  -7  -5  -8    7.28    1.20
   7   5   9    2.46    1.16
  -7  -5  -9    3.11    1.14
   7   5  10   10.45    1.27
  -7  -5 -10   12.91    1.30
   7   5  11   99.77    3.54
  -7  -5 -11   96.72    2.53
   7   5  12    7.16    1.94
  -7  -5 -12    3.53    1.25
   7   5  13    6.57    1.28
  -7  -5 -13    6.86    1.26
   7   5  14   -2.07    1.20
  -7  -5 -14    2.85    1.21
   7   5  15    5.22    1.32
  -7  -5 -15    6.03    1.34
   7   5  16   35.98    2.66
  -7  -5 -16   27.23    1.89
  -7  -6  10   21.73    1.62
  -7  -6  10   23.36    2.35
  -7  -6   9    0.99    1.28
  -7  -6   9    2.06    1.23
  -7  -6   9    3.19    1.88
  -7  -6   8   46.64    1.90
  -7  -6   8   43.51    1.96
  -7  -6   8   40.89    1.85
  -7  -6   7   42.63    1.68
  -7  -6   7   40.79    1.79
  -7  -6   6    2.46    1.04
  -7  -6   6    0.19    1.14
  -7  -6   5   36.73    2.16
  -7  -6   5   36.66    2.43
  -7  -6   4   20.08    1.19
  -7  -6   4   18.06    1.39
   7   6  -3    4.26    1.15
  -7  -6   3    3.08    0.98
  -7  -6   3    4.24    1.19
   7   6  -2   48.46    1.76
  -7  -6   2   48.25    1.45
  -7  -6   2   46.97    1.79
   7   6  -1   34.53    1.55
  -7  -6   1   37.50    1.32
  -7  -6   1   37.21    1.60
   7   6   0   74.70    2.13
  -7  -6   0   72.27    1.78
  -7  -6   0   73.66    2.11
   7   6   1  213.50    4.30
  -7  -6  -1  205.57    5.40
   7   6   2   29.66    1.51
  -7  -6  -2   28.86    1.55
   7   6   3    6.06    1.93
  -7  -6  -3    7.45    1.22
   7   6   4   40.30    1.65
  -7  -6  -4   39.90    2.52
   7   6   5    3.76    1.16
  -7  -6  -5    2.79    1.23
   7   6   6   20.23    1.37
  -7  -6  -6   19.55    1.48
   7   6   7   16.15    1.41
  -7  -6  -7   16.24    1.40
   7   6   8  115.83    2.85
  -7  -6  -8  112.50    2.85
   7   6   9    9.93    2.11
  -7  -6  -9   11.40    2.09
   7   6  10    3.14    1.25
  -7  -6 -10    4.46    1.25
   7   6  11   19.13    1.52
  -7  -6 -11   18.51    1.52
   7   6  12   13.48    1.47
  -7  -6 -12   15.93    1.47
   7   6  13   55.08    2.14
  -7  -6 -13   53.03    2.18
   7   6  14    9.73    1.43
  -7  -6 -14    8.66    1.48
   7   6  15    2.02    1.36
  -7  -6 -15    3.31    1.42
   7   6  16   30.59    1.90
  -7  -6 -16   21.75    1.91
  -7  -7   9   13.63    1.67
  -7  -7   9   15.08    1.43
  -7  -7   9    8.99    1.39
  -7  -7   8   12.48    1.47
  -7  -7   8    8.28    1.36
  -7  -7   8    8.27    2.02
  -7  -7   7    0.30    1.24
  -7  -7   7    3.58    1.82
  -7  -7   6    4.40    1.89
  -7  -7   6    1.03    1.84
  -7  -7   5    3.16    1.76
  -7  -7   5    3.51    1.14
  -7  -7   4   50.19    1.73
  -7  -7   4   51.73    1.90
   7   7  -3  102.41    2.57
  -7  -7   3   99.89    2.42
  -7  -7   3   94.18    2.60
   7   7  -2   19.83    1.38
  -7  -7   2   19.12    1.25
  -7  -7   2   19.88    1.41
   7   7  -1    5.52    1.82
  -7  -7   1    4.40    1.00
  -7  -7   1    2.00    1.19
   7   7   0  219.07    5.45
  -7  -7   0  213.73    4.93
  -7  -7   0  207.75    4.43
   7   7   1   62.38    2.03
  -7  -7  -1   64.93    2.97
   7   7   2  266.69    5.39
  -7  -7  -2  254.28    5.34
   7   7   3    0.69    1.17
  -7  -7  -3    0.34    1.25
   7   7   4   33.33    1.65
  -7  -7  -4   30.39    1.72
   7   7   5  274.92    5.64
  -7  -7  -5  275.95    5.87
   7   7   6   -0.13    1.29
  -7  -7  -6    1.39    1.28
   7   7   7   70.37    2.32
  -7  -7  -7   73.67    2.29
   7   7   8    3.23    1.30
  -7  -7  -8    0.99    1.31
   7   7   9    1.57    1.27
  -7  -7  -9   -1.35    1.27
   7   7  10    2.32    1.29
  -7  -7 -10   -0.91    1.26
   7   7  11   -0.59    2.02
  -7  -7 -11   -0.86    2.08
   7   7  12    4.65    1.39
  -7  -7 -12    3.26    1.42
   7   7  13    5.48    1.39
  -7  -7 -13    4.30    1.43
   7   7  14    0.16    1.38
  -7  -7 -14   -0.95    1.39
   7   7  15    5.31    1.46
  -7  -7 -15    1.33    1.50
   7   7  16   13.97    1.70
  -7  -7 -16   11.76    1.76
  -7  -8   8    2.12    2.27
  -7  -8   8    1.42    1.18
  -7  -8   7    0.74    2.16
  -7  -8   7    0.86    1.17
  -7  -8   6    2.64    2.16
  -7  -8   6    3.06    1.23
  -7  -8   5    1.32    1.90
  -7  -8   5   -0.66    1.11
   7   8  -4    9.82    1.24
  -7  -8   4    6.56    2.05
  -7  -8   4    6.58    1.28
   7   8  -3   98.18    2.56
  -7  -8   3   99.40    3.45
  -7  -8   3   91.36    2.58
   7   8  -2   90.99    2.48
  -7  -8   2   94.14    2.40
  -7  -8   2   91.98    3.52
   7   8  -1    8.37    1.28
  -7  -8   1    8.15    1.17
  -7  -8   1   10.28    1.28
   7   8   0    9.72    1.33
  -7  -8   0   13.78    1.20
  -7  -8   0   12.97    1.37
   7   8   1  104.23    2.64
  -7  -8  -1  105.33    2.48
  -7  -8  -1  100.95    3.72
   7   8   2   50.28    2.78
  -7  -8  -2   45.43    1.92
   7   8   3   78.13    2.28
  -7  -8  -3   76.79    3.37
   7   8   4    1.84    1.22
  -7  -8  -4    0.39    1.28
   7   8   5   60.92    2.17
  -7  -8  -5   63.34    2.27
   7   8   6  289.78    6.28
  -7  -8  -6  281.68    6.23
   7   8   7   37.24    1.96
  -7  -8  -7   35.97    1.85
   7   8   8   32.96    1.83
  -7  -8  -8   30.64    1.90
   7   8   9   36.63    1.96
  -7  -8  -9   39.22    1.98
   7   8  10    1.70    1.38
  -7  -8 -10    2.40    1.38
   7   8  11    3.32    1.45
  -7  -8 -11    4.27    1.49
   7   8  12   12.55    1.62
  -7  -8 -12    8.52    2.49
   7   8  13    1.79    1.46
  -7  -8 -13    3.53    1.48
   7   8  14    2.52    1.55
  -7  -8 -14    5.62    1.58
   7   8  15    5.49    1.61
  -7  -8 -15    1.34    1.62
   7   8  16   -0.23    1.59
  -7  -8 -16    0.17    1.61
  -7  -9   8    4.57    1.22
  -7  -9   7    3.68    2.39
  -7  -9   7    1.31    1.16
  -7  -9   6    5.52    1.54
  -7  -9   6    5.00    1.28
  -7  -9   5   25.69    1.74
  -7  -9   5   21.90    1.56
   7   9  -4    0.87    1.13
  -7  -9   4    0.45    1.29
  -7  -9   4    0.69    1.18
   7   9  -3   15.15    1.32
  -7  -9   3   13.15    1.44
  -7  -9   3   12.66    1.41
   7   9  -2   -0.69    1.13
  -7  -9   2    0.11    1.19
  -7  -9   2    1.40    1.86
   7   9  -1   24.92    1.48
  -7  -9   1   23.30    1.49
  -7  -9   1   24.32    1.56
   7   9   0   18.22    1.43
  -7  -9   0   14.77    2.10
  -7  -9   0   17.75    1.49
   7   9   1   40.78    1.81
  -7  -9  -1   43.33    2.57
  -7  -9  -1   43.06    2.76
   7   9   2    2.53    1.25
  -7  -9  -2    4.71    1.32
   7   9   3   40.32    1.75
  -7  -9  -3   37.80    1.87
   7   9   4    3.94    1.32
  -7  -9  -4    3.34    1.32
   7   9   5    9.17    1.46
  -7  -9  -5    9.85    2.32
   7   9   6   53.25    3.21
  -7  -9  -6   53.00    2.23
   7   9   7   61.56    2.34
  -7  -9  -7   59.09    3.50
   7   9   8   40.06    2.08
  -7  -9  -8   38.38    2.09
   7   9   9   71.37    2.56
  -7  -9  -9   71.51    2.60
   7   9  10   12.34    1.64
  -7  -9 -10   10.80    2.60
   7   9  11    1.55    1.47
  -7  -9 -11    0.01    1.50
   7   9  12   63.53    2.53
  -7  -9 -12   56.30    2.58
   7   9  13   29.34    2.08
  -7  -9 -13   23.74    3.18
   7   9  14    0.85    2.52
  -7  -9 -14    0.42    1.64
   7   9  15    3.80    2.69
  -7  -9 -15    2.69    1.70
   7   9  16    2.64    1.77
  -7  -9 -16    3.69    1.78
  -7 -10   7    2.21    1.69
  -7 -10   7    0.48    1.88
  -7 -10   6    6.81    1.69
  -7 -10   6    3.47    1.37
  -7 -10   5   -1.74    1.53
  -7 -10   5    3.66    1.23
   7  10  -4   46.22    2.67
  -7 -10   4   45.14    2.25
  -7 -10   4   42.05    2.00
   7  10  -3    4.00    1.91
  -7 -10   3    4.49    1.45
  -7 -10   3    5.17    2.07
   7  10  -2    6.64    1.94
  -7 -10   2    4.71    1.43
  -7 -10   2    5.80    2.09
   7  10  -1    8.09    2.07
  -7 -10   1   10.93    1.40
  -7 -10   1    9.58    1.42
   7  10   0   -1.13    1.93
  -7 -10   0   -1.22    1.28
  -7 -10   0   -0.63    1.26
   7  10   1   86.93    2.54
  -7 -10  -1   81.99    2.51
  -7 -10  -1   83.30    3.58
   7  10   2    1.91    1.27
  -7 -10  -2    1.39    1.21
  -7 -10  -2    0.50    1.33
   7  10   3    0.27    1.28
  -7 -10  -3    1.16    1.37
   7  10   4    7.27    2.19
  -7 -10  -4    3.55    1.44
   7  10   5   -3.40    1.38
  -7 -10  -5   -3.24    1.47
   7  10   6    7.60    1.54
  -7 -10  -6    9.79    1.67
   7  10   7    9.87    1.69
  -7 -10  -7    9.90    1.61
   7  10   8   19.79    2.80
  -7 -10  -8   19.06    1.84
   7  10   9    2.44    1.58
  -7 -10  -9    1.13    1.63
   7  10  10   -0.81    1.52
  -7 -10 -10    1.92    1.56
   7  10  11    0.11    1.66
  -7 -10 -11    3.75    2.58
   7  10  12   23.80    3.08
  -7 -10 -12   18.33    2.05
   7  10  13   14.56    3.15
  -7 -10 -13   16.62    2.05
   7  10  14   15.07    2.00
  -7 -10 -14   13.56    3.09
   7  10  15    3.75    1.89
  -7 -10 -15    2.94    1.83
  -7 -11   6    5.43    1.86
  -7 -11   6    5.88    2.08
  -7 -11   5    4.60    1.72
  -7 -11   5    3.80    2.06
   7  11  -4   36.16    2.61
  -7 -11   4   33.82    2.26
  -7 -11   4   33.82    2.74
   7  11  -3   18.31    1.49
  -7 -11   3   16.33    1.84
  -7 -11   3   15.08    2.40
   7  11  -2   20.87    1.55
  -7 -11   2   19.04    1.77
  -7 -11   2   17.88    1.66
   7  11  -1   11.07    1.35
  -7 -11   1    9.08    2.47
  -7 -11   1    7.88    1.45
   7  11   0    0.01    1.21
  -7 -11   0    1.02    2.15
  -7 -11   0    0.86    1.30
   7  11   1    6.44    2.19
  -7 -11  -1    4.94    1.49
  -7 -11  -1    9.35    1.45
   7  11   2   94.39    2.73
  -7 -11  -2   86.92    2.72
  -7 -11  -2   83.86    2.73
   7  11   3    6.06    1.33
  -7 -11  -3    2.18    1.38
  -7 -11  -3    1.18    1.47
   7  11   4    0.97    1.37
  -7 -11  -4    1.31    2.25
   7  11   5    4.74    1.45
  -7 -11  -5    4.51    1.53
   7  11   6    2.36    1.47
  -7 -11  -6    2.10    1.52
   7  11   7   13.79    1.78
  -7 -11  -7   15.48    1.80
   7  11   8    2.50    1.59
  -7 -11  -8    6.47    1.60
   7  11   9    5.56    1.67
  -7 -11  -9    0.41    1.75
   7  11  10   15.62    2.01
  -7 -11 -10   15.35    2.01
   7  11  11   55.35    3.90
  -7 -11 -11   53.55    2.72
   7  11  12   12.33    3.22
  -7 -11 -12   13.19    3.28
   7  11  13   37.20    2.57
  -7 -11 -13   33.02    2.64
   7  11  14   -1.22    1.92
  -7 -11 -14   -1.08    1.88
   7  11  15    7.36    2.03
  -7 -11 -15    0.66    3.15
   7  12  -4   20.81    2.48
  -7 -12   4   30.44    3.35
  -7 -12   4   21.38    1.73
   7  12  -3   91.56    2.72
  -7 -12   3   90.35    4.71
  -7 -12   3   82.27    2.90
   7  12  -2   44.37    2.02
  -7 -12   2   46.36    2.44
  -7 -12   2   45.10    2.16
   7  12  -1   42.98    1.95
  -7 -12   1   39.57    2.33
  -7 -12   1   42.83    2.10
   7  12   0    3.60    1.32
  -7 -12   0    1.25    1.54
  -7 -12   0    1.06    1.40
   7  12   1   12.45    2.27
  -7 -12  -1    4.99    1.62
  -7 -12  -1    8.70    1.53
   7  12   2   -0.23    1.34
  -7 -12  -2    2.11    2.37
   7  12   3   12.77    1.59
  -7 -12  -3   12.62    1.66
  -7 -12  -3   13.09    1.65
   7  12   4   15.06    1.62
  -7 -12  -4   11.91    1.68
  -7 -12  -4   17.10    1.72
   7  12   5    5.69    1.51
  -7 -12  -5    1.52    2.51
   7  12   6   17.89    1.84
  -7 -12  -6   14.82    1.89
   7  12   7    1.37    1.63
  -7 -12  -7    2.87    1.65
   7  12   8    7.51    1.73
  -7 -12  -8    4.85    1.77
   7  12   9   12.75    1.92
  -7 -12  -9   11.47    2.03
   7  12  10    1.96    1.85
  -7 -12 -10   -0.66    1.82
   7  12  11   15.28    3.40
  -7 -12 -11   19.64    2.25
   7  12  12    1.08    1.91
  -7 -12 -12    4.99    1.92
   7  12  13    5.15    1.95
  -7 -12 -13   -0.69    3.20
   7  12  14    4.60    2.02
  -7 -12 -14   -3.50    1.99
   7  13  -3   21.28    1.64
  -7 -13   3   22.73    2.31
  -7 -13   3   16.79    1.84
   7  13  -2    2.29    1.39
  -7 -13   2    3.24    1.82
  -7 -13   2    2.18    1.48
   7  13  -1   13.63    1.55
  -7 -13   1   11.79    1.97
  -7 -13   1   12.02    1.69
   7  13   0    1.82    1.39
  -7 -13   0   -1.27    2.74
  -7 -13   0    4.63    1.49
   7  13   1   32.45    2.81
  -7 -13  -1   27.83    2.18
  -7 -13  -1   25.71    2.02
   7  13   2   19.63    2.59
  -7 -13  -2   17.66    1.98
  -7 -13  -2   14.24    1.78
   7  13   3   79.65    2.86
  -7 -13  -3   82.02    3.03
  -7 -13  -3   82.98    4.20
   7  13   4   10.51    1.70
  -7 -13  -4   11.76    2.71
  -7 -13  -4    7.25    1.74
   7  13   5    0.95    1.58
  -7 -13  -5    0.72    1.53
  -7 -13  -5    1.67    1.58
   7  13   6    0.60    1.63
  -7 -13  -6    5.58    2.69
   7  13   7    7.54    1.81
  -7 -13  -7   10.07    1.85
   7  13   8   -3.31    1.76
  -7 -13  -8    2.67    1.78
   7  13   9   -2.31    1.80
  -7 -13  -9    2.61    1.83
   7  13  10    2.20    2.00
  -7 -13 -10    4.92    2.07
   7  13  11    1.51    3.15
  -7 -13 -11    4.25    2.00
   7  13  12    4.14    2.11
  -7 -13 -12    4.21    2.17
   7  13  13    7.03    2.19
  -7 -13 -13    5.40    2.19
   7  14  -1    3.16    1.56
  -7 -14   1    9.05    2.01
  -7 -14   1    7.91    1.60
   7  14   0    5.01    1.47
  -7 -14   0    0.70    1.88
  -7 -14   0    2.36    1.57
   7  14   1   32.18    2.97
  -7 -14  -1   32.68    2.34
  -7 -14  -1   27.19    2.10
   7  14   2    3.67    1.56
  -7 -14  -2    4.17    2.84
  -7 -14  -2    3.55    1.57
   7  14   3    1.17    1.53
  -7 -14  -3   -0.27    1.71
  -7 -14  -3    2.50    2.55
   7  14   4    2.29    1.61
  -7 -14  -4   -3.44    1.73
  -7 -14  -4    1.15    1.66
   7  14   5    5.99    1.75
  -7 -14  -5    8.02    2.74
  -7 -14  -5    7.34    1.88
   7  14   6   11.03    2.01
  -7 -14  -6   13.67    1.99
  -7 -14  -6   15.68    2.01
   7  14   7   13.82    2.07
  -7 -14  -7   10.80    3.29
   7  14   8   -0.93    1.84
  -7 -14  -8    2.07    1.94
   7  14   9    7.67    2.15
  -7 -14  -9    8.20    2.15
   7  14  10    1.59    1.94
  -7 -14 -10   -1.82    2.05
   7  14  11   -0.85    3.25
  -7 -14 -11   -1.27    2.20
   7  14  12    1.90    2.22
  -7 -14 -12    2.14    2.22
   7  15   1    5.64    2.57
  -7 -15  -1    1.80    2.06
  -7 -15  -1    5.89    1.75
   7  15   2    2.95    1.68
  -7 -15  -2    6.12    1.99
  -7 -15  -2    5.82    1.77
   7  15   3    3.63    1.69
  -7 -15  -3    1.26    3.05
  -7 -15  -3    2.13    1.74
   7  15   4   21.20    2.01
  -7 -15  -4   17.89    2.21
  -7 -15  -4   16.24    2.13
   7  15   5    0.27    1.77
  -7 -15  -5    3.72    1.92
  -7 -15  -5    2.63    1.83
   7  15   6   23.61    2.27
  -7 -15  -6   17.63    3.51
  -7 -15  -6   19.29    2.24
   7  15   7    2.09    2.02
  -7 -15  -7    7.74    1.82
  -7 -15  -7    3.10    2.02
   7  15   8    9.16    3.29
  -7 -15  -8    3.90    3.35
   7  15   9   20.11    2.36
  -7 -15  -9   17.46    2.50
   7  15  10   12.93    2.42
  -7 -15 -10   10.27    2.45
  -8  10   5   13.40    2.36
  -8  10   5   12.28    2.27
  -8  10   4    1.26    1.99
  -8  10   4    4.69    1.89
  -8  10   3    7.80    3.04
  -8  10   3    6.98    1.88
  -8  10   2    9.19    2.84
  -8  10   2    7.55    2.78
  -8  10   1   -1.05    2.51
  -8  10   1    3.25    1.55
  -8  10   0    2.27    2.24
  -8  10   0   -0.71    1.43
  -8  10  -1    7.12    0.85
  -8  10  -1   10.19    1.47
  -8  10  -1    7.75    1.42
  -8  10  -2    3.27    0.94
  -8  10  -2    2.23    1.21
  -8  10  -2    0.71    1.89
  -8  10  -3    2.69    1.06
  -8  10  -3    4.09    1.12
  -8  10  -3    5.32    1.73
  -8  10  -4    3.28    1.18
  -8  10  -4    2.16    1.01
  -8  10  -4    4.62    1.59
  -8   9   6   14.41    2.41
  -8   9   6    7.84    2.21
  -8   9   5    6.37    2.08
  -8   9   5    3.20    2.00
  -8   9   4   -0.58    1.86
  -8   9   4    0.07    1.78
  -8   9   3    1.75    1.83
  -8   9   3    6.97    1.75
  -8   9   2   12.15    1.86
  -8   9   2   13.34    2.83
  -8   9   1   -0.06    2.40
  -8   9   1   -1.23    1.48
  -8   9   0    5.31    2.27
  -8   9   0    2.68    1.44
  -8   9  -1    4.81    0.78
  -8   9  -1    5.11    1.37
  -8   9  -1    5.64    1.31
  -8   9  -2   11.10    0.97
  -8   9  -2   12.61    1.35
  -8   9  -2   13.76    2.03
  -8   9  -3   -2.69    1.46
  -8   9  -3    1.53    1.06
  -8   9  -3    2.09    1.64
  -8   9  -4   18.45    1.31
  -8   9  -4   16.91    1.84
  -8   9  -4   21.49    1.83
  -8   9  -5    5.81    1.29
  -8   9  -5    5.65    0.96
  -8   9  -5    5.71    1.47
  -8   9  -6   20.03    1.66
  -8   9  -7    1.90    1.55
  -8   8   8    5.94    2.35
  -8   8   8   -0.40    2.32
  -8   8   7   24.56    2.71
  -8   8   7   23.60    2.67
  -8   8   6    2.67    2.11
  -8   8   6    1.86    1.99
  -8   8   5   13.49    2.13
  -8   8   5    9.68    2.06
  -8   8   4    3.61    1.85
  -8   8   4    6.04    1.82
  -8   8   3   -0.94    1.66
  -8   8   3    1.38    1.57
  -8   8   2    1.19    1.54
  -8   8   2   -0.30    1.53
  -8   8   1    9.01    1.63
  -8   8   1    8.76    1.58
  -8   8   0    0.51    0.52
  -8   8   0   -0.80    1.32
  -8   8   0   -2.29    2.11
  -8   8  -1   25.76    0.95
  -8   8  -1   24.79    2.46
  -8   8  -1   26.48    1.61
  -8   8  -2    4.63    0.82
  -8   8  -2    4.40    1.21
  -8   8  -2    6.24    1.17
  -8   8  -3    1.50    0.89
  -8   8  -3    1.98    1.06
  -8   8  -3    4.55    1.63
  -8   8  -4   15.70    1.20
  -8   8  -4   13.99    1.12
  -8   8  -4   15.08    1.70
  -8   8  -5   10.84    1.32
  -8   8  -5   13.70    1.58
  -8   8  -5   13.44    1.05
  -8   8  -6    6.55    1.33
  -8   8  -6    3.47    0.85
  -8   8  -6    3.52    0.80
  -8   8  -7   11.98    1.60
  -8   8  -8    9.58    1.76
  -8   7   8    3.82    2.31
  -8   7   8    2.22    2.26
  -8   7   7    0.90    2.00
  -8   7   7   -0.50    1.98
  -8   7   6    0.41    1.93
  -8   7   6   -1.99    1.94
  -8   7   5   -2.32    1.89
  -8   7   5   -1.61    1.82
  -8   7   4    8.12    2.95
  -8   7   4    8.31    1.86
  -8   7   3    0.62    1.66
  -8   7   3    2.02    2.52
  -8   7   2   11.86    1.68
  -8   7   2    9.15    1.65
  -8   7   1    1.57    1.45
  -8   7   1    0.62    1.40
  -8   7   0    2.61    0.50
  -8   7   0    2.79    1.40
  -8   7   0    4.25    1.34
  -8   7  -1   10.12    0.72
  -8   7  -1   11.44    2.24
  -8   7  -1   10.91    1.40
  -8   7  -2  104.43    2.01
  -8   7  -2  108.40    3.57
  -8   7  -2  105.80    2.71
  -8   7  -3    4.62    0.88
  -8   7  -3    4.47    1.66
  -8   7  -3    4.14    1.07
  -8   7  -4    2.87    0.95
  -8   7  -4    2.48    0.99
  -8   7  -4    0.49    0.94
  -8   7  -5   16.00    1.29
  -8   7  -5   16.54    1.04
  -8   7  -6    3.25    1.21
  -8   7  -6    2.21    0.81
  -8   7  -6    2.42    0.79
  -8   7  -7   -1.34    1.38
  -8   7  -7    1.32    0.71
  -8   7  -7   -0.19    0.71
  -8   7  -8    1.83    1.59
  -8   7  -9   21.04    2.06
  -8   6   9   20.52    4.06
  -8   6   9   20.47    2.59
  -8   6   8   -1.15    2.14
  -8   6   8   -5.81    2.12
  -8   6   7   -1.17    1.89
  -8   6   7    0.28    1.96
  -8   6   6   17.90    2.22
  -8   6   6   14.98    2.12
  -8   6   5   13.97    2.04
  -8   6   5   13.81    3.15
  -8   6   4   -0.76    1.68
  -8   6   4    0.98    2.58
  -8   6   3   23.68    2.08
  -8   6   3   32.31    1.96
  -8   6   2   -0.20    1.50
  -8   6   2   -0.98    1.45
  -8   6   1    8.60    1.52
  -8   6   1    5.92    2.28
  -8   6   0   72.31    1.46
  -8   6   0   76.71    2.48
  -8   6   0   71.36    2.39
  -8   6  -1   17.23    0.72
  -8   6  -1   16.76    2.32
  -8   6  -1   15.61    2.21
  -8   6  -2    8.86    0.77
  -8   6  -2    8.27    2.02
  -8   6  -2    8.84    1.27
  -8   6  -3   89.30    1.91
  -8   6  -3   90.46    2.35
  -8   6  -3   86.70    2.23
  -8   6  -4   23.30    1.74
  -8   6  -4   21.49    1.87
  -8   6  -4   19.38    1.20
  -8   6  -5    2.95    1.06
  -8   6  -5    4.46    1.46
  -8   6  -5    2.90    0.90
  -8   6  -6   10.50    1.32
  -8   6  -6   12.73    0.95
  -8   6  -6   11.28    0.90
  -8   6  -7    0.94    1.30
  -8   6  -7    0.49    0.74
  -8   6  -7    1.12    0.72
  -8   6  -8    7.35    1.49
  -8   6  -8    2.34    1.08
  -8   6  -8    3.39    0.70
  -8   6  -9    6.13    1.69
  -8   6 -10   14.46    1.92
  -8   6 -11   20.86    2.27
  -8   5  10    8.77    3.65
  -8   5  10    6.37    2.29
  -8   5   9    5.15    2.11
  -8   5   9    0.63    2.09
  -8   5   8   17.89    3.64
  -8   5   8   13.80    3.69
  -8   5   7    4.78    1.97
  -8   5   7    5.00    3.07
  -8   5   6    2.98    1.85
  -8   5   6    1.77    1.88
  -8   5   5   10.00    1.84
  -8   5   5    6.81    1.86
  -8   5   4    3.50    1.66
  -8   5   4    1.76    1.63
  -8   5   3   -3.42    2.51
  -8   5   3    3.28    1.56
  -8   5   2   -0.44    1.44
  -8   5   2   -1.38    2.25
  -8   5   1   29.21    1.85
  -8   5   1   30.61    1.76
  -8   5   0   13.93    0.51
  -8   5   0   19.31    1.58
  -8   5   0   12.35    1.49
  -8   5  -1   19.43    0.73
  -8   5  -1   16.51    2.34
  -8   5  -1   19.67    1.44
  -8   5  -2    2.74    0.69
  -8   5  -2    1.75    1.21
  -8   5  -2    2.53    1.80
  -8   5  -3    4.70    1.27
  -8   5  -3    5.59    1.13
  -8   5  -3    2.94    1.08
  -8   5  -4   27.55    1.20
  -8   5  -4   28.48    1.34
  -8   5  -4   24.37    1.31
  -8   5  -5  161.53    3.38
  -8   5  -5  158.42    3.18
  -8   5  -5  149.75    3.00
  -8   5  -6    3.58    1.18
  -8   5  -6    3.38    0.87
  -8   5  -6    2.70    1.30
  -8   5  -7    4.32    1.26
  -8   5  -7    2.86    0.79
  -8   5  -7    2.32    0.76
  -8   5  -8    5.14    1.46
  -8   5  -8    5.27    1.18
  -8   5  -8    4.29    0.76
  -8   5  -9   14.67    1.76
  -8   5  -9   12.18    0.76
  -8   5  -9   14.27    0.79
[truncated: 108,080 more chars]
