# Supplementary material for: Crystal structure of tris­[4-(naphthalen-1-yl)phen­yl]amine
Source: Acta Crystallogr E Crystallogr Commun. 2020 Sep 18;76(Pt 10):1649–52. doi: 10.1107/S2056989020012529 (PMC7534244; doi:10.1107/S2056989020012529)
Supplement: Supplementary file 2 [file e-76-01649-Isup2.hkl]

data_I                                                                          
_shelx_title ' 200527_1TNA'                                                     
_shelx_refln_list_code          4                                               
_shelx_F_calc_maximum      228.70                                               
_exptl_crystal_F_000       656.00                                               
_reflns_d_resolution_high  0.7705                                               
                                                                                
loop_                                                                           
 _space_group_symop_operation_xyz                                               
 'x, y, z'                                                                      
 '-x, -y, -z'                                                                   
                                                                                
_cell_length_a    10.0952                                                       
_cell_length_b    13.0135                                                       
_cell_length_c    13.5643                                                       
_cell_angle_alpha  74.429                                                       
_cell_angle_beta   75.671                                                       
_cell_angle_gamma  78.309                                                       
                                                                                
_shelx_F_squared_multiplier     1.000                                           
                                                                                
loop_                                                                           
 _refln_index_h                                                                 
 _refln_index_k                                                                 
 _refln_index_l                                                                 
 _refln_F_squared_calc                                                          
 _refln_F_squared_meas                                                          
 _refln_F_squared_sigma                                                         
 _refln_observed_status                                                         
   1   0   0          7.26          0.45         1.12 o                         
   2   0   0       2654.32       2578.27        31.49 o                         
   3   0   0       1618.99       1609.29        17.20 o                         
   4   0   0         52.98         43.26         2.10 o                         
   5   0   0        466.21        561.61        12.72 o                         
   6   0   0        704.14        713.24        12.84 o                         
   7   0   0        156.33        177.58         9.18 o                         
   8   0   0        210.97        240.91         8.31 o                         
   9   0   0        210.09        202.79         8.86 o                         
  10   0   0        161.63        161.63         8.90 o                         
  11   0   0          8.18         18.43         7.33 o                         
  12   0   0         23.53         24.02         8.23 o                         
 -12   1   0          0.01         13.71         7.84 o                         
 -11   1   0         18.27         21.03         7.48 o                         
 -10   1   0         52.83         59.63         7.29 o                         
  -9   1   0        129.96        147.14         7.76 o                         
  -8   1   0         90.61         79.91         6.10 o                         
  -7   1   0        555.50        562.24        11.89 o                         
  -6   1   0         53.83         51.40         4.10 o                         
  -5   1   0       1285.97       1377.53        26.94 o                         
  -4   1   0       1791.33       1738.24        29.46 o                         
  -3   1   0        655.33        680.28         9.53 o                         
  -1   1   0        814.75        899.15         7.82 o                         
   2   1   0        606.31        585.66         5.74 o                         
   3   1   0      21152.66      24658.71       980.03 o                         
   4   1   0        258.44        251.19         4.79 o                         
   5   1   0         20.84         38.33         9.47 o                         
   6   1   0        155.69        127.55         3.40 o                         
   7   1   0          9.89         10.24         4.25 o                         
   8   1   0         93.75         88.57         6.26 o                         
   9   1   0        339.50        328.30        10.71 o                         
  10   1   0         50.06         48.64         7.05 o                         
  11   1   0         22.55         27.84         7.68 o                         
  12   1   0         13.99         29.93         8.47 o                         
 -12   2   0          6.74          7.96         5.97 o                         
 -11   2   0         67.67         71.75         7.36 o                         
 -10   2   0          0.69          0.53         2.38 o                         
  -9   2   0         70.62         58.65         2.15 o                         
  -8   2   0        782.94        757.23        16.54 o                         
  -7   2   0        704.29        729.15        14.73 o                         
  -6   2   0        361.50        363.00         7.96 o                         
  -5   2   0          3.56         -0.16         4.77 o                         
  -4   2   0        960.84       1010.31        18.98 o                         
  -3   2   0        182.36        173.88         2.36 o                         
  -2   2   0        383.98        422.88         8.82 o                         
  -1   2   0       2596.48       2706.39        22.04 o                         
   0   2   0       7686.27       8824.64       143.63 o                         
   1   2   0       1447.93       1233.10        11.31 o                         
   2   2   0       7473.40       8467.32       173.43 o                         
   3   2   0       4662.12       4610.61       156.63 o                         
   4   2   0       1128.35       1026.05        11.10 o                         
   5   2   0         33.69         51.77         2.82 o                         
   6   2   0        158.39        151.61         6.77 o                         
   7   2   0        467.76        454.02         7.13 o                         
   8   2   0          3.89          6.48         3.59 o                         
   9   2   0        840.52        797.05        18.71 o                         
  10   2   0         63.06         61.16         7.33 o                         
  11   2   0          9.78         11.22         7.36 o                         
  12   2   0         80.03        102.20        10.44 o                         
 -11   3   0          1.60          0.88         6.48 o                         
 -10   3   0         68.88         75.07         6.52 o                         
  -9   3   0          1.43          0.50         3.85 o                         
  -8   3   0         19.55         13.65         2.21 o                         
  -7   3   0          0.23          6.97         4.51 o                         
  -6   3   0        181.04        190.05         3.76 o                         
  -5   3   0          7.46          6.46         1.45 o                         
  -4   3   0       4635.82       5504.76       222.52 o                         
  -3   3   0        113.61        124.68         1.88 o                         
  -2   3   0        249.90        210.75         2.80 o                         
  -1   3   0       2168.83       2086.27        15.87 o                         
   0   3   0       1160.66       1006.58         7.92 o                         
   1   3   0       4736.11       5097.70        64.83 o                         
   2   3   0       3895.39       3899.02        81.76 o                         
   3   3   0       1221.32       1139.89        11.65 o                         
   4   3   0         24.62         38.95         7.62 o                         
   5   3   0        311.20        286.91        15.22 o                         
   6   3   0         19.32         20.59         2.95 o                         
   7   3   0        406.23        437.24         6.97 o                         
   8   3   0         12.70          3.75         3.45 o                         
   9   3   0        112.39        110.09         5.23 o                         
  10   3   0         31.58         25.84        11.18 o                         
  11   3   0         68.60         68.30         5.02 o                         
  12   3   0         18.58         13.61         3.19 o                         
 -11   4   0          3.44         18.61         5.43 o                         
 -10   4   0         26.42         16.39         5.83 o                         
  -9   4   0          6.29          8.08         1.97 o                         
  -8   4   0        435.49        405.35        10.76 o                         
  -7   4   0         31.23         32.91         2.07 o                         
  -6   4   0          8.06          9.57         1.81 o                         
  -5   4   0          2.18          2.62         2.40 o                         
  -4   4   0         31.53         41.87         2.01 o                         
  -3   4   0        230.95        224.08         5.20 o                         
  -2   4   0        332.88        334.21         2.88 o                         
  -1   4   0        237.90        227.64         1.77 o                         
   0   4   0       2382.31       2231.83        17.77 o                         
   1   4   0        846.35        838.15         7.38 o                         
   2   4   0        428.19        351.08         3.21 o                         
   3   4   0          2.14          3.03         1.85 o                         
   4   4   0       1816.22       1845.26        23.64 o                         
   5   4   0        410.59        408.59         5.51 o                         
   6   4   0        174.36        171.35         6.83 o                         
   7   4   0         21.33         17.39         3.10 o                         
   8   4   0          7.52         12.73         3.61 o                         
   9   4   0         71.58         78.09         4.84 o                         
  10   4   0        794.33        788.12        20.68 o                         
  11   4   0        430.88        442.56        12.56 o                         
  12   4   0         13.63         12.72         3.94 o                         
 -11   5   0          5.66         -0.09         7.38 o                         
 -10   5   0         44.82         56.91         5.38 o                         
  -9   5   0         12.13         10.34         2.55 o                         
  -8   5   0         79.18         56.80         6.92 o                         
  -7   5   0          4.30          8.65         2.14 o                         
  -6   5   0         97.62         95.48         4.20 o                         
  -5   5   0         66.57         68.75         5.06 o                         
  -4   5   0         16.44         11.89         2.30 o                         
  -3   5   0        988.85       1046.76        12.96 o                         
  -2   5   0       1163.37       1258.17        10.37 o                         
  -1   5   0        439.39        448.48         5.37 o                         
   0   5   0       1329.17       1308.72         9.42 o                         
   1   5   0        598.95        556.53         5.13 o                         
   2   5   0        941.16        884.98        11.26 o                         
   3   5   0        270.11        253.40         4.13 o                         
   4   5   0       2170.91       2234.72        23.43 o                         
   5   5   0        822.46        725.54        17.13 o                         
   6   5   0        175.66        165.55         5.28 o                         
   7   5   0         82.94         81.94        10.22 o                         
   8   5   0          0.40          3.24         9.47 o                         
   9   5   0         17.02         23.82         2.73 o                         
  10   5   0         66.60         74.29         3.45 o                         
  11   5   0         21.44         25.11         6.16 o                         
  12   5   0          0.41          3.57         5.12 o                         
 -10   6   0         63.63         65.41         6.66 o                         
  -9   6   0         24.30         24.43         3.31 o                         
  -8   6   0        313.89        287.66         5.64 o                         
  -7   6   0          0.32          1.96         1.55 o                         
  -6   6   0         31.67         26.33         2.05 o                         
  -5   6   0         66.46         68.86         5.63 o                         
  -4   6   0        390.12        404.08         5.22 o                         
  -3   6   0         51.07         58.59         1.53 o                         
  -2   6   0        290.16        289.60         3.07 o                         
  -1   6   0         37.70         34.87         1.59 o                         
   0   6   0        488.59        509.64         3.96 o                         
   1   6   0       1474.71       1485.71        14.96 o                         
   2   6   0        214.47        221.71         2.97 o                         
   3   6   0        251.96        271.73         3.81 o                         
   4   6   0        308.71        307.27         3.52 o                         
   5   6   0          0.30         14.62         2.33 o                         
   6   6   0          2.41          5.50         2.21 o                         
   7   6   0        296.89        289.07         4.52 o                         
   8   6   0        107.09        108.18         3.35 o                         
   9   6   0         76.16         76.01         3.38 o                         
  10   6   0         25.54         27.83         3.64 o                         
  11   6   0         26.91         30.16         3.61 o                         
  12   6   0        109.30        102.41         5.38 o                         
 -10   7   0          0.36         14.73         7.88 o                         
  -9   7   0          0.62          3.70         6.68 o                         
  -8   7   0         10.37         11.40         1.75 o                         
  -7   7   0        197.54        175.10         4.39 o                         
  -6   7   0          1.22         -0.41         1.72 o                         
  -5   7   0        179.00        173.41         3.23 o                         
  -4   7   0          0.99          2.14         1.76 o                         
  -3   7   0        133.34        135.74         1.94 o                         
  -2   7   0          8.64         11.14         1.28 o                         
  -1   7   0         29.11         29.51         1.96 o                         
   0   7   0         89.25         99.12         2.03 o                         
   1   7   0       1666.12       1658.08        16.01 o                         
   2   7   0        133.42        120.02         2.06 o                         
   3   7   0         61.80         66.58         2.33 o                         
   4   7   0        157.83        149.55         2.63 o                         
   5   7   0         81.64         80.85         2.69 o                         
   6   7   0         22.96         18.51         3.01 o                         
   7   7   0        837.43        838.23        11.34 o                         
   8   7   0         37.70         37.13         3.88 o                         
   9   7   0         11.23         14.18         3.19 o                         
  10   7   0         83.39         83.27         6.54 o                         
  11   7   0          0.39         -1.49         5.11 o                         
  12   7   0          2.14          2.32         5.04 o                         
 -10   8   0         25.44         29.68         6.24 o                         
  -9   8   0         96.82         79.20         6.15 o                         
  -8   8   0          0.10         -0.89         3.13 o                         
  -7   8   0        244.88        237.60         7.42 o                         
  -6   8   0        193.25        171.95         5.51 o                         
  -5   8   0        268.50        248.34         4.18 o                         
  -4   8   0        108.26        101.80         2.32 o                         
  -3   8   0        580.42        553.44         5.12 o                         
  -2   8   0         33.89         26.82         1.91 o                         
  -1   8   0         85.87         65.95         1.65 o                         
   0   8   0         71.21         60.69         2.90 o                         
   1   8   0       1308.86       1261.62        12.82 o                         
   2   8   0       1214.09       1192.47        11.77 o                         
   3   8   0         71.29         77.72         2.47 o                         
   4   8   0          8.48          8.55         1.91 o                         
   5   8   0          2.23          5.10         4.50 o                         
   6   8   0         59.30         60.59         2.85 o                         
   7   8   0         42.91         49.27         4.20 o                         
   8   8   0         28.99         23.90         4.01 o                         
   9   8   0        140.82        134.23         4.27 o                         
  10   8   0          1.77         10.81         3.93 o                         
  11   8   0         28.70         29.02         6.58 o                         
  -9   9   0        282.56        270.57        15.52 o                         
  -8   9   0         12.81         14.58         5.18 o                         
  -7   9   0         36.37         42.76         2.46 o                         
  -6   9   0         48.15         37.75         2.74 o                         
  -5   9   0         60.24         61.74         3.25 o                         
  -4   9   0          2.75          1.62         1.80 o                         
  -3   9   0       2271.10       2222.66        22.52 o                         
  -2   9   0        264.65        254.65         5.12 o                         
  -1   9   0         87.93         87.08         2.20 o                         
   0   9   0         11.43         17.18         1.70 o                         
   1   9   0         17.87         23.36         3.36 o                         
   2   9   0        496.10        468.67         5.49 o                         
   3   9   0          6.16          7.79         2.12 o                         
   4   9   0          0.03          3.41         2.03 o                         
   5   9   0         38.23         38.73         2.88 o                         
   6   9   0         20.48         23.52         2.61 o                         
   7   9   0         60.98         68.78         3.65 o                         
   8   9   0        285.55        285.47         6.75 o                         
   9   9   0        244.69        221.81         5.56 o                         
  10   9   0         41.70         48.44         6.56 o                         
  11   9   0          7.01          9.64         3.89 o                         
  -8  10   0          3.61          1.78         5.87 o                         
  -7  10   0          5.49          8.02         3.52 o                         
  -6  10   0         91.38         84.64         8.66 o                         
  -5  10   0         54.16         47.89         4.57 o                         
  -4  10   0          3.38          3.58         4.79 o                         
  -3  10   0       1296.33       1263.21        14.34 o                         
  -2  10   0        325.31        326.94         4.39 o                         
  -1  10   0          0.02          0.01         2.10 o                         
   0  10   0       2032.15       1968.94        22.51 o                         
   1  10   0        129.66        124.52         2.94 o                         
   2  10   0        685.46        682.62         7.92 o                         
   3  10   0        292.57        294.40         4.20 o                         
   4  10   0          1.10          1.48         3.60 o                         
   5  10   0         57.32         60.81         3.11 o                         
   6  10   0         57.47         50.50         3.42 o                         
   7  10   0          2.86         -3.21         3.21 o                         
   8  10   0         34.58         36.35         4.33 o                         
   9  10   0         12.66         14.39         3.92 o                         
  10  10   0          3.75          7.82         5.38 o                         
  11  10   0          0.20         -1.92         3.98 o                         
  -7  11   0         22.07         31.50         3.91 o                         
  -6  11   0        148.11        169.47        10.20 o                         
  -5  11   0        112.25        103.46         5.51 o                         
  -4  11   0          2.19          4.09         2.74 o                         
  -3  11   0        127.08        128.84         3.98 o                         
  -2  11   0         13.99         17.38         2.53 o                         
  -1  11   0          0.01          3.98         2.32 o                         
   0  11   0        357.38        341.60         4.64 o                         
   1  11   0         41.25         39.21         2.68 o                         
   2  11   0         83.13         85.44         2.69 o                         
   3  11   0        210.48        206.21         5.48 o                         
   4  11   0         59.31         58.16         3.90 o                         
   5  11   0         16.16         25.01         5.29 o                         
   6  11   0         67.11         70.98         3.32 o                         
   7  11   0          1.39          2.19         3.23 o                         
   8  11   0          1.45          9.18         4.22 o                         
   9  11   0         16.24         21.23         3.76 o                         
  10  11   0          3.17          1.79         3.90 o                         
  -7  12   0          3.47          4.80         4.59 o                         
  -6  12   0         40.32         47.97         8.59 o                         
  -5  12   0         27.70         31.98         4.84 o                         
  -4  12   0         66.09         65.32         3.67 o                         
  -3  12   0          0.63         -0.74         4.42 o                         
  -2  12   0         12.06         10.51         2.30 o                         
  -1  12   0        135.73        132.19         3.18 o                         
   0  12   0          0.01          4.51         4.29 o                         
   1  12   0         55.60         59.01         4.62 o                         
   2  12   0          0.00          1.43         4.36 o                         
   3  12   0         18.14         17.41         3.01 o                         
   4  12   0        254.73        233.91         4.42 o                         
   5  12   0         45.72         37.41         3.16 o                         
   6  12   0         75.22         77.20         3.59 o                         
   7  12   0          5.17          7.98         3.21 o                         
   8  12   0          5.96         12.11         3.53 o                         
   9  12   0          0.45          0.17         3.70 o                         
  -6  13   0          0.50          7.13         7.84 o                         
  -5  13   0         11.89         13.08         4.80 o                         
  -4  13   0          4.80         -1.24         7.31 o                         
  -3  13   0          2.04          0.29         3.58 o                         
  -2  13   0          3.60         11.93         3.45 o                         
  -1  13   0         26.88         29.23         3.21 o                         
   0  13   0         14.69         13.39         3.90 o                         
   1  13   0        149.92        136.85         3.42 o                         
   2  13   0         11.71         12.20         2.44 o                         
   3  13   0        175.41        179.45         3.99 o                         
   4  13   0         52.81         67.71         3.54 o                         
   5  13   0         58.23         62.25         3.64 o                         
   6  13   0          0.76          3.91         3.13 o                         
   7  13   0          7.98          9.00         5.91 o                         
   8  13   0          0.96          7.80         4.70 o                         
   9  13   0          0.94          4.62         4.52 o                         
  -4  14   0        212.19        225.90         6.20 o                         
  -3  14   0          0.06         -3.39         3.41 o                         
  -2  14   0         12.48         12.94         3.12 o                         
  -1  14   0          0.38          4.33         2.86 o                         
   0  14   0         21.85         22.01         3.08 o                         
   1  14   0          0.15          3.61         2.51 o                         
   2  14   0        121.55        116.06         4.48 o                         
   3  14   0          8.04          8.45         3.16 o                         
   4  14   0        148.43        154.07         4.29 o                         
   5  14   0          8.14         13.81         3.93 o                         
   6  14   0          0.06         -2.63         3.30 o                         
   7  14   0          7.09         11.66         4.56 o                         
  -3  15   0          4.40          6.04         3.79 o                         
  -2  15   0         22.56         23.79         3.00 o                         
  -1  15   0         20.40         26.61         3.44 o                         
   0  15   0         30.54         38.05         3.47 o                         
   1  15   0         31.61         36.49         3.54 o                         
   2  15   0         66.10         75.78         3.51 o                         
   3  15   0         68.97         82.36         4.58 o                         
   4  15   0        110.53        115.83         4.79 o                         
   5  15   0         36.21         38.58         4.28 o                         
   6  15   0         24.75         30.17         4.44 o                         
   0  16   0          0.26         -0.52         3.38 o                         
   1  16   0          4.90          7.70         3.01 o                         
   2  16   0         11.10          8.52         3.74 o                         
   3  16   0          4.28         -1.97         3.65 o                         
   4  16   0         13.78         12.58         4.63 o                         
  -5 -15   1         35.39         30.65         4.55 o                         
  -4 -15   1          2.91         -0.29         3.36 o                         
  -3 -15   1         49.14         52.01         6.24 o                         
  -2 -15   1          8.86         10.92         2.77 o                         
  -1 -15   1          1.96          2.93         2.56 o                         
   0 -15   1          5.85          8.77         3.72 o                         
   1 -15   1          8.44         10.64         3.09 o                         
   2 -15   1        171.50        180.39         6.16 o                         
  -7 -14   1         25.12         27.58         6.31 o                         
  -6 -14   1          8.27         12.14         4.20 o                         
  -5 -14   1         19.03         23.08         3.27 o                         
  -4 -14   1        100.17         85.74         3.73 o                         
  -3 -14   1        254.29        277.33        11.72 o                         
  -2 -14   1        106.56        103.73         3.38 o                         
  -1 -14   1         59.48         58.06         3.33 o                         
   0 -14   1         57.24         60.31         2.95 o                         
   1 -14   1          0.01         -1.62         3.75 o                         
   2 -14   1         12.53         18.10         2.56 o                         
   3 -14   1         12.05         16.73         3.46 o                         
   4 -14   1        100.51         91.88         5.75 o                         
  -8 -13   1         44.30         47.11         5.71 o                         
  -7 -13   1         56.11         49.91         3.89 o                         
  -6 -13   1        101.78        103.40         6.20 o                         
  -5 -13   1          9.48          4.25         2.84 o                         
  -4 -13   1         69.79         70.66         4.32 o                         
  -3 -13   1         35.37         32.84         3.21 o                         
  -2 -13   1         71.46         68.14         3.84 o                         
  -1 -13   1        147.57        134.23         3.37 o                         
   0 -13   1         81.19         87.20         3.18 o                         
   1 -13   1          2.30          3.48         2.16 o                         
   2 -13   1          0.65          0.91         2.52 o                         
   3 -13   1         31.63         31.66         6.12 o                         
   4 -13   1         24.75         28.86         3.51 o                         
   5 -13   1         15.79         17.68         4.61 o                         
  -9 -12   1          4.00          7.69         3.81 o                         
  -8 -12   1         31.68         27.76         5.09 o                         
  -7 -12   1        167.86        165.61         4.80 o                         
  -6 -12   1        114.93        113.32         4.20 o                         
  -5 -12   1         81.04         84.69         5.29 o                         
  -4 -12   1          2.77          6.58         2.51 o                         
  -3 -12   1         14.21         11.39         2.27 o                         
  -2 -12   1          0.00          2.07         3.88 o                         
  -1 -12   1        691.50        732.23         9.43 o                         
   0 -12   1        278.16        293.41         6.19 o                         
   1 -12   1         19.60         22.13         2.52 o                         
   2 -12   1         44.18         40.26         3.25 o                         
   3 -12   1          1.12         -1.73         2.81 o                         
   4 -12   1          8.37          6.14         4.02 o                         
   5 -12   1         48.69         53.40         4.65 o                         
   6 -12   1        264.42        282.79         6.01 o                         
   7 -12   1         90.07         75.70         4.25 o                         
 -10 -11   1          0.46          3.07         4.32 o                         
  -9 -11   1          5.69          8.42         4.01 o                         
  -8 -11   1         15.94          7.27         4.09 o                         
  -7 -11   1         30.65         38.40         3.61 o                         
  -6 -11   1          1.81          3.84         2.91 o                         
  -5 -11   1        336.06        349.54         5.47 o                         
  -4 -11   1          5.85          5.80         3.37 o                         
  -3 -11   1          1.59          3.32         2.59 o                         
  -2 -11   1         59.05         58.12         2.69 o                         
  -1 -11   1        474.05        457.11         5.64 o                         
   0 -11   1        203.99        196.23         5.09 o                         
   1 -11   1        374.82        372.35         5.40 o                         
   2 -11   1        335.62        337.42         4.71 o                         
   3 -11   1        404.16        399.61         7.46 o                         
   4 -11   1          0.06         -1.62         2.18 o                         
   5 -11   1          4.97          3.17         2.69 o                         
   6 -11   1         27.00         24.18         3.33 o                         
   7 -11   1         58.93         59.30         3.90 o                         
 -10 -10   1          0.51         -1.42         3.69 o                         
  -9 -10   1         62.02         53.51         3.99 o                         
  -8 -10   1         82.80         79.41         3.85 o                         
  -7 -10   1         37.25         39.25         3.54 o                         
  -6 -10   1         14.16         15.42         3.60 o                         
  -5 -10   1          1.05          0.09         2.78 o                         
  -4 -10   1         15.70         18.75         2.26 o                         
  -3 -10   1         10.47         11.53         4.30 o                         
  -2 -10   1        919.78        852.81         9.36 o                         
  -1 -10   1        757.98        763.64         8.15 o                         
   0 -10   1         35.41         31.03         2.29 o                         
   1 -10   1       1245.31       1229.82        12.63 o                         
   2 -10   1         53.87         55.38         2.40 o                         
   3 -10   1          9.21         10.98         2.12 o                         
   4 -10   1         82.48         74.69         2.87 o                         
   5 -10   1        331.69        310.39         7.13 o                         
   6 -10   1         21.60         18.25         2.57 o                         
   7 -10   1        219.62        217.08         4.02 o                         
   8 -10   1         26.40         31.66         3.12 o                         
 -11  -9   1         11.72         15.04         3.98 o                         
 -10  -9   1          9.32         17.03         6.06 o                         
  -9  -9   1         22.73         20.98         4.06 o                         
  -8  -9   1          8.92         12.73         3.31 o                         
  -7  -9   1         88.15         95.30         3.43 o                         
  -6  -9   1         18.96         13.58         2.88 o                         
  -5  -9   1          5.51          6.63         2.99 o                         
  -4  -9   1          9.37         12.03         2.02 o                         
  -3  -9   1        146.34        121.77         4.27 o                         
  -2  -9   1        356.12        340.86         4.32 o                         
  -1  -9   1          7.04          6.68         1.54 o                         
   0  -9   1        329.73        309.20         3.85 o                         
   1  -9   1         10.29         10.76         1.65 o                         
   2  -9   1       4398.34       4364.11        53.51 o                         
   3  -9   1        180.23        174.31         3.14 o                         
   4  -9   1        316.09        308.31         4.56 o                         
   5  -9   1         56.28         57.08         3.23 o                         
   6  -9   1        100.45         96.06         2.93 o                         
   7  -9   1         62.22         63.98         3.12 o                         
   8  -9   1         21.28         19.95         2.37 o                         
   9  -9   1         50.01         39.32         5.35 o                         
 -11  -8   1          0.45          1.61         3.58 o                         
 -10  -8   1         17.98         15.63        13.78 o                         
  -9  -8   1         56.80         62.36         3.60 o                         
  -8  -8   1          1.58         -0.53         2.71 o                         
  -7  -8   1         30.42         35.39         2.82 o                         
  -6  -8   1         69.78         64.45         2.82 o                         
  -5  -8   1         35.41         47.32         5.82 o                         
  -4  -8   1          3.89          3.80         3.73 o                         
  -3  -8   1          0.19         -0.92         1.59 o                         
  -2  -8   1        239.95        234.19         3.21 o                         
  -1  -8   1        118.07        117.77         2.06 o                         
   0  -8   1        514.95        482.87         4.07 o                         
   1  -8   1          1.33          3.79         1.21 o                         
   2  -8   1         52.11         49.53         1.54 o                         
   3  -8   1         53.33         51.55         2.08 o                         
   4  -8   1         17.51         15.54         2.27 o                         
   5  -8   1        488.21        467.66         6.40 o                         
   6  -8   1        216.33        193.11         3.49 o                         
   7  -8   1         53.30         39.50         2.28 o                         
   8  -8   1         90.01        101.76         3.06 o                         
   9  -8   1          0.01          1.42         8.07 o                         
  10  -8   1         19.45         19.88         5.58 o                         
 -11  -7   1         12.78         13.26         7.19 o                         
 -10  -7   1         34.52         34.09         3.44 o                         
  -9  -7   1          0.23          2.56         2.83 o                         
  -8  -7   1         37.67         36.99         3.54 o                         
  -7  -7   1         12.29         15.41         3.72 o                         
  -6  -7   1        236.30        219.79         4.19 o                         
  -5  -7   1        299.20        267.93         5.45 o                         
  -4  -7   1         16.45         17.68         2.36 o                         
  -3  -7   1         37.79         53.69         1.98 o                         
  -2  -7   1        189.73        197.17         2.59 o                         
  -1  -7   1         84.09         81.15         3.51 o                         
   0  -7   1         24.34         17.03         1.78 o                         
   1  -7   1         38.39         40.98         1.42 o                         
   2  -7   1         61.04         51.95         1.40 o                         
   3  -7   1        467.85        486.38         5.49 o                         
   4  -7   1        716.40        666.64         7.89 o                         
   5  -7   1        375.46        338.42         4.87 o                         
   6  -7   1          0.40          0.00         2.28 o                         
   7  -7   1        102.61        104.08         3.88 o                         
   8  -7   1         44.88         40.92         2.42 o                         
   9  -7   1        439.65        424.91        10.05 o                         
  10  -7   1         70.66         73.90         6.41 o                         
 -12  -6   1          5.03          7.76         4.53 o                         
 -11  -6   1         28.90         30.09         7.17 o                         
 -10  -6   1         40.48         41.57         3.40 o                         
  -9  -6   1         45.58         51.73         4.12 o                         
  -8  -6   1         15.82         21.96         5.85 o                         
  -7  -6   1        143.38        144.03         3.35 o                         
  -6  -6   1         76.90         73.12         2.57 o                         
  -5  -6   1        104.33        103.74         4.98 o                         
  -4  -6   1        703.49        720.25         7.15 o                         
  -3  -6   1          0.50          1.24         1.31 o                         
  -2  -6   1        757.79        805.17         7.32 o                         
  -1  -6   1        964.02        988.99         7.41 o                         
   0  -6   1         52.23         49.12         1.28 o                         
   1  -6   1         53.50         62.68         2.89 o                         
   2  -6   1        221.02        218.16         2.59 o                         
   3  -6   1        431.12        482.03         9.81 o                         
   4  -6   1         39.12         36.75         2.23 o                         
   5  -6   1        222.02        217.09         4.17 o                         
   6  -6   1        113.72        112.08         2.92 o                         
   7  -6   1        174.40        147.65         6.66 o                         
   8  -6   1         63.09         67.20         2.59 o                         
   9  -6   1          0.59          5.32         2.95 o                         
  10  -6   1          9.89          4.80         5.31 o                         
  11  -6   1        115.26        110.28         8.98 o                         
 -12  -5   1         70.38         62.57         4.38 o                         
 -11  -5   1          8.40          6.32         3.66 o                         
 -10  -5   1          3.09          4.86         4.47 o                         
  -9  -5   1          0.24         -3.57         4.05 o                         
  -8  -5   1         81.10         84.44         3.93 o                         
  -7  -5   1         14.38         14.46         3.95 o                         
  -6  -5   1        296.81        264.83         4.04 o                         
  -5  -5   1         52.45         47.35         2.14 o                         
  -4  -5   1         61.11         59.21         1.81 o                         
  -3  -5   1        173.96        158.17         2.79 o                         
  -2  -5   1         81.07         71.45         2.51 o                         
  -1  -5   1        750.89        692.83        10.23 o                         
   0  -5   1        567.86        547.46         8.84 o                         
   1  -5   1          0.56         11.56         1.27 o                         
   2  -5   1        750.39        784.41         5.66 o                         
   3  -5   1         31.60         35.05         1.48 o                         
   4  -5   1        335.04        348.56         4.59 o                         
   5  -5   1          1.41          0.94         1.46 o                         
   6  -5   1        114.83        115.47         2.39 o                         
   7  -5   1         63.31         59.89         4.59 o                         
   8  -5   1         77.64         76.00         3.06 o                         
   9  -5   1        273.46        256.70         6.80 o                         
  10  -5   1         34.23         27.39         4.75 o                         
  11  -5   1          2.54          4.54         5.40 o                         
 -12  -4   1         57.76         64.50        22.13 o                         
 -11  -4   1         50.73         59.32         3.75 o                         
 -10  -4   1         34.20         46.79         3.43 o                         
  -9  -4   1          1.30         -0.27         2.61 o                         
  -8  -4   1          0.21         -1.40         2.67 o                         
  -7  -4   1          2.30          5.56         2.11 o                         
  -6  -4   1        455.60        470.47         5.06 o                         
  -5  -4   1       1185.02       1215.85        11.51 o                         
  -4  -4   1        468.62        476.93         4.96 o                         
  -3  -4   1         30.46         63.86         8.82 o                         
  -2  -4   1        185.85        172.93         3.07 o                         
  -1  -4   1         26.72         26.23         1.02 o                         
   0  -4   1       1942.10       1980.62        15.70 o                         
   1  -4   1        263.64        290.77         2.18 o                         
   2  -4   1        325.38        320.64         2.98 o                         
   3  -4   1         36.16         46.05         1.71 o                         
   4  -4   1          5.58          5.48         1.63 o                         
   5  -4   1          4.68          4.98         1.93 o                         
   6  -4   1         99.92         99.83         4.30 o                         
   7  -4   1         41.81         43.97         2.18 o                         
   8  -4   1          0.05          0.51         2.51 o                         
   9  -4   1        125.47        122.97         2.95 o                         
  10  -4   1         18.57         17.26         5.00 o                         
  11  -4   1          0.48         -2.03         6.97 o                         
 -12  -3   1          0.70         -5.08         8.59 o                         
 -11  -3   1         83.63         80.38         3.94 o                         
 -10  -3   1        162.07        155.81         4.30 o                         
  -9  -3   1        467.43        460.03        10.89 o                         
  -8  -3   1         27.70         32.86         2.23 o                         
  -7  -3   1          0.81         -1.85         1.85 o                         
  -6  -3   1          0.71         11.37         7.84 o                         
  -5  -3   1        316.47        331.43         3.73 o                         
  -4  -3   1        517.37        503.93         7.38 o                         
  -3  -3   1        444.39        382.56         3.35 o                         
  -2  -3   1       1137.07       1070.36         8.23 o                         
  -1  -3   1          0.88          3.11         1.76 o                         
   0  -3   1        522.77        528.01         5.49 o                         
   1  -3   1         30.07         27.32         1.65 o                         
   2  -3   1        215.32        236.59         2.22 o                         
   3  -3   1        374.41        381.50         9.10 o                         
   4  -3   1        221.77        251.88         6.66 o                         
   5  -3   1        804.95        855.55         9.48 o                         
   6  -3   1        148.01        154.84         3.51 o                         
   7  -3   1          6.16          7.50         6.60 o                         
   8  -3   1          6.95          8.64         2.97 o                         
   9  -3   1          0.40          1.99         1.82 o                         
  10  -3   1          7.11          6.54         2.69 o                         
  11  -3   1          6.28         14.46         6.29 o                         
  12  -3   1          0.01         19.58        13.78 o                         
 -12  -2   1          3.59          7.60         8.43 o                         
 -11  -2   1        211.51        209.15        15.46 o                         
 -10  -2   1         23.48         27.67         7.29 o                         
  -9  -2   1         36.27         39.72         2.48 o                         
  -8  -2   1         79.32         65.22         6.10 o                         
  -7  -2   1         35.16         32.81         4.80 o                         
  -6  -2   1        217.57        213.39         5.12 o                         
  -5  -2   1        877.42        899.26        10.68 o                         
  -4  -2   1        293.87        285.54        18.12 o                         
  -3  -2   1       3543.85       3410.54        37.90 o                         
  -2  -2   1         23.26         33.62         1.57 o                         
  -1  -2   1         66.56         82.14         1.18 o                         
   0  -2   1       3798.32       4162.32        46.71 o                         
   1  -2   1        474.86        450.79         2.94 o                         
   2  -2   1          0.99         18.39         2.72 o                         
   3  -2   1        118.13        126.33         5.79 o                         
   4  -2   1         33.79          8.27         4.25 o                         
   5  -2   1          2.58          6.93         2.76 o                         
   6  -2   1         12.77         17.53         3.35 o                         
   7  -2   1          1.10          7.96         3.82 o                         
   8  -2   1         73.52         74.44         5.75 o                         
   9  -2   1        309.03        296.68         9.57 o                         
  10  -2   1          0.23          2.03         4.75 o                         
  11  -2   1          0.34          5.40         6.73 o                         
  12  -2   1          4.04         -1.46        10.63 o                         
 -12  -1   1         11.92         17.68         8.66 o                         
 -11  -1   1         32.02         20.62        13.55 o                         
 -10  -1   1         11.29          9.74         2.97 o                         
  -9  -1   1         12.49         -2.24         9.33 o                         
  -8  -1   1        201.85        196.49         8.15 o                         
  -7  -1   1        295.36        281.48         7.96 o                         
  -6  -1   1         38.35         24.34         3.74 o                         
  -5  -1   1        624.87        640.34        11.26 o                         
  -4  -1   1        827.89        842.83         9.48 o                         
  -3  -1   1        983.96        982.77        11.19 o                         
  -2  -1   1       3186.59       3276.93        36.38 o                         
  -1  -1   1       2615.43       2683.70        20.70 o                         
   0  -1   1       3277.78       3085.43       436.92 o                         
   1  -1   1       5985.70       6361.51       707.77 o                         
   2  -1   1       2071.28       1907.79        28.16 o                         
   3  -1   1        410.26        385.45         5.51 o                         
   4  -1   1        121.62        105.12         3.62 o                         
   5  -1   1        177.22        166.87         4.92 o                         
   6  -1   1          2.13          4.73         3.15 o                         
   7  -1   1        140.53        146.86         5.79 o                         
   8  -1   1          8.32         17.49         4.77 o                         
   9  -1   1          3.13          5.75         5.43 o                         
  10  -1   1        110.69         99.84         7.68 o                         
  11  -1   1         30.09         43.91         7.25 o                         
  12  -1   1          3.72         17.21         7.80 o                         
 -12   0   1          0.45         -8.94        13.47 o                         
 -11   0   1          0.01         -0.98         7.17 o                         
 -10   0   1          6.23          5.76         2.63 o                         
  -9   0   1          0.37          4.84         6.03 o                         
  -8   0   1         98.07        105.78        10.20 o                         
  -7   0   1         30.28         22.57         4.88 o                         
  -6   0   1          2.83          4.65         3.54 o                         
  -5   0   1         60.95         50.65         3.94 o                         
  -4   0   1          0.96          4.88         3.07 o                         
  -3   0   1        490.86        482.65         9.02 o                         
  -2   0   1       5790.06       6413.10       166.48 o                         
   1   0   1         13.72          4.00         1.08 o                         
   2   0   1       1957.35       1859.76        19.34 o                         
   3   0   1         25.86         15.03         1.50 o                         
   4   0   1         35.50         31.65         1.82 o                         
   5   0   1       1701.68       1722.42        22.21 o                         
   6   0   1        758.57        772.59         9.50 o                         
   7   0   1        286.69        296.17         7.64 o                         
   8   0   1         85.13         88.02         8.98 o                         
   9   0   1        131.54        156.75         7.88 o                         
  10   0   1        367.01        320.70        11.30 o                         
  11   0   1         14.68          7.80         6.81 o                         
  12   0   1         14.28         11.97         7.92 o                         
 -12   1   1        126.60        144.84        12.41 o                         
 -11   1   1         14.50         13.08        12.09 o                         
 -10   1   1         45.19         33.59         9.51 o                         
  -9   1   1          3.73         14.49         5.95 o                         
  -8   1   1         38.84         37.34         5.71 o                         
  -7   1   1         21.66         16.30         4.77 o                         
  -6   1   1        124.08        131.23         7.68 o                         
  -5   1   1        318.48        345.51         7.17 o                         
  -4   1   1         14.73         14.14         3.39 o                         
  -3   1   1        801.60        838.64        12.09 o                         
  -1   1   1       6818.62       7866.19       635.89 o                         
   2   1   1        344.40        315.25         3.54 o                         
   3   1   1       4976.77       5256.51        85.59 o                         
   4   1   1         13.70         13.57         2.15 o                         
   5   1   1       2024.72       2010.55        26.91 o                         
   6   1   1        137.37        128.69         6.22 o                         
   7   1   1         35.87         34.92         3.08 o                         
   8   1   1         46.75         40.57         5.36 o                         
   9   1   1          1.22          6.26         8.51 o                         
  10   1   1          0.16         -1.14         5.91 o                         
  11   1   1          0.61          5.83         6.66 o                         
  12   1   1          0.31          0.39        12.25 o                         
 -12   2   1          0.07          0.06         7.60 o                         
 -11   2   1         21.87         19.48         5.59 o                         
 -10   2   1          3.57          2.27         5.68 o                         
  -9   2   1        411.96        382.97        20.38 o                         
  -8   2   1        877.76        853.22         9.85 o                         
  -7   2   1        144.83        138.03         2.19 o                         
  -6   2   1         30.96         27.14         4.06 o                         
  -5   2   1        934.05        974.47        16.62 o                         
  -4   2   1        630.70        666.59         6.19 o                         
  -3   2   1          0.00          2.26         0.82 o                         
  -2   2   1        273.32        283.75         4.10 o                         
  -1   2   1       4484.09       5208.94        65.30 o                         
   0   2   1         59.62         64.18         1.29 o                         
   1   2   1       1023.00        983.61         8.51 o                         
   2   2   1      10181.41      11446.33       280.90 o                         
   3   2   1       1400.11       1364.70        14.73 o                         
   4   2   1        162.40        144.77         3.86 o                         
   5   2   1       1233.59       1233.91        17.25 o                         
   6   2   1         93.82         80.28         2.88 o                         
   7   2   1         40.62         36.53         3.16 o                         
   8   2   1        154.24        156.39         4.82 o                         
   9   2   1        192.16        170.53         7.92 o                         
  10   2   1          2.37          1.30         5.87 o                         
  11   2   1         94.80         91.45         8.82 o                         
  12   2   1          3.08          8.07         8.23 o                         
 -11   3   1          0.40          7.81         5.91 o                         
 -10   3   1        241.54        227.44         9.69 o                         
  -9   3   1         70.66         69.97         5.04 o                         
  -8   3   1         41.86         30.26         2.74 o                         
  -7   3   1        130.30        144.65         2.76 o                         
  -6   3   1         40.71         47.62         1.52 o                         
  -5   3   1         10.58         10.94         1.14 o                         
  -4   3   1         26.28         28.05         4.98 o                         
  -3   3   1       1966.42       2171.27        23.94 o                         
  -2   3   1        239.18        251.29         2.52 o                         
  -1   3   1          4.30          8.39         1.22 o                         
   0   3   1       4547.62       4927.47        62.19 o                         
   1   3   1       8913.64      10391.26       237.79 o                         
   2   3   1      18007.72      21227.17       761.57 o                         
   3   3   1       8437.42       9188.33       201.96 o                         
   4   3   1        125.70        111.32        10.20 o                         
   5   3   1       2376.00       2364.71        44.01 o                         
   6   3   1         42.91         45.24         2.74 o                         
   7   3   1        495.36        484.65         7.45 o                         
   8   3   1          7.20          4.10         5.10 o                         
   9   3   1         60.32         49.31         4.48 o                         
  10   3   1        218.27        205.07         9.65 o                         
  11   3   1        103.53        103.34         9.22 o                         
  12   3   1        137.69        226.73        20.13 o                         
 -11   4   1         12.98         13.41        15.28 o                         
 -10   4   1         82.61         94.21         5.93 o                         
  -9   4   1          6.00          7.69         4.80 o                         
  -8   4   1          0.48          0.24         3.30 o                         
  -7   4   1         66.48         54.64         1.68 o                         
  -6   4   1         84.73         76.56         4.45 o                         
  -5   4   1         83.58         87.07         5.77 o                         
  -4   4   1        315.90        314.72         8.07 o                         
  -3   4   1        249.70        296.10         2.96 o                         
  -2   4   1        465.50        456.53         3.05 o                         
  -1   4   1       1238.24       1203.57        15.06 o                         
   0   4   1        695.07        646.90         4.85 o                         
   1   4   1       2110.15       1999.64        24.93 o                         
   2   4   1         23.17         24.79         3.70 o                         
   3   4   1         39.51         42.18         2.26 o                         
   4   4   1       1483.03       1451.32        36.17 o                         
   5   4   1       5145.58       5179.69        93.62 o                         
   6   4   1        453.93        418.52        10.18 o                         
   7   4   1        213.52        222.86         5.00 o                         
   8   4   1         84.91         80.49         4.97 o                         
   9   4   1         12.91         24.53         5.13 o                         
  10   4   1          0.24          3.92         4.55 o                         
  11   4   1        127.00        134.53        10.08 o                         
  12   4   1         18.69         34.70         9.06 o                         
 -11   5   1          0.82          4.43         5.44 o                         
 -10   5   1          2.40          3.95         4.87 o                         
  -9   5   1          0.00          7.44         4.26 o                         
  -8   5   1        131.15        118.00         5.02 o                         
  -7   5   1          4.24          4.32         1.02 o                         
  -6   5   1         13.46         15.69         2.29 o                         
  -5   5   1         54.00         50.03         1.93 o                         
  -4   5   1         44.81         45.37         1.69 o                         
  -3   5   1        550.32        568.77         4.69 o                         
  -2   5   1        233.91        277.63         3.96 o                         
  -1   5   1       1997.24       1964.76        21.24 o                         
   0   5   1        784.12        731.91         7.25 o                         
   1   5   1        366.53        339.14         3.32 o                         
   2   5   1         88.62         89.97         2.06 o                         
   3   5   1          0.64         13.86         4.37 o                         
   4   5   1        261.98        246.63         4.01 o                         
   5   5   1        362.69        376.31         5.30 o                         
   6   5   1        286.22        272.05         9.59 o                         
   7   5   1         42.41         42.27         3.33 o                         
   8   5   1         37.16         26.64         3.65 o                         
   9   5   1        162.26        160.15         6.88 o                         
  10   5   1         76.23         80.99         5.61 o                         
  11   5   1         56.25         54.19         8.27 o                         
  12   5   1        203.29        229.41         7.68 o                         
 -10   6   1         67.16         76.44         5.94 o                         
  -9   6   1          1.73          7.98         4.42 o                         
  -8   6   1         17.11         31.11         5.28 o                         
  -7   6   1         51.46         45.24         2.12 o                         
  -6   6   1          0.52          4.30         4.49 o                         
  -5   6   1         89.97         85.65         3.43 o                         
  -4   6   1        707.75        740.87        15.83 o                         
  -3   6   1          8.99          6.62         1.16 o                         
  -2   6   1          1.67          2.47         1.32 o                         
  -1   6   1        136.49        120.80         4.57 o                         
   0   6   1         21.25         10.39         1.87 o                         
   1   6   1         11.28          6.78         5.22 o                         
   2   6   1       2145.01       2207.90        43.07 o                         
   3   6   1        436.30        415.37         8.05 o                         
   4   6   1        530.37        499.72         8.43 o                         
   5   6   1       1395.00       1363.57        16.89 o                         
   6   6   1          6.25          3.14         3.31 o                         
   7   6   1        843.86        829.00        15.62 o                         
   8   6   1        332.03        310.56         6.68 o                         
   9   6   1         44.87         63.89         4.54 o                         
  10   6   1          4.45          1.28         4.41 o                         
  11   6   1        288.21        297.98         6.28 o                         
  12   6   1          0.08          2.77         4.50 o                         
 -10   7   1        153.03        168.99         7.28 o                         
  -9   7   1         13.02         15.45         8.07 o                         
  -8   7   1          6.31          4.28         3.97 o                         
  -7   7   1          6.26         16.52         3.65 o                         
  -6   7   1         18.31         18.44         1.66 o                         
  -5   7   1        125.91        117.49         6.99 o                         
  -4   7   1          6.65          9.75         1.26 o                         
  -3   7   1         69.17         65.46         1.53 o                         
  -2   7   1          3.06          3.56         1.81 o                         
  -1   7   1         12.01         16.05         2.10 o                         
   0   7   1        884.73        817.79         7.24 o                         
   1   7   1         27.36         27.34         2.03 o                         
   2   7   1        226.62        206.06         2.67 o                         
   3   7   1        134.61        143.17         4.22 o                         
   4   7   1         16.49         22.15         2.07 o                         
   5   7   1        140.05        139.95         3.62 o                         
   6   7   1        250.14        257.97         6.01 o                         
   7   7   1        278.90        248.96         6.60 o                         
   8   7   1         27.29         33.73         4.57 o                         
   9   7   1         12.01          3.14         4.67 o                         
  10   7   1          0.74         -2.92         3.56 o                         
  11   7   1          0.00          3.59         3.37 o                         
  12   7   1         24.47         25.77         4.10 o                         
  -9   8   1         13.19          6.01         5.50 o                         
  -8   8   1         36.89         34.98         4.47 o                         
  -7   8   1         77.71         71.40         4.36 o                         
  -6   8   1         44.62         45.49         5.08 o                         
  -5   8   1         72.71         93.85         5.36 o                         
  -4   8   1          5.86          6.80         3.27 o                         
  -3   8   1        141.42        139.62         3.55 o                         
  -2   8   1        127.76        124.20         2.91 o                         
  -1   8   1          5.87         15.90         3.12 o                         
   0   8   1        438.76        410.65         4.19 o                         
   1   8   1         46.67         50.96         2.50 o                         
   2   8   1         10.27          8.82         1.62 o                         
   3   8   1          6.47         15.37         1.80 o                         
   4   8   1        331.29        336.80         4.95 o                         
   5   8   1         47.06         46.68         3.12 o                         
   6   8   1         13.01         16.29         3.27 o                         
   7   8   1        404.28        409.99         6.40 o                         
   8   8   1        252.13        227.96         6.01 o                         
   9   8   1         66.39         62.06         3.58 o                         
  10   8   1         38.30         34.72         4.85 o                         
  11   8   1         26.78         26.72         9.73 o                         
  12   8   1         28.41         15.87         5.83 o                         
  -9   9   1         40.66         48.76         7.09 o                         
  -8   9   1          0.38         -3.09         4.96 o                         
  -7   9   1         26.76         32.01         4.01 o                         
  -6   9   1          5.43          1.73         4.65 o                         
  -5   9   1          3.59          2.56         4.33 o                         
  -4   9   1         13.71         12.96         2.97 o                         
  -3   9   1         76.77         76.58         2.73 o                         
  -2   9   1         73.24         65.80         2.57 o                         
  -1   9   1        291.62        283.61         3.67 o                         
   0   9   1         81.65         74.10         2.88 o                         
   1   9   1        521.68        505.75         5.34 o                         
   2   9   1          7.89          1.95         1.90 o                         
   3   9   1         15.02         16.84         2.02 o                         
   4   9   1         62.81         63.35         3.08 o                         
   5   9   1         75.69         74.34         3.23 o                         
   6   9   1        172.24        167.40         3.79 o                         
   7   9   1        174.99        165.34         5.14 o                         
   8   9   1        106.99        102.33         4.40 o                         
   9   9   1        310.05        323.72         9.39 o                         
  10   9   1        184.65        181.85         5.33 o                         
  11   9   1          0.73         -0.49         4.45 o                         
  -8  10   1          4.16          6.33         8.47 o                         
  -7  10   1          0.50          0.34         5.59 o                         
  -6  10   1          1.55         -2.21         4.84 o                         
  -5  10   1         52.92         55.57         5.04 o                         
  -4  10   1         73.98         66.39         7.35 o                         
  -3  10   1          0.47         -3.50         3.62 o                         
  -2  10   1         24.29         27.79         2.52 o                         
  -1  10   1        190.10        183.72         3.28 o                         
   0  10   1         35.41         40.64         3.76 o                         
   1  10   1         97.45         90.08         4.06 o                         
   2  10   1        527.56        485.89         6.23 o                         
   3  10   1         12.23         14.60         2.20 o                         
   4  10   1         12.02          9.35         2.71 o                         
   5  10   1         91.43         89.29         3.44 o                         
   6  10   1          1.60         -1.62         3.01 o                         
   7  10   1        339.80        331.87         6.29 o                         
   8  10   1          0.19          7.24         4.17 o                         
   9  10   1          2.48         11.58         3.47 o                         
  10  10   1         26.48         24.70         5.25 o                         
  11  10   1          3.85          7.14         4.07 o                         
  -7  11   1         17.36         18.26         4.18 o                         
  -6  11   1          3.72          7.84         5.04 o                         
  -5  11   1         13.75         16.07         4.73 o                         
  -4  11   1         16.78         14.95         4.79 o                         
  -3  11   1         34.22         29.78         2.46 o                         
  -2  11   1        175.44        176.03         3.55 o                         
  -1  11   1        457.01        446.52         6.27 o                         
   0  11   1       4481.65       4442.76        66.78 o                         
   1  11   1        966.33        930.89        10.95 o                         
   2  11   1        843.34        780.83         9.32 o                         
   3  11   1         24.03         25.28         2.64 o                         
   4  11   1         31.09         27.96         3.87 o                         
   5  11   1        364.72        351.10         5.58 o                         
   6  11   1        142.70        132.11         4.37 o                         
   7  11   1         19.83         30.07         5.20 o                         
   8  11   1         35.17         31.48         4.01 o                         
   9  11   1         35.51         27.97         4.31 o                         
  10  11   1          4.86          9.42         3.99 o                         
  -7  12   1        127.40        156.59        13.88 o                         
  -6  12   1          0.13          3.47         5.16 o                         
  -5  12   1         16.95         24.73         5.20 o                         
  -4  12   1          0.26         -0.53         3.56 o                         
  -3  12   1         11.07         14.49         2.75 o                         
  -2  12   1         20.27         18.32         3.19 o                         
  -1  12   1        431.15        418.93         6.80 o                         
   0  12   1         70.88         66.77         2.99 o                         
   1  12   1          4.95          1.02         2.62 o                         
   2  12   1        128.36        118.43         3.72 o                         
   3  12   1        242.49        236.73         4.81 o                         
   4  12   1        294.95        287.73         5.48 o                         
   5  12   1         26.08         31.74         3.01 o                         
   6  12   1          3.38          1.62         2.91 o                         
   7  12   1         27.68         35.25         7.16 o                         
   8  12   1          6.88          7.74         4.59 o                         
   9  12   1         73.17         82.73         4.73 o                         
  10  12   1          8.55          5.59         4.93 o                         
  -6  13   1         11.33          9.96         5.59 o                         
  -5  13   1         72.32         76.01         6.22 o                         
  -4  13   1          8.96          9.53         4.07 o                         
  -3  13   1        112.47        110.25         3.66 o                         
  -2  13   1         33.78         40.44         2.85 o                         
  -1  13   1          0.27         -2.26         2.47 o                         
   0  13   1        490.06        480.49         7.86 o                         
   1  13   1        161.96        158.87         3.75 o                         
   2  13   1          1.13          3.11         2.91 o                         
   3  13   1         19.47         18.40         2.68 o                         
   4  13   1         26.72         26.51         3.67 o                         
   5  13   1          7.76         14.40         3.05 o                         
   6  13   1          3.47          2.99         3.12 o                         
   7  13   1        114.20        110.97         6.58 o                         
   8  13   1          4.86          3.41         4.16 o                         
   9  13   1        124.51        137.18         5.51 o                         
  -4  14   1        460.54        534.47        13.59 o                         
  -3  14   1         45.76         52.52         6.20 o                         
  -2  14   1         86.07         95.05         5.49 o                         
  -1  14   1          0.30          6.94         4.52 o                         
   0  14   1         22.30         24.06         2.87 o                         
   1  14   1        198.99        186.71         6.44 o                         
   2  14   1         52.14         55.67         5.50 o                         
   3  14   1          1.37         -0.94         3.45 o                         
   4  14   1          2.65          2.74         3.06 o                         
   5  14   1          2.84          6.25         3.16 o                         
   6  14   1          0.56          5.75         4.25 o                         
   7  14   1        118.16        119.80         6.73 o                         
   8  14   1         51.68         53.57         4.52 o                         
  -3  15   1          6.96         18.71         3.91 o                         
  -2  15   1         32.20         43.86         5.76 o                         
  -1  15   1         36.06         39.96         4.76 o                         
   0  15   1         22.03         28.06         4.23 o                         
   1  15   1        147.21        137.67         5.17 o                         
   2  15   1         17.02         30.93         5.13 o                         
   3  15   1          0.33          0.78         2.96 o                         
   4  15   1          3.53         16.05         4.08 o                         
   5  15   1          0.10          1.50         3.82 o                         
   6  15   1          0.79          0.42         4.15 o                         
   7  15   1         19.03         17.79         4.84 o                         
  -1  16   1         10.18          9.90         3.70 o                         
   0  16   1          0.39         -1.98         3.85 o                         
   1  16   1          4.91         14.05         3.44 o                         
   2  16   1        108.43        104.48         6.31 o                         
   3  16   1         72.93         69.33         4.92 o                         
   4  16   1         53.41         65.94         4.09 o                         
   5  16   1         46.72         41.62         5.28 o                         
  -4 -15   2        111.67        134.73         5.88 o                         
  -3 -15   2         54.18         56.98         3.74 o                         
  -2 -15   2          0.91          6.09         3.60 o                         
  -1 -15   2          6.80          5.30         4.57 o                         
   0 -15   2        244.38        273.32        18.12 o                         
   1 -15   2         38.33         53.84         8.07 o                         
   2 -15   2          1.38          1.93         6.89 o                         
  -6 -14   2         24.65         37.35         4.28 o                         
  -5 -14   2         21.66         31.04         4.59 o                         
  -4 -14   2         11.00         12.45         3.19 o                         
  -3 -14   2          1.62          3.25         4.09 o                         
  -2 -14   2         15.98         13.66         3.87 o                         
  -1 -14   2         31.42         31.87         3.01 o                         
   0 -14   2         46.60         55.00         3.87 o                         
   1 -14   2         28.14         28.44         2.40 o                         
   2 -14   2         24.09         24.31         4.35 o                         
   3 -14   2          7.82         14.60         3.28 o                         
  -8 -13   2          1.78          3.93         4.86 o                         
  -7 -13   2         14.91          9.93         3.49 o                         
  -6 -13   2         28.85         34.55         4.83 o                         
  -5 -13   2          4.44          9.18         3.50 o                         
  -4 -13   2         77.18         71.61         3.57 o                         
  -3 -13   2         67.23         72.07         2.86 o                         
  -2 -13   2         10.88         13.74         2.21 o                         
  -1 -13   2        165.78        171.51         6.70 o                         
   0 -13   2         99.54         97.57         4.04 o                         
   1 -13   2          7.50         12.16         2.69 o                         
   2 -13   2          0.17          3.02         4.44 o                         
   3 -13   2          3.05          1.53         3.16 o                         
   4 -13   2         30.84         38.52         4.14 o                         
   5 -13   2         55.35         63.27         3.92 o                         
  -8 -12   2        269.78        272.97         6.32 o                         
  -7 -12   2        167.96        177.88         4.97 o                         
  -6 -12   2          0.84         -0.94         3.19 o                         
  -5 -12   2          0.10         -0.19         2.97 o                         
  -4 -12   2         16.50         11.32         2.84 o                         
  -3 -12   2         22.26         20.64         2.24 o                         
  -2 -12   2        149.62        146.27         5.27 o                         
  -1 -12   2          3.40          8.00         1.87 o                         
   0 -12   2         55.70         50.11         2.68 o                         
   1 -12   2          3.43          3.39         5.19 o                         
   2 -12   2          0.00          1.24         1.86 o                         
   3 -12   2          5.27          1.13         2.34 o                         
   4 -12   2          2.71          1.75         2.67 o                         
   5 -12   2          0.01         -2.53         2.53 o                         
   6 -12   2          0.73          4.93         2.67 o                         
  -9 -11   2          1.57          7.81         4.05 o                         
  -8 -11   2         88.06         78.79         4.13 o                         
  -7 -11   2         79.93         76.54         3.76 o                         
  -6 -11   2         56.80         61.15         5.05 o                         
  -5 -11   2         15.96         20.77         3.55 o                         
  -4 -11   2         28.93         24.67         2.78 o                         
  -3 -11   2          2.81          4.49         3.62 o                         
  -2 -11   2        445.97        449.55         9.96 o                         
  -1 -11   2         23.83         29.81         1.97 o                         
   0 -11   2        101.51        108.63         2.77 o                         
   1 -11   2         72.92         67.87         2.30 o                         
   2 -11   2          1.45          3.41         1.63 o                         
   3 -11   2        237.94        223.62         8.08 o                         
   4 -11   2          9.40         14.09         4.05 o                         
   5 -11   2         12.35         10.52         3.10 o                         
   6 -11   2         16.87         23.19         3.57 o                         
   7 -11   2          0.50          4.18         4.47 o                         
 -10 -10   2         22.34         34.37         6.40 o                         
  -9 -10   2          9.74          7.63         3.52 o                         
  -8 -10   2          0.10         -0.97         3.05 o                         
  -7 -10   2         12.43         22.11         3.97 o                         
  -6 -10   2         67.11         63.86         3.51 o                         
  -5 -10   2         59.99         63.65         3.18 o                         
  -4 -10   2          8.69          9.41         2.46 o                         
  -3 -10   2         37.30         28.17         2.37 o                         
  -2 -10   2         51.79         58.70         2.91 o                         
  -1 -10   2        199.49        209.99         3.82 o                         
   0 -10   2         19.08         20.86         3.46 o                         
   1 -10   2       1669.27       1642.66        15.56 o                         
   2 -10   2        303.42        299.46         4.56 o                         
   3 -10   2          2.11          2.77         2.00 o                         
   4 -10   2          3.53          5.69         3.00 o                         
   5 -10   2         76.17         83.42         3.17 o                         
   6 -10   2         29.91         30.85         2.34 o                         
   7 -10   2         31.61         38.05         3.16 o                         
   8 -10   2          1.80          9.51         2.72 o                         
 -10  -9   2          4.30          3.86         4.50 o                         
  -9  -9   2         54.05         53.16         3.75 o                         
  -8  -9   2         33.90         32.27         3.59 o                         
  -7  -9   2          0.50          0.41         2.95 o                         
  -6  -9   2        203.09        202.86         4.14 o                         
  -5  -9   2        143.04        145.23         3.30 o                         
  -4  -9   2        227.92        221.33         3.92 o                         
  -3  -9   2         56.45         58.00         2.14 o                         
  -2  -9   2        517.57        489.02         5.95 o                         
  -1  -9   2        466.26        450.91         7.58 o                         
   0  -9   2        114.52        109.02         1.95 o                         
   1  -9   2          3.43          6.62         1.80 o                         
   2  -9   2        771.88        745.57         6.79 o                         
   3  -9   2        311.88        290.89         4.01 o                         
   4  -9   2        287.55        273.35         4.58 o                         
   5  -9   2          6.97         10.29         2.32 o                         
   6  -9   2          0.03          2.11         1.95 o                         
   7  -9   2        124.59        119.95         3.02 o                         
   8  -9   2         45.76         47.17         3.06 o                         
   9  -9   2          7.24          5.29         5.92 o                         
 -11  -8   2         58.23         72.90         8.03 o                         
 -10  -8   2         73.63         75.82         4.13 o                         
  -9  -8   2          1.73          2.16         4.45 o                         
  -8  -8   2        113.28        116.94         5.41 o                         
  -7  -8   2        366.06        364.36         6.10 o                         
  -6  -8   2         44.16         41.28         2.94 o                         
  -5  -8   2          1.50          1.12         2.08 o                         
  -4  -8   2        242.68        246.80         5.21 o                         
  -3  -8   2        419.05        420.23         6.35 o                         
  -2  -8   2        547.60        513.38         6.49 o                         
  -1  -8   2          0.34         -0.22         1.60 o                         
   0  -8   2         90.07         85.90         1.73 o                         
   1  -8   2        266.10        267.53         2.69 o                         
   2  -8   2         43.05         38.98         1.62 o                         
   3  -8   2        157.90        162.70         3.67 o                         
   4  -8   2       1086.42       1035.16        12.65 o                         
   5  -8   2       1926.39       1843.19        20.75 o                         
   6  -8   2          2.27          4.61         1.85 o                         
   7  -8   2        128.28        128.80         3.22 o                         
   8  -8   2         13.75         20.05         2.31 o                         
   9  -8   2         11.39         14.73         3.77 o                         
  10  -8   2          5.41          4.08        11.36 o                         
 -11  -7   2          3.69          3.29         3.89 o                         
 -10  -7   2          0.92          2.81         4.70 o                         
  -9  -7   2        210.90        209.19         4.76 o                         
  -8  -7   2          5.77          6.46         2.65 o                         
  -7  -7   2         80.22         77.11         3.05 o                         
  -6  -7   2        287.43        274.66         4.69 o                         
  -5  -7   2        345.09        330.20         5.23 o                         
  -4  -7   2         10.01          6.85         2.69 o                         
  -3  -7   2        475.85        467.02         4.68 o                         
  -2  -7   2         37.75         28.94         1.60 o                         
  -1  -7   2          0.95          4.86         1.93 o                         
   0  -7   2        281.63        283.53         3.05 o                         
   1  -7   2         13.51          7.25         1.69 o                         
   2  -7   2         15.39         13.81         1.14 o                         
   3  -7   2        120.48        103.90         2.60 o                         
   4  -7   2        573.18        570.09         7.69 o                         
   5  -7   2        448.04        441.06         7.46 o                         
   6  -7   2         22.59         12.48         1.93 o                         
   7  -7   2          2.03          5.80         1.95 o                         
   8  -7   2        429.90        415.61         5.79 o                         
   9  -7   2          0.72          1.78         3.14 o                         
  10  -7   2         98.78        103.76        13.25 o                         
 -11  -6   2          2.11          4.81         3.61 o                         
 -10  -6   2         13.96         17.77         3.54 o                         
  -9  -6   2          0.32          2.10         2.69 o                         
  -8  -6   2          2.39          0.53         2.64 o                         
  -7  -6   2        189.38        188.88         3.74 o                         
  -6  -6   2        208.84        209.13         3.90 o                         
  -5  -6   2          4.21          7.55         2.04 o                         
  -4  -6   2          3.20          3.08         1.91 o                         
  -3  -6   2        393.76        395.49         4.15 o                         
  -2  -6   2         33.47         36.33         1.36 o                         
  -1  -6   2        631.45        691.98        10.42 o                         
   0  -6   2         11.95         14.89         2.00 o                         
   1  -6   2         65.03         63.02         1.23 o                         
   2  -6   2         21.64         16.67         1.09 o                         
   3  -6   2         62.84         70.86         2.30 o                         
   4  -6   2        553.55        521.45         8.90 o                         
   5  -6   2        363.25        332.18         4.82 o                         
   6  -6   2        348.42        345.30         6.86 o                         
   7  -6   2        566.31        531.46         7.63 o                         
   8  -6   2         35.21         34.67         2.47 o                         
   9  -6   2        807.96        791.68        11.16 o                         
  10  -6   2        127.76        119.70        11.91 o                         
  11  -6   2         35.37         22.60         5.97 o                         
 -11  -5   2         19.94         23.32         6.18 o                         
 -10  -5   2          2.52         -3.04         3.08 o                         
  -9  -5   2         19.99         24.02         5.65 o                         
  -8  -5   2          5.28          7.34         2.89 o                         
  -7  -5   2         83.23         79.49         2.78 o                         
  -6  -5   2         32.41         32.66         3.33 o                         
  -5  -5   2        102.69         96.67         2.58 o                         
  -4  -5   2         47.47         51.63         1.94 o                         
  -3  -5   2          5.84          1.02         1.62 o                         
  -2  -5   2         21.45         18.36         1.15 o                         
  -1  -5   2          9.20          4.85         1.70 o                         
   0  -5   2         50.11         33.11         1.53 o                         
   1  -5   2       1626.76       1800.76        13.92 o                         
   2  -5   2         81.10        105.99         4.08 o                         
   3  -5   2        311.89        381.47         4.25 o                         
   4  -5   2        411.00        434.55         6.38 o                         
   5  -5   2        291.08        292.80         3.35 o                         
   6  -5   2        271.41        266.08         8.24 o                         
   7  -5   2        219.06        208.98         5.39 o                         
   8  -5   2          9.61          9.68         2.24 o                         
   9  -5   2          0.85          0.11         2.71 o                         
  10  -5   2         61.91         52.41         4.45 o                         
  11  -5   2          0.24          1.04         5.79 o                         
 -12  -4   2         11.00         15.67         8.90 o                         
 -11  -4   2          9.20          6.34         4.44 o                         
 -10  -4   2        112.55        108.34         3.95 o                         
  -9  -4   2         39.42         48.16         4.62 o                         
  -8  -4   2          7.98          7.65         4.31 o                         
  -7  -4   2        134.36        131.18         2.92 o                         
  -6  -4   2        509.43        503.55         8.65 o                         
  -5  -4   2         34.27         32.35         2.85 o                         
  -4  -4   2        188.32        186.74         3.26 o                         
  -3  -4   2         50.10         47.94         1.95 o                         
  -2  -4   2        185.48        170.66         2.38 o                         
  -1  -4   2         31.63         31.77         1.81 o                         
   0  -4   2         58.83         42.04         0.92 o                         
   1  -4   2       2272.53       2406.09        27.53 o                         
   2  -4   2        559.64        569.38         5.35 o                         
   3  -4   2        559.07        594.48         6.62 o                         
   4  -4   2        269.71        250.71         2.64 o                         
   5  -4   2        164.36        169.98         8.19 o                         
   6  -4   2        102.58         96.15         3.00 o                         
   7  -4   2         56.60         52.55         3.31 o                         
   8  -4   2        262.83        277.82         9.99 o                         
   9  -4   2          1.28          2.51         3.54 o                         
  10  -4   2         12.39         10.01         5.70 o                         
  11  -4   2         18.57         27.72         5.04 o                         
 -12  -3   2        268.09        288.80        14.89 o                         
 -11  -3   2         21.24         25.50         4.09 o                         
 -10  -3   2          9.79         12.88         2.59 o                         
  -9  -3   2        308.37        306.06        17.66 o                         
  -8  -3   2          0.23          3.42         2.16 o                         
  -7  -3   2         18.74         21.82         3.33 o                         
  -6  -3   2        257.45        259.17         5.13 o                         
  -5  -3   2        146.73        148.64         2.53 o                         
  -4  -3   2          0.90          3.07         1.61 o                         
  -3  -3   2          6.87         37.92         2.23 o                         
  -2  -3   2          4.57          8.82         0.88 o                         
  -1  -3   2        544.34        530.81         7.65 o                         
   0  -3   2        476.94        464.17         7.53 o                         
   1  -3   2         31.28         33.93         1.47 o                         
   2  -3   2         24.62         34.00         1.69 o                         
   3  -3   2         10.80         15.21         1.67 o                         
   4  -3   2          0.50         22.75         9.94 o                         
   5  -3   2        236.92        244.75         3.65 o                         
   6  -3   2         97.65        103.11         3.54 o                         
   7  -3   2         16.99         22.01         2.83 o                         
   8  -3   2        232.19        244.47         4.29 o                         
   9  -3   2        197.81        184.62         3.99 o                         
  10  -3   2        392.48        354.27         8.88 o                         
  11  -3   2          3.60          8.02         5.03 o                         
  12  -3   2          0.02         13.84         6.63 o                         
 -12  -2   2         10.37         27.80         9.02 o                         
 -11  -2   2         10.60         21.35         7.96 o                         
 -10  -2   2        129.49        131.95         7.29 o                         
  -9  -2   2        518.19        517.66         7.29 o                         
  -8  -2   2         39.09         36.03         3.07 o                         
  -7  -2   2         13.78         18.54         2.63 o                         
  -6  -2   2         80.43         81.44         3.49 o                         
  -5  -2   2         28.38         39.50         2.04 o                         
  -4  -2   2        101.86        109.03         4.79 o                         
  -3  -2   2        804.38        741.44         6.19 o                         
  -2  -2   2         68.83         69.36         1.04 o                         
  -1  -2   2        260.31        230.12         4.20 o                         
   0  -2   2       4000.38       4629.24       122.66 o                         
   1  -2   2        502.70        517.50         5.20 o                         
   2  -2   2        168.75        168.11         4.96 o                         
   3  -2   2        330.23        319.68         4.37 o                         
   4  -2   2         96.54         92.59         3.11 o                         
   5  -2   2         69.57         66.24         4.69 o                         
   6  -2   2          0.28          2.68         2.99 o                         
   7  -2   2         81.83         85.82         4.69 o                         
   8  -2   2         12.19         14.53         4.49 o                         
   9  -2   2        203.57        193.41         8.07 o                         
  10  -2   2        350.09        329.88         8.70 o                         
  11  -2   2         17.74         20.57         4.69 o                         
  12  -2   2         84.27         84.32         8.66 o                         
 -12  -1   2          6.54          4.29         8.59 o                         
 -11  -1   2         14.92         23.71         8.07 o                         
 -10  -1   2         44.58         48.77         9.55 o                         
  -9  -1   2        189.46        185.75         5.00 o                         
  -8  -1   2         14.49         12.91         2.49 o                         
  -7  -1   2         52.64         46.45         6.91 o                         
  -6  -1   2          0.31          0.20         1.32 o                         
  -5  -1   2          8.39         20.65         2.54 o                         
  -4  -1   2         47.83         56.30         1.59 o                         
  -3  -1   2        634.47        628.91         5.71 o                         
  -2  -1   2        333.15        323.19         3.57 o                         
  -1  -1   2       1555.37       1560.99        12.76 o                         
   0  -1   2         16.11         15.27         0.87 o                         
   1  -1   2          6.31         12.54         1.35 o                         
   2  -1   2        717.12        624.77         6.08 o                         
   3  -1   2        435.35        435.83        12.33 o                         
   4  -1   2         12.02         27.68         7.82 o                         
   5  -1   2         22.50         31.70         4.69 o                         
   6  -1   2        526.49        573.03        10.20 o                         
   7  -1   2         42.77         55.45         4.33 o                         
   8  -1   2        245.17        245.87        11.03 o                         
   9  -1   2         99.12         96.02         6.62 o                         
  10  -1   2          1.41          0.12         5.67 o                         
  11  -1   2         16.74         17.13         6.85 o                         
  12  -1   2         53.79         62.82         8.35 o                         
 -12   0   2          0.10          6.85         9.26 o                         
 -11   0   2          1.08         14.73         7.96 o                         
 -10   0   2          1.41          1.20         1.85 o                         
  -9   0   2          0.43         -0.57         5.02 o                         
  -8   0   2        615.87        591.00        10.75 o                         
  -7   0   2        101.47         94.81         1.89 o                         
  -6   0   2          6.39          6.75         1.03 o                         
  -5   0   2        303.87        318.83         5.77 o                         
  -4   0   2          0.14         -0.91         5.32 o                         
  -3   0   2          3.16          8.97         5.71 o                         
  -2   0   2       1246.06       1223.58        60.45 o                         
  -1   0   2       6320.94       7823.61       120.27 o                         
   0   0   2       4414.06       5196.75        75.47 o                         
   1   0   2       5185.39       5772.29        89.17 o                         
   2   0   2        737.22        640.55        10.20 o                         
   3   0   2        122.79        113.81         2.07 o                         
   4   0   2          0.62          0.76         1.52 o                         
   5   0   2       1086.03       1089.62        12.52 o                         
   6   0   2        408.01        404.69         8.64 o                         
   7   0   2         27.38         24.45         2.83 o                         
   8   0   2          0.46          4.80         4.45 o                         
   9   0   2         19.04         32.33         5.51 o                         
  10   0   2         68.71         82.31         6.97 o                         
  11   0   2        136.77        122.52         8.59 o                         
  12   0   2          1.81         18.59        11.82 o                         
 -12   1   2        107.01        120.27         8.08 o                         
 -11   1   2         15.05         28.19         5.79 o                         
 -10   1   2         23.30         30.09         7.17 o                         
  -9   1   2         32.69         21.91         1.69 o                         
  -8   1   2        373.97        353.22        11.26 o                         
  -7   1   2         67.38         57.19         1.23 o                         
  -6   1   2        150.58        158.61         2.13 o                         
  -5   1   2        707.31        713.35        19.32 o                         
  -3   1   2        212.96        229.73         1.93 o                         
  -2   1   2       9170.99      11750.11       419.24 o                         
  -1   1   2       2537.75       2602.83        63.41 o                         
   0   1   2        425.20        399.11         3.52 o                         
   1   1   2       1365.64       1332.67        11.74 o                         
   2   1   2       6083.31       6614.63       117.24 o                         
   3   1   2          1.55         -1.35         1.35 o                         
   4   1   2        891.02        883.85        14.41 o                         
   5   1   2        696.38        708.67        20.28 o                         
   6   1   2         51.43         46.22         3.27 o                         
   7   1   2       1064.52       1114.16        18.63 o                         
   8   1   2         44.12         43.06         3.65 o                         
   9   1   2        124.66        118.23         6.81 o                         
  10   1   2          0.05         -1.77         5.67 o                         
  12   1   2          0.06         -2.88         7.33 o                         
 -11   2   2          2.03          8.64         6.70 o                         
 -10   2   2          3.66          7.16         8.80 o                         
  -9   2   2         35.23         40.09         5.77 o                         
  -8   2   2         35.90         40.51         4.26 o                         
  -7   2   2         13.79          8.87         1.15 o                         
  -6   2   2        354.93        345.35         4.43 o                         
  -5   2   2        299.51        300.09         9.51 o                         
  -4   2   2         12.35          4.53         3.47 o                         
  -3   2   2        192.79        189.24         4.69 o                         
  -2   2   2       6159.26       7453.03       207.55 o                         
  -1   2   2        235.26        220.75         5.01 o                         
   0   2   2       3342.05       3547.04        46.66 o                         
   1   2   2          7.35          4.79         3.03 o                         
   2   2   2      52304.55      61297.35      4463.41 o                         
   3   2   2          5.36          3.55         3.23 o                         
   4   2   2         29.31         22.25         2.34 o                         
   5   2   2       2886.89       2886.01        40.89 o                         
   6   2   2        465.08        455.34        10.75 o                         
   7   2   2        468.71        440.47         7.58 o                         
   8   2   2        472.60        475.53         9.23 o                         
   9   2   2         16.92         11.85         3.81 o                         
  10   2   2          3.53         14.18         6.10 o                         
  11   2   2         96.18         83.73         8.55 o                         
  12   2   2          0.01         19.30         7.92 o                         
 -11   3   2         16.96         28.47         5.97 o                         
 -10   3   2         26.84         28.47         5.26 o                         
  -9   3   2         37.20         32.68         4.85 o                         
  -8   3   2         18.60         24.50         5.05 o                         
  -7   3   2         64.94         76.07         6.68 o                         
  -6   3   2        434.79        470.63         8.33 o                         
  -5   3   2        120.69        135.68         5.20 o                         
  -4   3   2         47.94         45.84         3.90 o                         
  -3   3   2         78.24        130.95         4.88 o                         
  -2   3   2       3867.31       4146.65       138.07 o                         
  -1   3   2        228.83        224.73         3.69 o                         
   0   3   2       2105.10       2013.16        49.64 o                         
   1   3   2       1289.30       1275.60        16.00 o                         
   2   3   2       7367.11       7803.95       244.08 o                         
   3   3   2         20.23         22.31         2.36 o                         
   4   3   2          3.44         -0.12         2.38 o                         
   5   3   2       4057.93       4040.80        64.25 o                         
   6   3   2        696.52        644.53         8.09 o                         
   7   3   2         31.16         35.30         3.03 o                         
   8   3   2        316.76        300.81         6.40 o                         
   9   3   2         19.27         21.25         3.98 o                         
  10   3   2         75.01         71.40         6.20 o                         
  11   3   2        341.66        302.82        12.48 o                         
  12   3   2         16.09         23.55         8.31 o                         
 -11   4   2          1.16          9.66        11.64 o                         
 -10   4   2         56.82         62.39         5.95 o                         
  -9   4   2         11.85          3.52         5.42 o                         
  -8   4   2          5.96          0.08         6.12 o                         
  -7   4   2        149.95        161.65         6.07 o                         
  -6   4   2        262.62        260.05         8.29 o                         
  -5   4   2        311.70        349.69         8.11 o                         
  -4   4   2        294.07        318.42         9.29 o                         
  -3   4   2       1948.86       2179.93        25.89 o                         
  -2   4   2        685.87        667.19         7.49 o                         
  -1   4   2         42.81         44.94         1.67 o                         
   0   4   2        164.82        150.69         2.72 o                         
   1   4   2       1136.23       1026.55        10.09 o                         
   2   4   2       3834.74       3748.09       119.18 o                         
   3   4   2         98.38         90.66         2.28 o                         
   4   4   2        818.33        809.46        14.93 o                         
   5   4   2         79.21         74.93         5.65 o                         
   6   4   2          2.26          6.80         2.91 o                         
   7   4   2          0.02         -1.69         4.27 o                         
   8   4   2        167.98        152.25         4.87 o                         
   9   4   2        945.75        953.38        16.67 o                         
  10   4   2        153.66        154.64         6.25 o                         
  11   4   2        779.00        747.60        14.88 o                         
  12   4   2        155.13        174.08        11.78 o                         
 -11   5   2         14.15         15.28         7.02 o                         
 -10   5   2         38.07         29.73         5.60 o                         
  -9   5   2         12.53         14.68         4.69 o                         
  -8   5   2          1.84         -3.18         4.78 o                         
  -7   5   2         61.76         66.27         7.66 o                         
  -6   5   2          9.63         -7.33         7.33 o                         
  -5   5   2         96.10        113.86         5.32 o                         
  -4   5   2         87.04         76.76         4.37 o                         
  -3   5   2        485.25        507.94         6.25 o                         
  -2   5   2       4765.89       5352.15       111.59 o                         
  -1   5   2       1096.59       1147.73        21.87 o                         
   0   5   2        119.58        123.09         2.11 o                         
   1   5   2       2342.86       2288.76        27.58 o                         
   2   5   2        644.25        629.37         8.51 o                         
   3   5   2       2234.05       2312.16        30.70 o                         
   5   5   2        525.61        471.14         9.96 o                         
   6   5   2         91.98        109.18         3.45 o                         
   7   5   2         88.61         81.78         3.66 o                         
   8   5   2         87.10         85.80         4.29 o                         
   9   5   2          9.82         20.27         4.15 o                         
  10   5   2          1.39          6.70         6.30 o                         
  11   5   2         60.36         71.40         8.31 o                         
  12   5   2          0.22         13.33         5.86 o                         
 -10   6   2          0.78         10.83         5.95 o                         
  -9   6   2          5.13          1.29         9.59 o                         
  -8   6   2          1.06         -2.35         4.11 o                         
  -7   6   2         11.50         16.43         3.96 o                         
  -6   6   2          9.50         28.20         7.99 o                         
  -5   6   2         44.52         38.28         4.69 o                         
  -4   6   2          3.40          7.80         3.58 o                         
  -3   6   2         97.98        104.06         1.83 o                         
  -2   6   2        349.28        370.15         5.06 o                         
  -1   6   2        278.97        279.65         8.83 o                         
   0   6   2       1130.40       1113.01        12.29 o                         
   1   6   2       3367.19       3273.96        47.40 o                         
   2   6   2          2.56         31.61         7.17 o                         
   3   6   2         16.03         13.66         2.21 o                         
   4   6   2       2097.08       2086.08        26.90 o                         
   5   6   2         26.00         25.77         6.89 o                         
   6   6   2        606.41        616.46        12.60 o                         
   7   6   2        118.55        115.30         4.26 o                         
   8   6   2        487.46        446.18        16.66 o                         
   9   6   2        186.67        199.96         7.14 o                         
  10   6   2          0.44          1.41         5.12 o                         
  11   6   2        147.13        139.54         9.77 o                         
  12   6   2        163.35        153.36        10.87 o                         
 -10   7   2         50.95         39.15         7.18 o                         
  -9   7   2          0.10          5.79         6.01 o                         
  -8   7   2         36.00         41.97         5.34 o                         
  -7   7   2         48.71         42.79         4.32 o                         
  -5   7   2         44.91         36.51         4.84 o                         
  -4   7   2        385.50        384.04         4.81 o                         
  -3   7   2         16.11         21.43         2.44 o                         
  -2   7   2         76.99         80.68         2.15 o                         
  -1   7   2        178.23        206.17         2.87 o                         
   0   7   2        947.19        960.27         9.68 o                         
   1   7   2        128.58        124.72         2.48 o                         
   2   7   2       1879.93       1814.18        31.33 o                         
   3   7   2         81.45         70.50         3.19 o                         
   4   7   2          1.68          2.24         2.51 o                         
   5   7   2         14.32         14.08         2.52 o                         
   6   7   2        237.23        264.27        14.99 o                         
   7   7   2       1061.25       1026.24        24.44 o                         
   8   7   2        166.93        151.57         5.21 o                         
   9   7   2          5.31          0.31         4.04 o                         
  10   7   2          0.13          8.11         4.43 o                         
  11   7   2         48.72         56.73         5.85 o                         
  12   7   2          3.89         11.66         4.49 o                         
  -9   8   2          2.74         11.23         5.95 o                         
  -8   8   2          0.64          1.74         4.27 o                         
  -7   8   2          0.48         -4.00         4.00 o                         
  -6   8   2        172.09        149.50        10.71 o                         
  -5   8   2        118.71        113.66         6.03 o                         
  -4   8   2        112.72        101.15         3.45 o                         
  -3   8   2         75.18         69.74         2.29 o                         
  -2   8   2         72.33         71.98         2.22 o                         
  -1   8   2          0.64          5.59         1.75 o                         
   0   8   2         40.62         33.94         2.24 o                         
   1   8   2        107.18         90.64         2.44 o                         
   2   8   2        144.93        161.73         2.92 o                         
   3   8   2         47.07         53.63         4.31 o                         
   4   8   2        124.27        137.22         3.38 o                         
   5   8   2        211.37        220.60         4.59 o                         
   6   8   2          3.44          6.43         3.01 o                         
   7   8   2        186.59        185.52         9.55 o                         
   8   8   2          8.09         10.58         6.04 o                         
   9   8   2        134.88        129.96         7.09 o                         
  10   8   2        252.37        233.99        25.86 o                         
  11   8   2         62.17         66.65         4.98 o                         
  12   8   2          3.75          6.36         3.99 o                         
  -9   9   2          0.40         -8.06         8.06 o                         
  -8   9   2         33.08         49.36         6.12 o                         
  -7   9   2          0.47         -5.75         5.75 o                         
  -6   9   2          0.05          3.19         5.12 o                         
  -5   9   2        112.45         91.57         6.07 o                         
  -4   9   2          6.05          8.53         2.21 o                         
  -3   9   2          3.61          0.40         3.02 o                         
  -2   9   2         27.57         29.17         2.06 o                         
  -1   9   2         30.01         23.45         2.24 o                         
   0   9   2        567.94        529.15         5.98 o                         
   1   9   2         42.09         41.33         5.17 o                         
   2   9   2        518.51        511.30         6.03 o                         
   3   9   2        270.09        257.32         4.59 o                         
   4   9   2         13.52         20.58         2.68 o                         
   5   9   2          5.16         10.05         2.70 o                         
   6   9   2         59.72         64.03         3.03 o                         
   7   9   2         19.82         14.51         4.29 o                         
   8   9   2         22.36         25.02         4.06 o                         
   9   9   2        561.08        566.15        11.47 o                         
  10   9   2         27.22         22.75         5.04 o                         
  11   9   2          0.89         -4.24         4.24 o                         
  -8  10   2         25.07         33.05         7.82 o                         
  -7  10   2          7.15          6.18         5.99 o                         
  -6  10   2          0.28         -0.08         5.20 o                         
  -5  10   2         71.91         62.27         5.71 o                         
  -4  10   2         72.98         66.84         2.90 o                         
  -3  10   2         11.65         10.74         3.51 o                         
  -2  10   2          6.30          4.87         2.08 o                         
  -1  10   2        114.01        100.92         3.02 o                         
   0  10   2         33.34         36.48         2.29 o                         
   1  10   2        280.84        266.48         3.92 o                         
   2  10   2         10.44          7.24         3.01 o                         
   3  10   2        150.55        156.00         3.72 o                         
   4  10   2        538.91        537.33         6.63 o                         
   5  10   2        132.23        126.65         3.81 o                         
   6  10   2         45.67         46.64         4.44 o                         
   7  10   2          4.98          5.04         2.88 o                         
   8  10   2          0.91         -3.05         3.05 o                         
   9  10   2         37.30         44.69         5.26 o                         
  10  10   2         11.82         12.57         5.95 o                         
  11  10   2          0.05          3.19         4.04 o                         
  -7  11   2          6.64         18.12         6.34 o                         
  -6  11   2         17.72         30.01         5.87 o                         
  -5  11   2          8.63          8.31         4.88 o                         
  -4  11   2          2.41         -1.48         2.89 o                         
  -3  11   2        100.02         90.37         3.59 o                         
  -2  11   2        303.13        301.46         4.61 o                         
  -1  11   2       1186.69       1141.10        12.82 o                         
   0  11   2         41.80         41.79         3.72 o                         
   1  11   2        129.01        126.50         3.54 o                         
   2  11   2        165.66        162.08         3.81 o                         
   3  11   2        224.16        214.12         4.05 o                         
   4  11   2         78.12         78.24         4.40 o                         
   5  11   2        223.50        223.72         4.99 o                         
   6  11   2         22.34         19.59         3.90 o                         
   7  11   2        365.03        348.97        11.34 o                         
   8  11   2         99.27        100.36         4.23 o                         
   9  11   2          6.00          9.18         7.53 o                         
  10  11   2        100.19        101.84         5.70 o                         
  11  11   2         42.96         47.41         6.60 o                         
  -7  12   2          3.47        -10.20        10.20 o                         
  -6  12   2         25.53         44.35         6.26 o                         
  -5  12   2          0.20         -0.24         5.24 o                         
  -4  12   2         12.01         20.46         5.51 o                         
  -3  12   2         39.02         39.64         3.58 o                         
  -2  12   2        246.55        241.52         7.85 o                         
  -1  12   2        164.07        160.32         4.14 o                         
   0  12   2         28.40         25.23         2.60 o                         
   1  12   2         78.90         76.50         3.37 o                         
   2  12   2        520.30        488.84         7.15 o                         
   3  12   2         21.38         12.48         3.43 o                         
   4  12   2         36.41         40.22         3.75 o                         
   5  12   2        146.99        138.78         4.49 o                         
   6  12   2         50.22         50.94         4.38 o                         
   7  12   2          1.58          2.42         4.61 o                         
   8  12   2        120.85        132.82         4.83 o                         
   9  12   2          2.48         -2.41         4.72 o                         
  10  12   2          9.00         14.10         5.57 o                         
  -6  13   2         42.22         48.09         6.81 o                         
  -5  13   2         70.55         83.57        10.48 o                         
  -4  13   2          4.94          7.63         3.23 o                         
  -3  13   2         11.44         14.37         3.33 o                         
  -2  13   2         67.02         76.79         6.68 o                         
  -1  13   2         35.05         32.87         3.25 o                         
   0  13   2        395.75        412.46         6.63 o                         
   1  13   2          1.59          9.83         2.84 o                         
   2  13   2        519.32        486.20         8.07 o                         
   3  13   2         51.37         53.72         4.05 o                         
   4  13   2         24.03         27.59         3.43 o                         
   5  13   2        211.39        212.02         4.89 o                         
   6  13   2         35.07         35.46         4.02 o                         
   7  13   2         63.08         66.38         5.75 o                         
   8  13   2         70.17         74.28         4.68 o                         
   9  13   2         35.92         29.55         4.94 o                         
  -4  14   2          8.88         13.90         4.56 o                         
  -3  14   2         19.41         24.55         3.10 o                         
  -2  14   2         63.76         63.91         5.75 o                         
  -1  14   2         15.45         15.47         2.89 o                         
   0  14   2          5.38          9.23         2.94 o                         
   1  14   2         33.30         40.08         4.14 o                         
   2  14   2         25.85         23.96         3.03 o                         
   3  14   2         65.71         67.95         3.91 o                         
   4  14   2          3.30          6.93         3.00 o                         
   5  14   2        129.67        124.74         4.94 o                         
   6  14   2         53.88         48.14         4.43 o                         
   7  14   2         15.12         14.69         4.06 o                         
   8  14   2         16.97         17.92         6.91 o                         
  -3  15   2          0.00          7.02         4.68 o                         
  -2  15   2         63.74         60.69         3.61 o                         
  -1  15   2         11.91         19.93         5.67 o                         
   0  15   2          1.03         -3.61         4.50 o                         
   1  15   2        245.07        243.89         6.80 o                         
   2  15   2         23.93         13.01         8.27 o                         
   3  15   2         63.45         61.85         3.74 o                         
   4  15   2          1.36          9.45         3.77 o                         
   5  15   2          9.11         18.15         4.07 o                         
   6  15   2         11.11         18.40         3.92 o                         
   7  15   2         12.99         19.38         4.09 o                         
  -1  16   2          0.99          0.88         3.63 o                         
   0  16   2         26.94         28.81         3.96 o                         
   1  16   2         71.26         62.24         5.16 o                         
   2  16   2         13.42         21.78         3.98 o                         
   3  16   2          5.90          8.10         3.47 o                         
   4  16   2          9.20         17.32         3.94 o                         
   5  16   2          0.19          1.71         3.63 o                         
  -3 -15   3          6.30         13.23        13.39 o                         
  -2 -15   3          2.28          0.28         7.80 o                         
  -1 -15   3         38.69         75.30        14.06 o                         
   0 -15   3         26.66         36.47         8.39 o                         
  -5 -14   3         44.61         49.59         4.41 o                         
  -4 -14   3          0.33         -1.76         3.76 o                         
  -3 -14   3         24.22         19.60         4.51 o                         
  -2 -14   3         43.93         35.80         5.13 o                         
  -1 -14   3          1.32          1.97         7.33 o                         
   0 -14   3         18.46         21.19         7.36 o                         
   1 -14   3          2.03         15.60        11.15 o                         
   2 -14   3          4.05          1.18         6.93 o                         
   3 -14   3         41.51         60.93         7.88 o                         
  -7 -13   3         86.74         80.11         6.39 o                         
  -6 -13   3         60.89         72.33         4.41 o                         
  -5 -13   3          4.35          6.36         2.78 o                         
  -4 -13   3        157.36        147.84         5.14 o                         
  -3 -13   3          2.31          4.61         2.13 o                         
  -2 -13   3          6.31          6.95         2.36 o                         
  -1 -13   3         12.70         14.08         2.23 o                         
   0 -13   3         10.83         12.90         5.02 o                         
   1 -13   3         88.99         86.59         2.40 o                         
   2 -13   3          4.28          1.50         2.54 o                         
   3 -13   3         37.22         52.38         7.09 o                         
   4 -13   3          3.94         -2.68         5.51 o                         
   5 -13   3          0.17         -1.46         5.40 o                         
  -8 -12   3         43.55         42.70         4.38 o                         
  -7 -12   3        328.51        346.21        10.89 o                         
  -6 -12   3          9.51          7.83         4.11 o                         
  -5 -12   3          8.03          3.49         2.59 o                         
  -4 -12   3         70.02         64.51         3.51 o                         
  -3 -12   3          0.12         -0.34         2.33 o                         
  -2 -12   3         80.50         68.93         2.66 o                         
  -1 -12   3         73.83         75.89         4.33 o                         
   0 -12   3         59.92         65.10         2.02 o                         
   1 -12   3          0.02          0.78         2.78 o                         
   2 -12   3         13.54         17.39         3.34 o                         
   3 -12   3          0.27         -4.46         4.79 o                         
   4 -12   3         26.99         24.59         2.86 o                         
   5 -12   3         39.51         41.02         5.17 o                         
   6 -12   3         61.58         53.56         2.67 o                         
  -9 -11   3         10.70         15.81         4.21 o                         
  -8 -11   3         35.53         28.93         3.67 o                         
  -7 -11   3         66.06         67.59         4.11 o                         
  -6 -11   3        151.01        148.59         8.36 o                         
  -5 -11   3        193.51        183.86         4.93 o                         
  -4 -11   3          0.03         -0.33         2.08 o                         
  -3 -11   3        216.52        199.56         7.54 o                         
  -2 -11   3         65.04         65.36        10.61 o                         
  -1 -11   3         47.92         51.15         2.17 o                         
   0 -11   3          1.26          5.18         1.40 o                         
   1 -11   3         34.66         31.61         2.78 o                         
   2 -11   3          7.92         14.94         4.59 o                         
   3 -11   3         47.35         51.14         4.09 o                         
   4 -11   3          3.29          4.94         3.51 o                         
   5 -11   3          3.73          3.86         2.25 o                         
   6 -11   3         54.08         50.24         2.51 o                         
   7 -11   3          9.43         11.85         2.70 o                         
  -9 -10   3         77.98         75.88         4.63 o                         
  -8 -10   3         54.81         59.73         3.79 o                         
  -7 -10   3         15.34         17.85         3.97 o                         
  -6 -10   3         24.53         23.19         2.79 o                         
  -5 -10   3        157.25        152.07         3.52 o                         
  -4 -10   3         27.51         28.54         2.74 o                         
  -3 -10   3         68.29         76.23         2.68 o                         
  -2 -10   3         23.14         23.37         3.89 o                         
  -1 -10   3        496.20        466.88         5.05 o                         
   0 -10   3         34.11         35.58         2.02 o                         
   1 -10   3        438.24        421.89         4.24 o                         
   2 -10   3          0.79         -0.07         2.36 o                         
   3 -10   3         11.59         14.67         2.42 o                         
   4 -10   3         14.21          8.76         4.67 o                         
   5 -10   3        137.96        132.71         3.12 o                         
   6 -10   3          5.87          6.42         2.28 o                         
   7 -10   3          5.42          3.64         2.49 o                         
   8 -10   3          6.98         15.22         2.77 o                         
 -10  -9   3         22.69         29.50         5.95 o                         
  -9  -9   3         32.95         37.52         4.03 o                         
  -8  -9   3         84.73         71.91         4.04 o                         
  -7  -9   3         50.68         54.42         3.15 o                         
  -6  -9   3        170.14        167.73         3.82 o                         
  -5  -9   3         98.70         97.92         2.96 o                         
  -4  -9   3        273.66        262.47         3.88 o                         
  -3  -9   3        682.44        723.34         7.41 o                         
  -2  -9   3        303.12        276.18         4.09 o                         
  -1  -9   3        209.42        197.72         4.64 o                         
   0  -9   3         62.94         56.75         1.64 o                         
   1  -9   3         33.32         40.30         1.82 o                         
   2  -9   3        416.89        415.01         5.26 o                         
   3  -9   3         16.43         23.05         2.14 o                         
   4  -9   3         26.00         26.61         2.29 o                         
   5  -9   3        129.85        119.84         2.87 o                         
   6  -9   3        160.98        158.85         3.45 o                         
   7  -9   3          0.22          3.03         2.68 o                         
   8  -9   3          3.37          1.54         5.49 o                         
   9  -9   3         39.42         41.00         2.85 o                         
 -10  -8   3          0.91          4.33         4.92 o                         
  -9  -8   3        121.97        133.41         5.00 o                         
  -8  -8   3          6.36          7.95         3.26 o                         
  -7  -8   3        378.34        377.80         9.55 o                         
  -6  -8   3         47.08         47.73         3.24 o                         
  -5  -8   3        175.60        164.04         4.20 o                         
  -4  -8   3         80.15         83.96         2.76 o                         
  -3  -8   3        132.36        138.13         4.86 o                         
  -2  -8   3         99.87        100.81         1.78 o                         
  -1  -8   3         52.27         54.70         1.35 o                         
   0  -8   3          2.71          3.50         1.57 o                         
   1  -8   3        187.47        196.69         2.53 o                         
   2  -8   3        193.95        201.16         4.71 o                         
   3  -8   3        757.75        757.14         8.13 o                         
   4  -8   3        264.80        270.32         3.83 o                         
   5  -8   3          6.26          5.43         2.11 o                         
   6  -8   3        212.75        212.87         3.37 o                         
   7  -8   3         29.58         33.77         2.21 o                         
   8  -8   3          3.70          9.32         3.19 o                         
   9  -8   3        163.26        154.67         4.02 o                         
 -11  -7   3         17.92         17.86         4.19 o                         
 -10  -7   3         10.28          8.57         3.81 o                         
  -9  -7   3        104.47        110.63         5.75 o                         
  -8  -7   3         54.77         60.98         3.18 o                         
  -7  -7   3        382.71        389.98         8.45 o                         
  -6  -7   3        186.33        184.84         4.00 o                         
  -5  -7   3          0.27          1.95         2.63 o                         
  -4  -7   3         30.83         33.53         1.95 o                         
  -3  -7   3         18.25         21.19         2.52 o                         
  -2  -7   3         19.00         13.06         2.09 o                         
  -1  -7   3        203.70        211.70         2.69 o                         
   0  -7   3          3.41         10.67         2.55 o                         
   1  -7   3        150.67        143.92         1.93 o                         
   2  -7   3        315.28        323.25         5.08 o                         
   3  -7   3         46.19         45.36         2.72 o                         
   4  -7   3       3168.75       3065.48        82.35 o                         
   5  -7   3         26.99         25.27         3.03 o                         
   6  -7   3        352.35        341.45         5.58 o                         
   7  -7   3         49.09         45.69         2.27 o                         
   8  -7   3         16.21         17.50         2.48 o                         
   9  -7   3         74.63         74.45         6.99 o                         
  10  -7   3         20.48         20.10         4.65 o                         
 -11  -6   3          0.39          2.29         4.75 o                         
 -10  -6   3          0.17          5.12         7.54 o                         
  -9  -6   3         99.91         99.53         4.19 o                         
  -8  -6   3         36.42         36.77         3.51 o                         
  -7  -6   3         18.44         15.17         2.49 o                         
  -6  -6   3        211.41        211.19         3.69 o                         
  -5  -6   3        152.91        151.35         3.53 o                         
  -4  -6   3        487.81        478.17         6.15 o                         
  -3  -6   3         11.84         19.59         2.82 o                         
  -2  -6   3         97.98         98.46         2.31 o                         
  -1  -6   3        154.65        156.45         2.09 o                         
   0  -6   3        525.11        533.50         6.05 o                         
   1  -6   3          4.13          1.76         0.79 o                         
   2  -6   3          6.62          7.18         2.65 o                         
   3  -6   3         73.88         66.14         2.42 o                         
   4  -6   3         14.44         17.57         1.75 o                         
   5  -6   3        351.45        374.63         5.51 o                         
   6  -6   3        174.07        168.84         3.20 o                         
   7  -6   3        661.34        646.16         9.56 o                         
   8  -6   3        352.61        349.92         4.86 o                         
   9  -6   3          0.14          2.06         3.48 o                         
  10  -6   3        253.68        257.18         5.53 o                         
 -11  -5   3          0.01          5.80         4.41 o                         
 -10  -5   3         15.27          7.64         6.50 o                         
  -9  -5   3          2.20          1.15         2.83 o                         
  -8  -5   3         87.93         93.62         9.47 o                         
  -7  -5   3          6.84          4.62         2.20 o                         
  -6  -5   3         42.09         37.15         2.66 o                         
  -5  -5   3        114.42        118.39         2.54 o                         
  -4  -5   3        309.69        272.03         3.50 o                         
  -3  -5   3         17.70         19.15         1.35 o                         
  -2  -5   3        460.26        463.51         8.78 o                         
  -1  -5   3       1574.87       1746.76        13.97 o                         
   0  -5   3       1536.09       1638.35        12.19 o                         
   1  -5   3       2064.38       2339.07        33.72 o                         
   2  -5   3        204.31        245.75         3.94 o                         
   3  -5   3          0.01          2.08         0.92 o                         
   4  -5   3         51.85         49.84         1.50 o                         
   5  -5   3         55.18         49.10         1.73 o                         
   6  -5   3        692.37        688.94         9.70 o                         
   7  -5   3       1653.33       1696.38        25.20 o                         
   8  -5   3         16.56         18.12         2.62 o                         
   9  -5   3        352.93        353.53         5.36 o                         
  10  -5   3          2.48         -1.02         2.64 o                         
  11  -5   3         46.97         47.65         6.00 o                         
 -11  -4   3         67.51         66.76         3.66 o                         
 -10  -4   3          0.20          1.92         8.27 o                         
  -9  -4   3         81.66         82.83         3.45 o                         
  -8  -4   3         31.78         36.68         4.43 o                         
  -7  -4   3        167.21        172.77         3.84 o                         
  -6  -4   3        186.50        190.97         3.20 o                         
  -5  -4   3          3.62          9.86         2.43 o                         
  -4  -4   3         45.49         49.69         3.02 o                         
  -3  -4   3         16.32         10.11         1.26 o                         
  -2  -4   3        234.75        244.87         3.50 o                         
  -1  -4   3         79.59         93.03         1.58 o                         
   0  -4   3       4525.38       5159.29       116.37 o                         
   1  -4   3       2097.51       2592.54        92.72 o                         
   2  -4   3        904.59        981.23         9.93 o                         
   3  -4   3         42.20         47.42         1.63 o                         
   4  -4   3         77.20         71.95         1.51 o                         
   5  -4   3        440.71        433.28         6.22 o                         
   6  -4   3          0.51          2.20         2.79 o                         
   7  -4   3         92.83         99.45         2.85 o                         
   8  -4   3        105.70        113.28         2.97 o                         
   9  -4   3        868.87        906.47        19.24 o                         
  10  -4   3         44.15         46.82         5.23 o                         
  11  -4   3         24.43         20.18         3.83 o                         
 -11  -3   3         67.02         48.84         8.74 o                         
 -10  -3   3        372.74        350.17         9.33 o                         
  -9  -3   3          9.78         12.69         2.41 o                         
  -8  -3   3         11.86         11.53         5.14 o                         
  -7  -3   3        288.78        275.60         5.27 o                         
  -6  -3   3        285.00        274.65         7.74 o                         
  -5  -3   3        126.95        123.11         2.98 o                         
  -4  -3   3        572.81        559.17         5.37 o                         
  -3  -3   3       1096.00       1016.26         9.98 o                         
  -2  -3   3        141.30        146.39         2.22 o                         
  -1  -3   3        411.76        411.47         4.81 o                         
   0  -3   3        318.88        331.66         4.94 o                         
   1  -3   3       1581.32       1756.45        49.53 o                         
   2  -3   3        319.83        347.61         5.71 o                         
   3  -3   3         80.63         80.15         2.00 o                         
   4  -3   3        201.36        210.50         9.12 o                         
   5  -3   3        268.80        282.38         8.74 o                         
   6  -3   3        179.94        175.26         3.31 o                         
   7  -3   3          6.45          7.84         2.78 o                         
   8  -3   3        222.22        214.93         7.44 o                         
   9  -3   3        254.22        264.83         9.12 o                         
  10  -3   3         79.75         81.54         3.49 o                         
  11  -3   3         10.83          8.83         2.91 o                         
  12  -3   3         32.37         32.19         5.56 o                         
 -11  -2   3          1.32          4.06        12.64 o                         
 -10  -2   3        176.87        161.91         3.68 o                         
  -9  -2   3         31.44         28.95         3.19 o                         
  -8  -2   3         10.91         11.78         2.02 o                         
  -7  -2   3        401.52        418.81         5.52 o                         
  -6  -2   3          9.78          8.82         1.77 o                         
  -5  -2   3        111.91        124.92         2.93 o                         
  -4  -2   3        721.13        753.73        34.60 o                         
  -3  -2   3        281.84        270.74         4.86 o                         
  -2  -2   3         80.66         72.49         2.04 o                         
  -1  -2   3          6.52          9.91         0.84 o                         
   0  -2   3         91.74         99.65         1.62 o                         
   1  -2   3         83.44         85.46         2.91 o                         
   2  -2   3         29.68         25.25         0.88 o                         
   3  -2   3         14.76         16.62         1.42 o                         
   4  -2   3         32.90         29.34         3.35 o                         
   5  -2   3        369.43        355.91         6.10 o                         
   6  -2   3         80.67         82.78         3.74 o                         
   7  -2   3         36.77         31.51         3.90 o                         
   8  -2   3        117.31        110.39         5.55 o                         
   9  -2   3        521.24        517.46        12.60 o                         
  10  -2   3         72.22         70.81        10.16 o                         
  11  -2   3         23.73         24.81         3.22 o                         
  12  -2   3         60.39         57.97         7.99 o                         
 -11  -1   3          4.14         -1.85         8.03 o                         
 -10  -1   3         68.67         54.56         3.19 o                         
  -9  -1   3          0.36          1.59         2.26 o                         
  -8  -1   3        354.06        332.57        12.72 o                         
  -7  -1   3         19.84         20.26         5.55 o                         
  -6  -1   3         25.65         24.86         1.53 o                         
  -5  -1   3          8.98         10.34         1.79 o                         
  -4  -1   3       1577.80       1715.69        23.08 o                         
  -3  -1   3         20.59         16.03         0.99 o                         
  -2  -1   3        103.66        102.47         1.49 o                         
  -1  -1   3       3018.46       3033.27        39.67 o                         
   0  -1   3        975.87        953.24         8.22 o                         
   1  -1   3         62.92         53.19         0.87 o                         
   2  -1   3        331.46        279.33         3.09 o                         
   3  -1   3         85.17         86.97         2.36 o                         
   4  -1   3        403.58        412.77         5.91 o                         
   5  -1   3         61.29         67.08         2.21 o                         
   6  -1   3         37.09         35.37         2.38 o                         
   7  -1   3          0.03          0.63         3.39 o                         
   8  -1   3          0.53          2.36         4.14 o                         
   9  -1   3        118.29        113.98         9.57 o                         
  10  -1   3        139.61        151.51         7.76 o                         
  11  -1   3        198.28        204.28         9.65 o                         
  12  -1   3          6.90         -6.54        11.30 o                         
 -11   0   3         24.71         39.04        11.83 o                         
 -10   0   3          5.58          9.02         7.13 o                         
  -9   0   3         35.92         30.53         4.55 o                         
  -8   0   3        385.96        364.76         4.77 o                         
  -7   0   3        190.03        174.69         2.52 o                         
  -5   0   3        228.01        255.20         3.06 o                         
  -4   0   3        292.72        293.79         7.66 o                         
  -3   0   3         32.17         35.07         1.60 o                         
  -2   0   3        410.34        405.32         5.93 o                         
  -1   0   3       5260.13       6233.47       108.58 o                         
   0   0   3         12.70         13.31         1.32 o                         
   1   0   3       1214.49       1155.38        10.10 o                         
   2   0   3       2319.75       2299.23        31.25 o                         
   3   0   3       1802.31       1658.50        17.04 o                         
   4   0   3         25.48         19.01         2.12 o                         
   5   0   3        200.84        217.35         3.90 o                         
   6   0   3         11.40         17.93         2.15 o                         
   7   0   3         55.43         54.73         2.94 o                         
   8   0   3          1.14          6.30         4.17 o                         
   9   0   3          4.71          5.59         4.73 o                         
  10   0   3         40.60         49.15         6.10 o                         
  11   0   3        863.18        835.61        21.50 o                         
  12   0   3          9.02         11.58         7.44 o                         
 -11   1   3         64.56         73.96         6.81 o                         
 -10   1   3         42.32         49.91         5.74 o                         
  -9   1   3         14.80         23.27        13.47 o                         
  -8   1   3        247.48        236.11         9.41 o                         
  -7   1   3        457.18        433.46        20.38 o                         
  -6   1   3          6.32          6.79         3.68 o                         
  -5   1   3         92.04         89.38         4.04 o                         
  -4   1   3         48.05         76.98         3.02 o                         
  -3   1   3        388.57        395.89         7.72 o                         
  -2   1   3       1434.51       1443.13        13.60 o                         
  -1   1   3       8536.05      10424.92       245.11 o                         
   0   1   3       4216.99       4716.38       162.77 o                         
   1   1   3       4499.18       4857.12        93.81 o                         
   2   1   3       2836.26       2727.73        94.11 o                         
   3   1   3       2915.39       2710.85        33.60 o                         
   4   1   3         49.42         58.07         1.96 o                         
   5   1   3        682.24        736.83         9.27 o                         
   6   1   3       1533.05       1489.95        18.20 o                         
   7   1   3          5.16          5.52         3.05 o                         
   8   1   3         95.05         99.71         6.20 o                         
   9   1   3         60.28         50.50         4.09 o                         
  10   1   3        101.15         94.95         7.17 o                         
  11   1   3         43.71         59.31         7.40 o                         
  12   1   3         16.18          7.29         7.52 o                         
 -11   2   3         14.38         32.37         7.45 o                         
 -10   2   3          1.28          0.98         5.03 o                         
  -9   2   3         41.20         43.30         5.96 o                         
  -8   2   3        215.42        215.07         8.09 o                         
  -7   2   3         53.06         54.51         4.25 o                         
  -6   2   3        340.64        359.33        14.75 o                         
  -5   2   3        408.46        352.67         5.65 o                         
  -4   2   3         31.83         33.79         3.66 o                         
  -3   2   3         30.04         26.43         6.03 o                         
  -2   2   3       1853.06       2066.15        24.60 o                         
  -1   2   3       2934.24       3029.06        40.51 o                         
   0   2   3        568.85        593.05        18.49 o                         
   1   2   3       3750.90       3977.61       184.91 o                         
   2   2   3       1415.81       1249.91        18.69 o                         
   3   2   3       1299.43       1243.08        30.88 o                         
   4   2   3        479.30        460.90         5.70 o                         
   5   2   3        871.80        872.10        23.06 o                         
   6   2   3        190.79        158.30         9.18 o                         
   7   2   3        222.09        216.08         5.36 o                         
   8   2   3         61.09         65.72         4.56 o                         
   9   2   3        136.72        133.08         4.98 o                         
  10   2   3         31.50         30.52         6.79 o                         
  12   2   3          2.25         -3.66         7.64 o                         
  13   2   3         12.62         11.89         8.82 o                         
 -11   3   3         21.27         26.31         7.51 o                         
 -10   3   3        253.67        251.05        14.36 o                         
  -9   3   3         23.09         29.05         6.77 o                         
  -8   3   3        481.11        484.53         9.59 o                         
  -7   3   3        684.43        681.19        11.22 o                         
  -6   3   3        281.62        296.29         6.05 o                         
  -5   3   3         78.01         84.48         4.92 o                         
  -4   3   3        864.66        926.35        15.99 o                         
  -3   3   3        405.35        464.41         8.94 o                         
  -2   3   3       3340.30       3592.27       129.64 o                         
  -1   3   3       1515.52       1474.91        18.63 o                         
   0   3   3         38.46         43.00         7.54 o                         
   1   3   3        237.47        245.97        13.65 o                         
   2   3   3       6172.72       6693.53       123.20 o                         
   3   3   3          6.39          4.23         1.68 o                         
   4   3   3          8.67         14.66         2.66 o                         
   5   3   3         51.49         63.33         2.63 o                         
   6   3   3        101.89        117.53         4.80 o                         
   7   3   3        426.94        397.76        11.32 o                         
   8   3   3         30.12         32.50         4.10 o                         
   9   3   3          8.72         10.51         4.44 o                         
  10   3   3         66.85         57.12         5.75 o                         
  11   3   3          8.45          9.10         6.81 o                         
  12   3   3         32.92         40.29         8.39 o                         
 -11   4   3         18.01         38.46         8.39 o                         
 -10   4   3         15.69         32.12         5.67 o                         
  -9   4   3         34.78         35.96         5.04 o                         
  -8   4   3         18.97         22.27         5.25 o                         
  -7   4   3        448.90        463.12        11.40 o                         
  -6   4   3         91.94        101.71         4.34 o                         
  -5   4   3        180.90        173.52         6.34 o                         
  -4   4   3         10.63         12.29         3.47 o                         
  -3   4   3       2619.26       3162.89       123.29 o                         
  -2   4   3        105.44         86.47        13.84 o                         
  -1   4   3        142.36        144.21         2.73 o                         
   0   4   3         62.04         57.57         1.88 o                         
   1   4   3          0.01          1.14         1.54 o                         
   2   4   3       3393.12       3174.29        42.62 o                         
   3   4   3         64.20         68.36         2.58 o                         
   4   4   3        536.87        462.08        16.64 o                         
   5   4   3        282.77        293.56         4.51 o                         
   6   4   3         38.45         39.85         4.22 o                         
   7   4   3        463.24        462.79         7.78 o                         
   8   4   3        100.51         91.46         4.47 o                         
   9   4   3         23.90         28.47         4.12 o                         
  10   4   3        443.42        452.09        10.80 o                         
  11   4   3        125.17        108.38         9.10 o                         
  12   4   3         11.76         12.01         5.53 o                         
  13   4   3          5.04          0.75         8.47 o                         
 -10   5   3          0.02         -1.46         7.94 o                         
  -9   5   3          3.76         -1.74         5.67 o                         
  -8   5   3          3.97          2.80        13.19 o                         
  -7   5   3         73.91         73.23         7.07 o                         
  -6   5   3          0.96          2.80         4.92 o                         
  -5   5   3        322.54        337.01         8.78 o                         
  -4   5   3        378.48        452.87         9.49 o                         
  -3   5   3        336.99        356.27         5.84 o                         
  -2   5   3         30.20         42.37         1.44 o                         
  -1   5   3        729.49        735.51         6.32 o                         
   0   5   3        593.10        627.42         6.81 o                         
   1   5   3        773.18        704.38         8.13 o                         
   2   5   3         69.47         75.00         4.12 o                         
   3   5   3        145.44        147.19         3.40 o                         
   4   5   3       1078.34       1155.78        16.95 o                         
   5   5   3        257.72        292.54         5.29 o                         
   6   5   3         88.94         97.25        17.49 o                         
   7   5   3          5.36          7.32         3.01 o                         
   8   5   3        122.89        120.53         5.52 o                         
   9   5   3        536.49        521.69         9.76 o                         
  10   5   3        163.80        161.06         6.15 o                         
  11   5   3         19.46         23.56         7.42 o                         
  12   5   3         10.97         10.66         5.50 o                         
 -10   6   3          2.08          8.03         6.77 o                         
  -9   6   3          8.01         11.30        10.46 o                         
  -8   6   3        112.79        113.85        16.99 o                         
  -7   6   3          0.40         11.06         4.79 o                         
  -6   6   3         23.74         41.79         5.79 o                         
  -5   6   3         26.59         13.04         4.73 o                         
  -4   6   3         92.65         88.26         5.08 o                         
  -3   6   3          1.09         -0.21         1.38 o                         
  -2   6   3        109.13        102.53         2.14 o                         
  -1   6   3        575.49        647.60        12.82 o                         
   0   6   3         18.30         21.54         9.53 o                         
   1   6   3       1029.55       1072.14        12.62 o                         
   2   6   3          3.37         35.39         6.10 o                         
   3   6   3       2782.05       2864.71        41.74 o                         
   4   6   3         20.37         22.09         2.35 o                         
   5   6   3        348.38        333.93         5.82 o                         
   6   6   3        384.87        380.96         6.98 o                         
   7   6   3         19.99         28.00         4.06 o                         
   8   6   3         63.09         57.10         6.28 o                         
   9   6   3        239.44        244.03         6.84 o                         
  10   6   3         15.65         20.70         4.79 o                         
  11   6   3          3.13         -2.56         7.17 o                         
  12   6   3         29.31         23.43         8.31 o                         
 -10   7   3          6.24         16.47         8.11 o                         
  -9   7   3         81.25        114.95         8.05 o                         
  -8   7   3          0.02          4.63         5.46 o                         
  -7   7   3        170.92        155.21         8.07 o                         
  -6   7   3         76.51         67.35         6.42 o                         
  -5   7   3         88.18         87.08         5.91 o                         
  -4   7   3        102.34         97.42         4.90 o                         
  -3   7   3          3.32          5.31         1.34 o                         
  -2   7   3         19.48         20.02         1.96 o                         
  -1   7   3        292.36        307.84         4.80 o                         
   0   7   3          0.61         -1.19         1.45 o                         
   1   7   3        745.21        741.77         8.65 o                         
   2   7   3        129.13        148.73         3.69 o                         
   3   7   3        555.01        562.01         8.79 o                         
   4   7   3        115.58        105.77         4.69 o                         
   5   7   3         29.52         24.13         7.54 o                         
   6   7   3         64.59         68.97         7.92 o                         
   7   7   3          0.39          2.05         3.36 o                         
   8   7   3        168.70        169.64         5.48 o                         
   9   7   3         94.47         97.08         5.17 o                         
  10   7   3          9.15         11.72         6.40 o                         
  11   7   3          0.68         15.04         7.36 o                         
  12   7   3          8.02          6.85         8.19 o                         
  -9   8   3         29.51         39.08         5.69 o                         
  -8   8   3          1.09          0.99         4.57 o                         
  -7   8   3        223.29        196.60         8.94 o                         
  -6   8   3          5.68         18.59         8.82 o                         
  -5   8   3        165.21        121.70         6.70 o                         
  -4   8   3          2.31          4.92         1.75 o                         
  -3   8   3         21.54         22.82         1.72 o                         
  -2   8   3        217.41        216.73         3.20 o                         
  -1   8   3        128.11        140.02         2.96 o                         
   0   8   3         13.27         12.12         1.84 o                         
   1   8   3         97.01         91.98         2.22 o                         
   2   8   3         26.15         31.76         2.31 o                         
   3   8   3        114.71        103.18         3.16 o                         
   4   8   3         16.86         15.47         2.55 o                         
   5   8   3         49.62         49.67         8.98 o                         
   6   8   3         75.33         83.67         3.94 o                         
   7   8   3        319.97        306.07         7.44 o                         
   8   8   3         45.99         52.00         4.42 o                         
   9   8   3          4.08          6.25         4.96 o                         
  10   8   3         77.60         78.46         9.04 o                         
  11   8   3         10.96         11.05        11.78 o                         
  12   8   3          3.44          1.77         8.07 o                         
  -9   9   3         44.26         75.49         7.47 o                         
  -8   9   3          8.57         18.84        10.28 o                         
  -7   9   3          7.45         13.31         6.38 o                         
  -6   9   3         22.93         34.26         9.73 o                         
  -5   9   3         16.35          9.85         5.24 o                         
  -4   9   3         19.00         13.55         3.94 o                         
  -3   9   3         12.10         16.50         1.91 o                         
  -2   9   3          1.06          1.66         1.96 o                         
  -1   9   3         40.00         43.48         2.48 o                         
   0   9   3         76.12         71.95         2.27 o                         
   1   9   3        588.62        568.59         6.11 o                         
   2   9   3        388.94        367.13         4.87 o                         
   3   9   3          2.02         -0.93         2.45 o                         
   4   9   3          2.98          0.40         3.14 o                         
   5   9   3          8.01          6.20         3.02 o                         
   6   9   3         17.27         24.26         5.51 o                         
   7   9   3        152.35        154.32         5.03 o                         
   8   9   3          6.79         14.98         7.98 o                         
   9   9   3        141.28        129.22         8.84 o                         
  10   9   3         45.21         60.89         6.75 o                         
  11   9   3         10.15          6.95         8.17 o                         
  12   9   3          0.03          1.75         4.19 o                         
  -8  10   3         25.98         28.57         6.30 o                         
  -7  10   3         27.61         37.10         7.01 o                         
  -6  10   3         14.35          3.54         5.87 o                         
  -5  10   3          6.32          5.47         5.24 o                         
  -4  10   3          1.74         -3.74         3.74 o                         
  -3  10   3         54.65         40.83         3.58 o                         
  -2  10   3         70.28         67.59         3.94 o                         
  -1  10   3        228.99        215.07         7.07 o                         
   0  10   3         19.12         22.48         3.47 o                         
   1  10   3         73.05         86.84         2.72 o                         
   2  10   3         12.94         11.57         3.54 o                         
   3  10   3         32.17         32.99         2.77 o                         
   4  10   3         75.81         78.29         2.99 o                         
   5  10   3         85.95         88.92         5.02 o                         
   6  10   3        119.59        105.15         4.50 o                         
   7  10   3          2.55          2.76         3.68 o                         
   8  10   3         85.81         85.60         5.94 o                         
   9  10   3        317.48        297.80         8.12 o                         
  10  10   3         36.46         33.89         4.15 o                         
  11  10   3          2.86          7.04         9.85 o                         
  -7  11   3         34.29         45.88         7.25 o                         
  -6  11   3          3.06         21.39         6.14 o                         
  -5  11   3         24.58         29.62         5.83 o                         
  -4  11   3          0.22         -1.17         2.44 o                         
  -3  11   3         67.84         69.44         4.83 o                         
  -2  11   3        197.66        202.30         5.44 o                         
  -1  11   3        353.17        344.64         6.06 o                         
   0  11   3         95.49         93.52         3.87 o                         
   1  11   3        451.05        451.73         6.92 o                         
   2  11   3        209.16        206.94         3.93 o                         
   3  11   3         65.09         68.68         3.84 o                         
   4  11   3        262.30        237.17         4.46 o                         
   5  11   3         63.14         58.02         3.58 o                         
   6  11   3         12.16         10.27         2.92 o                         
   7  11   3          7.31         14.39         5.90 o                         
   8  11   3          0.43          0.96         3.30 o                         
   9  11   3          9.46          7.91         3.62 o                         
  10  11   3          4.94         11.44         4.38 o                         
  11  11   3        113.65        111.65         9.12 o                         
  -6  12   3          0.01          0.04         6.03 o                         
  -5  12   3         30.05         40.72         9.77 o                         
  -4  12   3         20.22         19.87         3.05 o                         
  -3  12   3         21.17         21.27         2.89 o                         
  -2  12   3        194.73        194.99         6.36 o                         
  -1  12   3         24.74         31.12         3.02 o                         
   0  12   3         40.95         41.55         3.13 o                         
   1  12   3         24.14         25.94         2.72 o                         
   2  12   3         11.70         17.20         5.09 o                         
   3  12   3         21.80         27.97         2.84 o                         
   4  12   3        148.61        126.95         3.86 o                         
   5  12   3          9.45         16.23         4.37 o                         
   6  12   3          0.81          5.85         6.33 o                         
   7  12   3         54.89         50.53         3.71 o                         
   8  12   3         16.39         23.14         5.02 o                         
   9  12   3         43.14         52.95         4.88 o                         
  10  12   3          6.79          8.33         4.17 o                         
  -6  13   3          1.06         13.63         6.58 o                         
  -5  13   3         21.76         33.28         6.50 o                         
  -4  13   3          5.09          2.54         3.88 o                         
  -3  13   3         20.19         17.34         3.12 o                         
  -2  13   3        277.65        271.11         5.79 o                         
  -1  13   3        271.75        279.12         5.12 o                         
   0  13   3        110.71        118.09         4.09 o                         
   1  13   3          5.48          9.41         2.74 o                         
   2  13   3        324.25        304.52         5.40 o                         
   3  13   3         76.54         74.39         3.78 o                         
   4  13   3         23.24         27.01         4.62 o                         
   5  13   3         21.97         31.74         4.43 o                         
   6  13   3        232.30        226.56         5.97 o                         
   7  13   3        330.73        319.90         7.34 o                         
   8  13   3         10.83         25.03         4.00 o                         
   9  13   3         33.51         27.31         4.45 o                         
  -4  14   3          2.26          1.89         3.42 o                         
  -3  14   3         37.52         33.83         3.54 o                         
  -2  14   3          2.14         -3.60         3.60 o                         
  -1  14   3         23.88         24.30         3.45 o                         
   0  14   3         29.12         30.30         4.31 o                         
   1  14   3        154.08        140.94         4.17 o                         
   2  14   3        147.60        143.98         6.78 o                         
   3  14   3          5.40          9.11         3.03 o                         
   4  14   3         39.49         37.13         7.55 o                         
   5  14   3         52.22         59.69         3.80 o                         
   6  14   3         80.09         81.54         6.04 o                         
   7  14   3          0.07          3.83         4.10 o                         
   8  14   3          0.52         -0.20         3.89 o                         
   9  14   3          6.98          4.50         4.26 o                         
  -3  15   3         42.18         65.02         5.33 o                         
  -2  15   3          7.94         12.33         3.28 o                         
  -1  15   3          4.31         -1.48         4.57 o                         
   0  15   3         42.32         50.55         3.58 o                         
   1  15   3          0.73          2.78         4.96 o                         
   2  15   3        183.86        190.44         6.31 o                         
   3  15   3         10.50         14.22         3.31 o                         
   4  15   3         11.99         17.43         3.45 o                         
   5  15   3          0.57          3.76         3.50 o                         
   6  15   3         11.08         15.18         4.19 o                         
   7  15   3         17.30          9.98         4.44 o                         
  -1  16   3         79.40         80.39         4.17 o                         
   0  16   3          6.87         10.48         3.48 o                         
   1  16   3          5.64         16.62         4.49 o                         
   2  16   3         19.82         21.57         3.65 o                         
   3  16   3        334.26        381.67         7.42 o                         
   4  16   3          0.05         -3.25         3.59 o                         
   5  16   3          1.10          7.22         4.08 o                         
   6  16   3         12.46         18.24         4.16 o                         
  -4 -14   4          0.74        -12.56        12.56 o                         
  -3 -14   4         16.83         15.40         8.15 o                         
  -2 -14   4         10.72          9.14         7.88 o                         
  -1 -14   4         65.10         66.56         9.14 o                         
   0 -14   4          0.02          4.96         7.48 o                         
   1 -14   4        128.78        165.96        10.32 o                         
   2 -14   4        240.87        304.91        13.11 o                         
  -6 -13   4          2.27          0.12         2.99 o                         
  -5 -13   4          1.44          6.05         2.75 o                         
  -4 -13   4          2.50          7.28         3.37 o                         
  -3 -13   4          1.15          0.24         4.67 o                         
  -2 -13   4         50.62         51.97         4.00 o                         
  -1 -13   4          1.11          2.88        10.79 o                         
   0 -13   4         71.11         81.21         8.07 o                         
   1 -13   4          0.04         -0.24         6.62 o                         
   2 -13   4        106.99        141.13         7.45 o                         
   3 -13   4         20.04         26.15         6.66 o                         
   4 -13   4          6.39         13.35         6.26 o                         
  -7 -12   4         69.92         90.94        10.53 o                         
  -6 -12   4          3.88          9.03         3.60 o                         
  -5 -12   4          0.00          4.07         2.49 o                         
  -4 -12   4          0.09         -0.72         2.19 o                         
  -3 -12   4         17.97         14.10         2.50 o                         
  -2 -12   4         37.19         41.77         4.10 o                         
  -1 -12   4        159.33        161.94         3.49 o                         
   0 -12   4          5.59          6.43         1.47 o                         
   1 -12   4         72.23         58.53         2.87 o                         
   2 -12   4         17.83         27.87         8.09 o                         
   3 -12   4          0.27          0.84         4.09 o                         
   4 -12   4          0.16         -5.75         5.75 o                         
   5 -12   4         13.04         22.84         5.79 o                         
   6 -12   4          0.36          5.55         5.43 o                         
  -8 -11   4          0.01         -2.78         4.96 o                         
  -7 -11   4        122.24        136.17         5.71 o                         
  -6 -11   4         23.14         17.29         4.25 o                         
  -5 -11   4          1.10         -0.55         2.91 o                         
  -4 -11   4         44.79         45.13         3.28 o                         
  -3 -11   4         21.12         16.07         3.35 o                         
  -2 -11   4         68.38         55.94         4.41 o                         
  -1 -11   4          4.74          4.91         1.28 o                         
   0 -11   4          0.66          7.23         3.00 o                         
   1 -11   4          2.74          6.64         2.70 o                         
   2 -11   4          4.92          4.03         2.54 o                         
   3 -11   4         23.89         24.03         2.02 o                         
   4 -11   4         33.46         30.89         3.93 o                         
   5 -11   4          4.85         12.04         2.71 o                         
   6 -11   4         42.58         35.40         2.23 o                         
   7 -11   4         71.70         89.16         9.45 o                         
  -9 -10   4         44.32         51.12         6.89 o                         
  -8 -10   4          3.97          2.04         3.70 o                         
  -7 -10   4        179.14        173.91         5.14 o                         
  -6 -10   4        114.81        118.28         5.03 o                         
  -5 -10   4        149.59        154.13         3.54 o                         
  -4 -10   4        146.29        132.61         4.62 o                         
  -3 -10   4        261.83        250.56         8.58 o                         
  -2 -10   4        243.43        219.73         4.46 o                         
  -1 -10   4         10.43          8.19         1.26 o                         
   0 -10   4          6.57          7.01         1.75 o                         
   1 -10   4         30.81         34.89         1.98 o                         
   2 -10   4        411.74        397.70         4.67 o                         
   3 -10   4          3.36          3.51         2.83 o                         
   4 -10   4         45.58         38.62         2.49 o                         
   5 -10   4          2.12          2.52         3.62 o                         
   6 -10   4          2.53          2.45         3.00 o                         
   7 -10   4         87.60         95.78         5.51 o                         
   8 -10   4         12.63         12.49         2.72 o                         
  -9  -9   4         77.28         79.95         7.05 o                         
  -8  -9   4         80.60         78.86         6.95 o                         
  -7  -9   4          1.86          2.68         2.72 o                         
  -6  -9   4         55.12         55.97         3.89 o                         
  -5  -9   4        352.08        348.80         5.57 o                         
  -4  -9   4        669.96        682.41         7.65 o                         
  -3  -9   4        253.54        247.19         4.76 o                         
  -2  -9   4         78.35         75.24         2.83 o                         
  -1  -9   4          5.79          6.30         1.27 o                         
   0  -9   4          0.12          0.57         1.04 o                         
   1  -9   4         41.70         41.60         1.25 o                         
   2  -9   4        272.55        269.65         4.88 o                         
   3  -9   4        100.02         85.35         2.21 o                         
   4  -9   4        257.30        259.83         4.14 o                         
   5  -9   4         25.13         28.35         1.73 o                         
   6  -9   4          3.52          3.08         1.88 o                         
   7  -9   4          1.12          3.13         2.19 o                         
   8  -9   4         73.25         74.76         4.75 o                         
   9  -9   4         21.19         25.11         2.72 o                         
 -10  -8   4        115.67        131.07         7.29 o                         
  -9  -8   4         11.61          8.43         5.16 o                         
  -8  -8   4         99.29        104.49         5.52 o                         
  -7  -8   4         30.57         32.72         4.63 o                         
  -6  -8   4        188.21        171.70         5.41 o                         
  -5  -8   4          2.44          2.54         2.15 o                         
  -4  -8   4        433.17        427.80         5.51 o                         
  -3  -8   4         27.07         25.31         1.79 o                         
  -2  -8   4          0.50          4.33         3.23 o                         
  -1  -8   4          0.68         -1.62         2.29 o                         
   0  -8   4          2.12         -0.42         1.63 o                         
   1  -8   4          0.02          2.67         1.80 o                         
   2  -8   4         17.81         17.54         3.20 o                         
   3  -8   4        983.72        959.84        11.63 o                         
   4  -8   4          4.89          3.60         1.96 o                         
   5  -8   4         29.97         32.17         2.42 o                         
   6  -8   4        166.03        181.13         4.95 o                         
   7  -8   4         23.96         22.00         2.91 o                         
   8  -8   4         54.62         58.61         2.91 o                         
   9  -8   4         33.05         30.52         2.71 o                         
 -10  -7   4         10.62          9.92         4.84 o                         
  -9  -7   4        146.79        168.72         9.96 o                         
  -8  -7   4        179.80        172.50         9.24 o                         
  -7  -7   4        195.23        200.46         5.04 o                         
  -6  -7   4         14.27         16.20         3.63 o                         
  -5  -7   4         20.23         18.46         2.15 o                         
  -4  -7   4        634.87        641.22        10.23 o                         
  -3  -7   4        401.80        390.78         3.75 o                         
  -2  -7   4         33.64         33.69         1.28 o                         
  -1  -7   4         89.68         88.47         1.65 o                         
   0  -7   4        148.11        142.63         1.78 o                         
   1  -7   4         12.40         12.77         1.92 o                         
   2  -7   4         16.57         16.11         1.05 o                         
   3  -7   4        136.18        135.17         4.89 o                         
   4  -7   4         57.00         55.29         1.56 o                         
   5  -7   4        200.05        191.95         2.72 o                         
   6  -7   4        223.90        221.01         3.80 o                         
   7  -7   4         11.66         14.57         2.36 o                         
   8  -7   4         13.23          7.63         2.71 o                         
   9  -7   4         20.33         25.15         2.83 o                         
  10  -7   4          1.73          2.75         2.90 o                         
 -11  -6   4          4.82          8.73         5.01 o                         
 -10  -6   4          2.68          5.83         5.59 o                         
  -9  -6   4         31.10         28.12         4.61 o                         
  -8  -6   4          0.44         -0.80         5.38 o                         
  -7  -6   4         75.01         75.92         3.98 o                         
  -6  -6   4        339.94        332.84         4.74 o                         
  -5  -6   4        278.61        274.95         4.24 o                         
  -4  -6   4        803.46        808.83         9.24 o                         
  -3  -6   4          0.03         -2.01         2.01 o                         
  -2  -6   4        494.01        535.04         7.16 o                         
  -1  -6   4        493.06        526.77         4.01 o                         
   0  -6   4         70.86         74.82         1.05 o                         
   1  -6   4          0.89         -3.39         3.39 o                         
   2  -6   4        273.16        301.10         3.83 o                         
   3  -6   4          0.12         -0.08         1.36 o                         
   4  -6   4        297.27        283.29         7.16 o                         
   5  -6   4          1.01          2.00         1.45 o                         
   6  -6   4          2.20          4.51         1.78 o                         
   7  -6   4         11.75         11.89         2.81 o                         
   8  -6   4         70.82         82.55         4.13 o                         
   9  -6   4         53.08         51.12         3.05 o                         
  10  -6   4         10.07         11.58         2.72 o                         
 -11  -5   4          1.11         -3.48         4.55 o                         
 -10  -5   4         11.27         10.27         4.43 o                         
  -9  -5   4          8.96          7.89         4.86 o                         
  -8  -5   4          2.38          4.96         2.79 o                         
  -7  -5   4        105.88        100.75         5.95 o                         
  -6  -5   4          2.31          2.80         3.01 o                         
  -5  -5   4        328.43        335.10         4.58 o                         
  -4  -5   4        537.24        525.82         6.17 o                         
  -3  -5   4          5.27          3.45         2.23 o                         
  -2  -5   4         63.16         75.93         1.93 o                         
  -1  -5   4       1241.00       1341.23        17.94 o                         
   0  -5   4          0.15          0.22         0.74 o                         
   1  -5   4        118.59        123.06         3.37 o                         
   2  -5   4          0.73         -1.85         3.19 o                         
   3  -5   4          1.76          3.20         0.92 o                         
   4  -5   4        254.14        254.11         2.89 o                         
   5  -5   4         11.81         22.18         2.17 o                         
   6  -5   4          5.49          8.54         2.33 o                         
   7  -5   4        164.52        157.46         3.04 o                         
   8  -5   4        101.22        106.07         4.39 o                         
   9  -5   4         31.22         38.18         3.03 o                         
  10  -5   4         76.39         77.77         3.61 o                         
  11  -5   4          8.49          6.05         3.03 o                         
 -11  -4   4         29.31         12.37        12.60 o                         
 -10  -4   4          0.13          0.83         2.77 o                         
  -9  -4   4         39.96         34.31         3.03 o                         
  -8  -4   4         12.66         14.91         4.15 o                         
  -7  -4   4         61.91         62.19         3.47 o                         
  -6  -4   4         61.27         67.37         3.09 o                         
  -5  -4   4        356.68        353.53        10.79 o                         
  -4  -4   4          2.25          0.92         3.19 o                         
  -3  -4   4          0.46          2.04         1.44 o                         
  -2  -4   4         97.02        110.18         1.94 o                         
  -1  -4   4        408.08        424.66         5.89 o                         
   0  -4   4        109.26         90.79         8.61 o                         
   1  -4   4        286.54        286.21         5.33 o                         
   2  -4   4       2327.92       2804.66        54.72 o                         
   3  -4   4         10.37          6.26         1.02 o                         
   4  -4   4         40.95         46.15         1.27 o                         
   5  -4   4        756.31        802.58        21.43 o                         
   6  -4   4        454.78        430.80         5.68 o                         
   7  -4   4        217.59        238.38         7.78 o                         
   8  -4   4         21.97         22.95         2.57 o                         
   9  -4   4         37.33         37.66         2.65 o                         
  10  -4   4          0.07          2.53         3.51 o                         
  11  -4   4         96.71        104.82         4.02 o                         
 -11  -3   4         42.16         50.53         8.66 o                         
 -10  -3   4          6.38          3.79         3.78 o                         
  -9  -3   4          1.10          7.44         2.42 o                         
  -8  -3   4        329.62        325.10         7.42 o                         
  -7  -3   4          0.61          1.70         3.28 o                         
  -6  -3   4        200.41        194.51         8.90 o                         
  -5  -3   4         14.67         16.54         1.98 o                         
  -4  -3   4        527.56        555.24        12.82 o                         
  -3  -3   4        405.41        404.88         4.98 o                         
  -2  -3   4        536.46        528.79        10.27 o                         
  -1  -3   4         83.71         70.68         1.73 o                         
   0  -3   4        785.04        822.54         6.11 o                         
   1  -3   4         28.02         72.35        18.79 o                         
   2  -3   4         13.15         12.56         1.32 o                         
   3  -3   4         37.67         48.63         3.21 o                         
   4  -3   4         20.66         31.89         1.98 o                         
   5  -3   4        658.55        697.62         9.77 o                         
   6  -3   4        254.41        267.33         6.66 o                         
   7  -3   4        756.35        755.34        22.63 o                         
   8  -3   4        117.83        124.55         3.59 o                         
   9  -3   4          8.56          8.82         3.51 o                         
  10  -3   4          0.25          1.24         2.86 o                         
  11  -3   4         11.60         15.34         4.20 o                         
  12  -3   4          0.39          8.60         6.09 o                         
 -11  -2   4          8.12          8.15         7.96 o                         
 -10  -2   4         36.38         41.66         9.75 o                         
  -9  -2   4         28.77         28.82        14.38 o                         
  -8  -2   4         21.82         22.34         3.31 o                         
  -7  -2   4         68.81         83.11         2.67 o                         
  -6  -2   4         43.20         51.12         5.24 o                         
  -5  -2   4        519.08        518.70        17.15 o                         
  -4  -2   4         19.00         24.80         2.24 o                         
  -3  -2   4        834.07        820.73         9.73 o                         
  -2  -2   4         31.64         36.05         1.61 o                         
  -1  -2   4          0.72          0.04         1.26 o                         
   0  -2   4        774.04        826.81         7.74 o                         
   1  -2   4        154.97        134.50         3.78 o                         
   2  -2   4         41.19         36.96         1.04 o                         
   3  -2   4       1936.40       2037.08        22.91 o                         
   4  -2   4          6.69         12.45         1.69 o                         
   5  -2   4        275.59        288.21         4.92 o                         
   6  -2   4         43.39         34.58         2.88 o                         
   7  -2   4         40.11         35.64         3.78 o                         
   8  -2   4        129.48        133.24         7.99 o                         
   9  -2   4        230.11        223.82         7.48 o                         
  10  -2   4        144.63        147.89         7.17 o                         
  11  -2   4         28.44         22.43         3.88 o                         
  12  -2   4         22.16         18.71         7.09 o                         
 -11  -1   4          3.58          2.52        10.28 o                         
 -10  -1   4         51.06         53.80         8.07 o                         
  -9  -1   4         14.97         16.76         4.27 o                         
  -8  -1   4         96.91        103.02         2.31 o                         
  -7  -1   4       1599.44       1606.90        21.48 o                         
  -6  -1   4         11.42         12.95         2.12 o                         
  -5  -1   4        328.63        341.40        11.78 o                         
  -4  -1   4         10.96         15.07         1.89 o                         
  -3  -1   4        771.73        791.67        17.95 o                         
  -2  -1   4          6.04         25.53        12.60 o                         
  -1  -1   4         50.96         55.87         3.14 o                         
   0  -1   4        223.22        207.33         2.53 o                         
   1  -1   4          9.46         12.77         0.76 o                         
   2  -1   4          8.99          9.46         0.67 o                         
   3  -1   4        791.69        779.38         7.19 o                         
   4  -1   4        534.26        524.63         5.28 o                         
   5  -1   4         30.18         32.52         2.44 o                         
   6  -1   4         29.75         26.52         2.11 o                         
   7  -1   4          3.33          5.08         3.27 o                         
   8  -1   4          0.14         -3.90         3.90 o                         
   9  -1   4         48.83         50.17         5.28 o                         
  10  -1   4        108.38        101.33         9.96 o                         
  11  -1   4        128.77        130.75         8.31 o                         
  12  -1   4        308.70        278.56        12.29 o                         
 -11   0   4         42.11         51.06         6.67 o                         
 -10   0   4         32.18         33.29         5.53 o                         
  -9   0   4         18.54         14.97         7.11 o                         
  -8   0   4        102.96        102.34         1.67 o                         
  -7   0   4       1694.27       1678.07        20.24 o                         
  -6   0   4         22.39         23.85         2.15 o                         
  -5   0   4          3.66         10.05         6.77 o                         
  -4   0   4        191.20        179.37         3.05 o                         
  -3   0   4        707.67        776.37        17.41 o                         
  -2   0   4        469.41        488.82         4.64 o                         
  -1   0   4        244.18        241.18         3.96 o                         
   0   0   4         15.09         15.37         0.93 o                         
   1   0   4        124.16        110.00         1.46 o                         
   2   0   4        134.37        122.72         3.17 o                         
   3   0   4        597.71        593.96         5.36 o                         
   4   0   4         45.98         40.91         2.84 o                         
   5   0   4        647.70        660.09         7.25 o                         
   6   0   4         45.81         47.58         2.31 o                         
   7   0   4        384.18        384.15         9.08 o                         
   8   0   4          5.43          6.95         2.91 o                         
   9   0   4         53.08         54.82         5.40 o                         
  10   0   4         21.26         15.24         5.55 o                         
  11   0   4        117.57        108.86         8.19 o                         
 -11   1   4        108.24        123.00         7.77 o                         
 -10   1   4         98.56        117.59         8.66 o                         
  -9   1   4          4.02         -1.77         5.47 o                         
  -8   1   4          0.01         -0.79         4.19 o                         
  -7   1   4        676.34        688.58        11.33 o                         
  -6   1   4         27.28         19.03         3.30 o                         
  -5   1   4         30.62         35.80         3.49 o                         
  -4   1   4        595.51        657.43        14.65 o                         
  -3   1   4        725.23        664.24        19.18 o                         
  -2   1   4         28.45         27.40         3.41 o                         
  -1   1   4       5092.22       5783.39       150.86 o                         
   0   1   4         31.08         22.08         1.33 o                         
   1   1   4        751.61        747.90         6.64 o                         
   2   1   4       3402.01       3405.20        44.63 o                         
   3   1   4       1280.46       1218.90        12.74 o                         
   4   1   4          1.62         10.79         2.66 o                         
   5   1   4        550.51        551.70         6.46 o                         
   6   1   4          4.04          8.24         2.09 o                         
   7   1   4         14.56         17.08         3.07 o                         
   8   1   4         58.85         52.14         8.19 o                         
   9   1   4         22.15         26.51         3.62 o                         
  10   1   4         46.80         56.16         9.92 o                         
  11   1   4         33.75         39.74         7.09 o                         
  12   1   4         18.86         22.72         7.60 o                         
 -11   2   4         37.23         59.70         6.78 o                         
 -10   2   4         98.95         91.27         6.75 o                         
  -9   2   4          6.08         15.56         8.17 o                         
  -8   2   4         40.47         35.81         4.69 o                         
  -7   2   4        343.99        347.06         8.71 o                         
  -6   2   4          7.31          9.38         3.98 o                         
  -5   2   4          1.01          7.76         4.17 o                         
  -4   2   4        655.71        645.74        14.77 o                         
  -3   2   4        625.79        715.33        12.41 o                         
  -2   2   4       1476.46       1617.52        16.25 o                         
  -1   2   4        406.78        438.47         5.35 o                         
   0   2   4        297.85        274.03         3.10 o                         
   1   2   4        195.01        179.93         4.06 o                         
   2   2   4       4272.72       4305.34       134.99 o                         
   3   2   4        319.89        273.06         3.64 o                         
   4   2   4        792.91        772.20         8.62 o                         
   5   2   4        247.88        281.09        11.48 o                         
   6   2   4         33.20         35.09         2.38 o                         
   7   2   4          4.86          1.21         4.80 o                         
   8   2   4         74.74         76.11         5.73 o                         
   9   2   4        157.49        165.65         5.71 o                         
  10   2   4         10.73         10.61         4.04 o                         
  11   2   4          2.68         -0.12         6.42 o                         
  12   2   4          0.08         -0.43         7.21 o                         
 -11   3   4        214.87        241.69         9.63 o                         
 -10   3   4         12.79         24.30         5.69 o                         
  -9   3   4          0.85          7.24         7.70 o                         
  -8   3   4         41.05         38.20         5.51 o                         
  -7   3   4        815.22        769.97        14.32 o                         
  -6   3   4         87.31         98.03         4.42 o                         
  -5   3   4         72.20         66.01         5.04 o                         
  -4   3   4        602.30        671.73        15.56 o                         
  -3   3   4         88.31         77.47         4.53 o                         
  -2   3   4         40.81         29.13         2.97 o                         
  -1   3   4        113.62        113.90         8.96 o                         
   0   3   4        220.98        208.44         2.83 o                         
   1   3   4       4666.28       4771.40       169.04 o                         
   2   3   4        994.40        922.85         9.17 o                         
   3   3   4        967.05        962.70        10.70 o                         
   4   3   4        958.03        938.57        23.20 o                         
   5   3   4         22.41         24.77         8.35 o                         
   6   3   4         65.02         53.23         3.15 o                         
   7   3   4         34.91         33.43         2.94 o                         
   8   3   4         34.47         38.82         3.55 o                         
   9   3   4         25.96         19.77         4.54 o                         
  10   3   4         29.30         32.94         8.35 o                         
  11   3   4         76.64         71.70         5.50 o                         
  12   3   4         41.70         32.89         7.92 o                         
  13   3   4         38.37         39.27         9.10 o                         
 -10   4   4          4.60         11.77         5.78 o                         
  -9   4   4          1.85          0.98         4.86 o                         
  -8   4   4         39.45         44.00         4.93 o                         
  -7   4   4        388.95        374.60         8.17 o                         
  -6   4   4        217.38        224.41        12.33 o                         
  -5   4   4         26.67         22.25         4.80 o                         
  -4   4   4        148.41        164.51         5.87 o                         
  -3   4   4          3.75          0.54         2.35 o                         
  -2   4   4         58.26         64.31         5.42 o                         
  -1   4   4         60.27         66.58         3.72 o                         
   0   4   4         14.54         11.77         2.22 o                         
   1   4   4         46.19         61.19         9.02 o                         
   2   4   4        134.50        108.98         3.86 o                         
   3   4   4        162.20        126.13         5.97 o                         
   4   4   4        459.73        509.32        11.78 o                         
   5   4   4        157.50        142.45         5.04 o                         
   6   4   4        235.34        230.09         7.03 o                         
   7   4   4        129.80        154.87         9.43 o                         
   8   4   4         69.36         70.13         7.01 o                         
   9   4   4        159.18        158.96         9.57 o                         
  10   4   4         37.31         35.98         4.79 o                         
  11   4   4         43.81         30.42         5.18 o                         
  12   4   4          0.00          4.04         8.76 o                         
 -10   5   4          3.49         -3.42        10.42 o                         
  -9   5   4         36.84         29.16         5.40 o                         
  -8   5   4          4.44         10.33         4.58 o                         
  -7   5   4         24.17         20.59         5.65 o                         
  -6   5   4        278.81        265.17         8.90 o                         
  -5   5   4        323.00        334.17         9.33 o                         
  -4   5   4         43.99         62.03         4.73 o                         
  -3   5   4          0.04         -2.37         2.37 o                         
  -2   5   4         52.97         49.45         2.82 o                         
  -1   5   4          0.00         12.30         8.49 o                         
   0   5   4          0.03         12.82         4.33 o                         
   1   5   4          3.37         12.31         6.22 o                         
   2   5   4         10.68         64.43        11.13 o                         
   3   5   4        181.56        173.33        18.65 o                         
   4   5   4       1543.89       1590.88        29.38 o                         
   5   5   4        860.09        863.26        11.42 o                         
   6   5   4         12.32         16.33         2.63 o                         
   7   5   4        145.55        140.19        12.70 o                         
   8   5   4        811.17        809.49        12.25 o                         
   9   5   4          0.16          2.94         5.75 o                         
  10   5   4        137.63        130.40         8.01 o                         
  11   5   4         65.56         56.16         7.80 o                         
  12   5   4         46.57         58.45         8.78 o                         
  13   5   4        100.05         86.89         7.46 o                         
 -10   6   4         35.24         33.69         6.33 o                         
  -9   6   4         51.15         47.19        11.01 o                         
  -8   6   4         13.79         -0.29         5.54 o                         
  -7   6   4        125.13        124.12         6.83 o                         
  -6   6   4         27.49          9.53         5.67 o                         
  -5   6   4          6.34         10.71         7.88 o                         
  -4   6   4          3.97         -4.33         4.33 o                         
  -3   6   4          1.27          0.81         1.42 o                         
  -2   6   4         59.80         57.62         1.71 o                         
  -1   6   4        616.19        705.80         8.47 o                         
   0   6   4        546.77        535.37         6.91 o                         
   1   6   4        317.91        304.95         6.40 o                         
   2   6   4        743.35        728.39        11.04 o                         
   3   6   4         11.98         38.82         3.33 o                         
   4   6   4        859.43        826.29         9.93 o                         
   5   6   4         61.89         71.19         2.94 o                         
   6   6   4         33.39         36.41         3.68 o                         
   7   6   4        161.02        158.25         5.44 o                         
   8   6   4        227.49        234.33         6.02 o                         
   9   6   4        111.91        112.81         5.37 o                         
  10   6   4         13.57         15.81         4.57 o                         
  11   6   4         55.51         61.99         5.72 o                         
  12   6   4          0.85          3.90         5.67 o                         
  -9   7   4         60.93         60.82         6.19 o                         
  -8   7   4         46.67         32.51         6.20 o                         
  -7   7   4         13.49         15.64         9.81 o                         
  -6   7   4        919.98        832.38        19.26 o                         
  -5   7   4          2.26          9.65         5.08 o                         
  -4   7   4          1.98          5.33         1.60 o                         
  -3   7   4          0.19          4.66         3.09 o                         
  -2   7   4         66.50         62.42         2.28 o                         
  -1   7   4          0.08          1.64         1.75 o                         
   0   7   4       2955.21       3091.21        48.05 o                         
   1   7   4        934.94        986.85        12.48 o                         
   2   7   4        112.78        120.61         3.61 o                         
   3   7   4         45.24         54.97         2.93 o                         
   4   7   4          0.04         -2.13         3.27 o                         
   5   7   4        252.35        241.09         5.52 o                         
   6   7   4        469.54        469.48        11.56 o                         
   7   7   4        140.08        125.98         5.79 o                         
   8   7   4          0.71          0.60         3.72 o                         
   9   7   4        129.51        133.29         5.74 o                         
  10   7   4         14.23         15.46         4.73 o                         
  11   7   4         11.42         11.71         7.19 o                         
  12   7   4         48.58         44.50         8.90 o                         
  -9   8   4         43.47         56.55         9.81 o                         
  -8   8   4         11.66         19.28         5.11 o                         
  -7   8   4         32.06         34.07         6.81 o                         
  -6   8   4         29.88         27.61         6.30 o                         
  -5   8   4         56.98         74.08         6.42 o                         
  -4   8   4          0.75          9.01         2.07 o                         
  -3   8   4         18.97         20.26         2.82 o                         
  -2   8   4        152.24        154.76         3.33 o                         
  -1   8   4         37.76         37.81         2.27 o                         
   0   8   4         20.73         22.12         1.80 o                         
   1   8   4        354.59        338.59         5.11 o                         
   2   8   4        144.31        142.29         3.90 o                         
   3   8   4        200.27        196.96         4.12 o                         
   4   8   4          1.73         -2.53         3.03 o                         
   5   8   4         46.08         63.11         3.42 o                         
   6   8   4        125.10        139.53         4.52 o                         
   7   8   4          4.15          4.46         3.48 o                         
   8   8   4         53.28         59.56         7.52 o                         
   9   8   4         84.64         99.52         5.43 o                         
  10   8   4          6.97         12.88         4.69 o                         
  11   8   4          4.11          9.80         6.30 o                         
  12   8   4         10.19         19.67         7.37 o                         
  -8   9   4          0.08         -0.98         5.06 o                         
  -7   9   4         62.62         53.25         7.48 o                         
  -6   9   4        271.67        256.94        14.77 o                         
  -5   9   4        470.70        437.75        12.25 o                         
  -4   9   4        229.54        170.76         8.64 o                         
  -3   9   4         62.24         47.48         3.27 o                         
  -2   9   4          6.77         15.56         2.05 o                         
  -1   9   4          1.06          1.72         2.63 o                         
   0   9   4         52.56         60.28         2.49 o                         
   1   9   4        269.54        277.88         4.05 o                         
   2   9   4         51.91         56.35         3.05 o                         
   3   9   4         10.83         -0.14         3.49 o                         
   4   9   4          1.67         -2.82         2.82 o                         
   5   9   4        339.69        330.67         6.33 o                         
   6   9   4         31.93         33.43         3.60 o                         
   7   9   4         14.79         14.34         3.68 o                         
   8   9   4          0.00          0.05         4.55 o                         
   9   9   4        239.64        230.08         7.03 o                         
  10   9   4         72.54         68.93         5.74 o                         
  11   9   4         20.63         26.68         5.73 o                         
  12   9   4         29.99         46.22         9.22 o                         
  -8  10   4          4.45         11.89         6.75 o                         
  -7  10   4        130.43        116.22         9.06 o                         
  -6  10   4          7.76         12.56         6.46 o                         
  -5  10   4         48.82         37.18         6.18 o                         
  -4  10   4         99.14         82.55         4.10 o                         
  -3  10   4        201.16        160.18         3.23 o                         
  -2  10   4         29.46         24.79         2.34 o                         
  -1  10   4          0.09          6.54         2.11 o                         
   0  10   4         98.55         90.87         2.84 o                         
   1  10   4         62.18         62.96         4.49 o                         
   2  10   4          4.06          0.84         2.22 o                         
   3  10   4         83.75         79.32         5.45 o                         
   4  10   4        166.46        170.02         4.71 o                         
   5  10   4         48.13         41.71         4.26 o                         
   6  10   4          2.90          3.60         4.14 o                         
   7  10   4         17.66         20.15         7.33 o                         
   8  10   4         41.02         50.73         4.57 o                         
   9  10   4          0.06          4.27         5.35 o                         
  10  10   4         73.62         71.49         5.97 o                         
  11  10   4         32.47         24.78        11.46 o                         
  -7  11   4         54.61         41.51         7.80 o                         
  -6  11   4          9.71         25.01         6.70 o                         
  -5  11   4         62.57         64.63        10.52 o                         
  -4  11   4         79.87         69.87         3.96 o                         
  -3  11   4         14.17          5.62         2.24 o                         
  -2  11   4          4.16          9.07         2.91 o                         
  -1  11   4        225.57        228.01         4.11 o                         
   0  11   4        467.38        444.24         7.01 o                         
   1  11   4         14.89         12.02         2.49 o                         
   2  11   4        192.57        198.21         4.84 o                         
   3  11   4          1.35          6.12         2.52 o                         
   4  11   4         28.07         31.32         4.51 o                         
   5  11   4        139.94        110.04         4.48 o                         
   6  11   4         16.05         14.00         7.36 o                         
   7  11   4          9.24          4.33         4.61 o                         
   8  11   4          0.30         -5.05         5.05 o                         
   9  11   4          0.30          1.21         6.73 o                         
  10  11   4         77.28         90.06         7.77 o                         
  11  11   4        140.52        158.13        10.95 o                         
  -6  12   4          3.74         -3.19         6.62 o                         
  -5  12   4          0.07         13.67         6.18 o                         
  -4  12   4         58.57         55.90         4.26 o                         
  -3  12   4          3.30          5.44         3.02 o                         
  -2  12   4        228.33        224.57         4.40 o                         
  -1  12   4         29.92         32.39         3.73 o                         
   0  12   4        245.56        248.26         7.09 o                         
   1  12   4        184.11        182.31         4.47 o                         
   2  12   4         61.02         68.24         3.58 o                         
   3  12   4         53.45         52.73         3.46 o                         
   4  12   4         10.02         11.91         3.77 o                         
   5  12   4         69.28         57.70         5.99 o                         
   6  12   4        211.68        197.57         9.02 o                         
   7  12   4         69.23         58.94         4.91 o                         
   8  12   4          0.50          3.62         3.86 o                         
   9  12   4         34.79         29.75         4.65 o                         
  10  12   4         13.69         15.72         5.88 o                         
  -5  13   4         10.95         -1.54         6.66 o                         
  -4  13   4         46.35         46.83         4.33 o                         
  -3  13   4         15.45         23.82         3.52 o                         
  -2  13   4        106.52        108.09         5.35 o                         
  -1  13   4        120.32        118.81         4.07 o                         
   0  13   4          0.93         -1.20         2.95 o                         
   1  13   4         40.95         42.88         3.12 o                         
   2  13   4         21.97         24.81         3.38 o                         
   3  13   4         28.50         26.73         3.08 o                         
   4  13   4         16.02         11.49         3.05 o                         
   5  13   4        174.29        161.76         4.61 o                         
   6  13   4          5.09          8.68         3.42 o                         
   7  13   4         44.40         38.40         4.89 o                         
   8  13   4         18.77         21.28         4.42 o                         
   9  13   4         18.04         18.54         5.51 o                         
  10  13   4          2.72          2.33         4.43 o                         
  -4  14   4         41.18         40.81         6.05 o                         
  -3  14   4          6.66          9.22         3.09 o                         
  -2  14   4        296.41        302.96         6.15 o                         
  -1  14   4         11.19          9.52         6.39 o                         
   0  14   4          2.86          5.94         3.39 o                         
   1  14   4         39.36         38.69         3.90 o                         
   2  14   4        147.50        152.22         5.69 o                         
   3  14   4         17.26         18.95         3.59 o                         
   4  14   4          0.03          3.48         3.72 o                         
   5  14   4         29.35         37.37         8.67 o                         
   6  14   4          8.17         10.96         4.07 o                         
   7  14   4          0.58          0.28         6.32 o                         
   8  14   4          0.18          8.27         4.02 o                         
   9  14   4          0.37          3.45         4.33 o                         
  -3  15   4         75.15         92.14         4.16 o                         
  -2  15   4         20.14         23.75         3.41 o                         
  -1  15   4          6.03         10.56         3.67 o                         
   0  15   4          4.24          8.74         3.26 o                         
   1  15   4          0.51         -1.34         3.22 o                         
   2  15   4         50.65         60.90         4.39 o                         
   3  15   4          0.65          2.33         4.19 o                         
   4  15   4          8.78          8.16         3.78 o                         
   5  15   4          9.97         18.90         3.72 o                         
   6  15   4          0.06          3.45         3.80 o                         
   7  15   4         64.06         74.07         5.46 o                         
   8  15   4         42.53         47.07         4.80 o                         
  -1  16   4          1.56          4.76         3.46 o                         
   0  16   4          4.13          4.03         3.44 o                         
   1  16   4          7.67          9.62         3.96 o                         
   2  16   4        138.55        159.84         5.22 o                         
   3  16   4          2.87         11.00         3.73 o                         
   4  16   4          2.08          6.39         4.10 o                         
   5  16   4         11.99          5.87         4.42 o                         
   6  16   4          5.35          6.74         8.79 o                         
  -3 -14   5         23.93         15.87        13.23 o                         
  -2 -14   5         20.91         37.89         9.02 o                         
  -1 -14   5         18.81         12.80         8.19 o                         
   0 -14   5         19.07         33.12         8.47 o                         
   1 -14   5         20.73         40.33        13.59 o                         
  -5 -13   5          6.11         19.02         7.84 o                         
  -4 -13   5          4.13          0.08         7.48 o                         
  -3 -13   5          0.46          2.68         7.40 o                         
  -2 -13   5         54.55         61.52         8.47 o                         
  -1 -13   5         13.44         23.00         7.84 o                         
   0 -13   5         19.82         20.76         7.40 o                         
   1 -13   5         46.35         62.20         5.82 o                         
   2 -13   5         11.55          8.18         4.98 o                         
   3 -13   5         47.19         48.84         7.68 o                         
   4 -13   5          0.61         12.60        10.83 o                         
  -6 -12   5          7.96          9.62         3.31 o                         
  -5 -12   5          6.39          9.77         3.29 o                         
  -4 -12   5          0.02         -2.39         2.39 o                         
  -3 -12   5          6.32          6.72         2.11 o                         
  -2 -12   5          3.79         -1.36        12.19 o                         
  -1 -12   5         27.96         25.88         7.33 o                         
   0 -12   5         45.49         42.53         6.13 o                         
   1 -12   5          2.52         -0.70         5.39 o                         
   2 -12   5          0.29          8.73         4.62 o                         
   3 -12   5         27.53         35.45         6.85 o                         
   4 -12   5          7.64          1.77         6.26 o                         
   5 -12   5         51.58         58.33         7.29 o                         
  -7 -11   5         10.15         16.68         5.20 o                         
  -6 -11   5          6.93          7.97         2.80 o                         
  -5 -11   5         12.16         13.26         4.94 o                         
  -4 -11   5         13.00         14.44         2.20 o                         
  -3 -11   5         14.37          9.58         2.31 o                         
  -2 -11   5        154.70        123.95         2.87 o                         
  -1 -11   5         10.82          9.51         1.55 o                         
   0 -11   5          0.00         10.79         5.11 o                         
   1 -11   5          4.98          1.96         2.57 o                         
   2 -11   5         17.17         14.65         5.18 o                         
   3 -11   5          0.23         -5.67         5.67 o                         
   4 -11   5         21.97         24.69         6.14 o                         
   5 -11   5        161.77        232.76         9.33 o                         
   6 -11   5         96.58        100.94         7.33 o                         
  -8 -10   5          3.31          8.08         7.98 o                         
  -7 -10   5          8.76          4.94        10.63 o                         
  -6 -10   5         19.46         16.77         2.76 o                         
  -5 -10   5        235.14        237.51         4.28 o                         
  -4 -10   5          3.80          3.35         4.38 o                         
  -3 -10   5         22.30         28.70         3.09 o                         
  -2 -10   5         82.94         68.51         2.83 o                         
  -1 -10   5          5.08          9.19         3.01 o                         
   0 -10   5          7.52          6.48         0.73 o                         
   1 -10   5         13.57          7.34         2.48 o                         
   2 -10   5          5.40          4.61         0.65 o                         
   3 -10   5         99.29         80.32         4.79 o                         
   4 -10   5         79.99         65.42         2.76 o                         
   5 -10   5          7.23          7.54         1.52 o                         
   6 -10   5         90.32         76.54         3.16 o                         
   7 -10   5         53.97         59.23         5.95 o                         
  -9  -9   5         17.87         23.59         6.03 o                         
  -8  -9   5          0.44         -1.82         3.81 o                         
  -7  -9   5         87.84         93.49         7.46 o                         
  -6  -9   5         16.14         24.29         3.53 o                         
  -5  -9   5        521.18        536.73         7.29 o                         
  -4  -9   5         31.81         35.56         2.59 o                         
  -3  -9   5        647.08        649.65         9.56 o                         
  -2  -9   5        303.58        305.32         4.37 o                         
  -1  -9   5         25.59         17.64         1.90 o                         
   0  -9   5          0.54          2.66         1.48 o                         
   1  -9   5        131.50        116.82         6.60 o                         
   2  -9   5         25.67         21.31         1.96 o                         
   3  -9   5         81.87         65.48         4.71 o                         
   4  -9   5          8.67         13.38         1.43 o                         
   5  -9   5          8.26          9.36         1.72 o                         
   6  -9   5         13.20         16.73         2.02 o                         
   7  -9   5         18.50         14.64         2.47 o                         
   8  -9   5         16.05         22.48         2.69 o                         
  -9  -8   5         56.81         66.48         6.03 o                         
  -8  -8   5          1.64          1.49         5.60 o                         
  -7  -8   5          0.01          0.28         3.90 o                         
  -6  -8   5         86.98         88.11         6.05 o                         
  -5  -8   5         21.49         20.99         2.29 o                         
  -4  -8   5        407.82        412.68         5.07 o                         
  -3  -8   5          0.29          2.43         2.63 o                         
  -2  -8   5         44.65         40.01         1.52 o                         
  -1  -8   5          3.70          4.16         1.29 o                         
   0  -8   5         17.81         15.29         0.68 o                         
   1  -8   5         53.11         50.28         3.90 o                         
   2  -8   5          3.42          1.65         1.55 o                         
   3  -8   5         42.87         50.01         1.88 o                         
   4  -8   5        381.71        375.82        14.04 o                         
   5  -8   5        184.97        179.05         4.82 o                         
   6  -8   5          0.18         -1.17         1.60 o                         
   7  -8   5        185.29        193.82         6.06 o                         
   8  -8   5         54.03         50.50         3.23 o                         
   9  -8   5         21.19         17.26         3.02 o                         
 -10  -7   5          8.35          9.10         4.77 o                         
  -9  -7   5          2.45          9.23         4.20 o                         
  -8  -7   5         71.38         68.22         6.15 o                         
  -7  -7   5          6.02         13.29         3.77 o                         
  -6  -7   5        312.89        299.07        16.11 o                         
  -5  -7   5         50.85         48.56         3.93 o                         
  -4  -7   5         12.24         13.78         2.15 o                         
  -3  -7   5       1414.39       1387.19        12.74 o                         
  -2  -7   5        132.64        115.10         2.20 o                         
  -1  -7   5          3.34          2.07         0.86 o                         
   0  -7   5        195.16        205.93         4.82 o                         
   1  -7   5         33.41         30.81         5.06 o                         
   2  -7   5         98.43        111.33         5.87 o                         
   3  -7   5        177.74        160.06         3.08 o                         
   4  -7   5        117.88        112.31         2.74 o                         
   5  -7   5        238.50        246.85         3.35 o                         
   6  -7   5          5.96          7.25         1.57 o                         
   7  -7   5        342.20        346.02         6.80 o                         
   8  -7   5         57.39         64.32         3.19 o                         
   9  -7   5          7.40          8.50         2.69 o                         
  10  -7   5         21.62         39.18         3.28 o                         
 -10  -6   5         47.03         58.03        10.91 o                         
  -9  -6   5        104.86        104.60         5.43 o                         
  -8  -6   5          6.61         14.07         5.53 o                         
  -7  -6   5        132.38        144.54         6.36 o                         
  -6  -6   5         58.11         60.79         8.21 o                         
  -5  -6   5        257.20        253.16         4.82 o                         
  -4  -6   5         30.99         35.91         2.57 o                         
  -3  -6   5        457.14        425.43         7.23 o                         
  -2  -6   5        548.76        550.48         7.42 o                         
  -1  -6   5          6.21          4.78         1.48 o                         
   0  -6   5         34.06         33.82         3.48 o                         
   1  -6   5          0.08         -1.42         3.80 o                         
   2  -6   5         97.25        103.19         5.12 o                         
   3  -6   5          1.78          5.20         0.99 o                         
   4  -6   5         29.85         32.83         1.57 o                         
   5  -6   5         23.72         21.51         1.60 o                         
   6  -6   5        596.84        617.55         6.58 o                         
   7  -6   5         49.26         49.14         2.44 o                         
   8  -6   5          7.72         13.00         2.45 o                         
   9  -6   5         29.70         31.77         3.32 o                         
  10  -6   5          2.45          5.37         3.44 o                         
 -10  -5   5         54.88         56.68         5.01 o                         
  -9  -5   5          4.86          8.11         3.06 o                         
  -8  -5   5        162.42        180.45        14.04 o                         
  -7  -5   5         56.30         55.97         4.00 o                         
  -6  -5   5         47.38         40.23         2.89 o                         
  -5  -5   5        129.67        126.66         4.04 o                         
  -4  -5   5        356.81        354.35         4.28 o                         
  -3  -5   5         77.08         71.69         2.17 o                         
  -2  -5   5         75.49         76.75         2.27 o                         
  -1  -5   5        196.39        219.14         4.33 o                         
   0  -5   5        165.69        212.34         4.09 o                         
   1  -5   5         84.07         99.42         3.91 o                         
   2  -5   5          3.70         10.87         3.70 o                         
   3  -5   5         60.02         73.21         1.25 o                         
   4  -5   5         31.16         37.79         2.39 o                         
   5  -5   5          0.00          3.05         1.44 o                         
   6  -5   5       1426.12       1439.04        25.96 o                         
   7  -5   5        393.44        394.48        12.00 o                         
   8  -5   5        600.73        615.41        12.94 o                         
   9  -5   5        263.17        268.64         7.40 o                         
  10  -5   5          1.35          5.69         3.04 o                         
  11  -5   5         14.00         21.39         3.77 o                         
 -11  -4   5         13.09          6.54        12.13 o                         
 -10  -4   5          4.68          1.15         2.93 o                         
  -9  -4   5          9.54          5.64         3.13 o                         
  -8  -4   5         13.38          9.90         3.00 o                         
  -7  -4   5        825.84        823.47        12.01 o                         
  -6  -4   5        200.31        200.34         4.12 o                         
  -5  -4   5          2.53          6.17         2.22 o                         
  -4  -4   5          9.57          7.12         1.61 o                         
  -3  -4   5        118.27        117.58         3.44 o                         
  -2  -4   5        544.37        537.20        11.43 o                         
  -1  -4   5        134.27        145.94         2.07 o                         
   0  -4   5         63.72         78.29         4.65 o                         
   1  -4   5        533.60        614.57         7.81 o                         
   2  -4   5        546.87        577.80        13.23 o                         
   3  -4   5          1.33          1.38         0.61 o                         
   4  -4   5        577.31        604.26        10.77 o                         
   5  -4   5          3.07         -0.37         1.45 o                         
   6  -4   5        288.44        276.33         3.54 o                         
   7  -4   5        330.79        331.80         7.24 o                         
   8  -4   5        172.53        165.86         7.06 o                         
   9  -4   5          8.16          9.37         2.60 o                         
  10  -4   5         14.86         19.47         2.79 o                         
  11  -4   5          1.58         -1.56         3.96 o                         
 -11  -3   5         52.50         51.71         8.98 o                         
 -10  -3   5          6.79         20.09        11.54 o                         
  -9  -3   5          8.14          9.40         2.42 o                         
  -8  -3   5         74.16         57.29         3.81 o                         
  -7  -3   5         26.30         32.54         2.56 o                         
  -6  -3   5         40.74         40.76         2.46 o                         
  -5  -3   5         19.41         24.00         2.78 o                         
  -4  -3   5          8.81         20.87         6.28 o                         
  -3  -3   5        425.30        428.65         5.23 o                         
  -2  -3   5        300.36        277.21         3.17 o                         
  -1  -3   5          0.49          9.38         1.42 o                         
   0  -3   5         28.77         44.06         1.19 o                         
   1  -3   5       2579.74       3068.55        62.90 o                         
   2  -3   5       2438.03       2692.24        53.76 o                         
   3  -3   5        281.32        303.81         2.94 o                         
   4  -3   5         51.38         57.09         1.54 o                         
   5  -3   5       1115.34       1096.02        24.63 o                         
   6  -3   5        195.09        188.00         5.02 o                         
   7  -3   5       1578.27       1564.30        24.67 o                         
   8  -3   5        172.45        179.29        11.24 o                         
   9  -3   5         86.24         97.11         4.42 o                         
  10  -3   5         21.29         22.84         3.87 o                         
  11  -3   5          2.46         -1.14         8.68 o                         
  12  -3   5          0.23         -2.24         4.66 o                         
 -11  -2   5         70.20         74.60         6.82 o                         
 -10  -2   5         51.07         53.21         8.23 o                         
  -9  -2   5         24.81         26.19         3.41 o                         
  -8  -2   5        172.00        158.30         3.39 o                         
  -7  -2   5        236.37        232.45         3.98 o                         
  -6  -2   5        120.57        130.22         3.05 o                         
  -5  -2   5         37.87         42.45         2.26 o                         
  -4  -2   5        763.09        824.48        22.56 o                         
  -3  -2   5         13.73         13.75         1.41 o                         
  -2  -2   5        201.98        210.26         2.63 o                         
  -1  -2   5        281.52        301.45         2.58 o                         
   0  -2   5        169.80        183.14         2.78 o                         
   1  -2   5        146.64        133.61         1.48 o                         
   2  -2   5       2721.40       2919.90        66.65 o                         
   3  -2   5          8.40         24.69         1.71 o                         
   4  -2   5        415.14        449.88         4.79 o                         
   5  -2   5          0.68          4.37         1.93 o                         
   6  -2   5         62.57         60.30         3.23 o                         
   7  -2   5        162.31        165.61         7.13 o                         
   8  -2   5          3.56          5.51         6.03 o                         
   9  -2   5         28.13         30.88         4.65 o                         
  10  -2   5         17.98         14.57         4.92 o                         
  11  -2   5         14.49         18.16         5.91 o                         
  12  -2   5          0.44         -8.19        10.28 o                         
 -11  -1   5          0.25         -5.94        11.17 o                         
 -10  -1   5          7.69          8.32         5.29 o                         
  -9  -1   5         44.03         38.90         2.23 o                         
  -8  -1   5        371.34        353.35         5.37 o                         
  -7  -1   5         84.92         69.32         6.79 o                         
  -6  -1   5         45.90         41.95         1.92 o                         
  -5  -1   5        709.34        718.93        27.17 o                         
  -4  -1   5         84.59         80.63         1.79 o                         
  -3  -1   5        129.75        139.20         1.68 o                         
  -2  -1   5         88.53        107.40         1.89 o                         
  -1  -1   5         49.11         50.76         9.06 o                         
   0  -1   5        290.52        294.17         4.47 o                         
   1  -1   5         67.57         79.23         1.91 o                         
   2  -1   5       1226.09       1194.70        10.53 o                         
   3  -1   5       1712.35       1803.72        30.96 o                         
   4  -1   5        382.42        418.00         7.21 o                         
   5  -1   5         77.79         64.87         2.22 o                         
   6  -1   5         51.90         42.37         3.66 o                         
   7  -1   5        225.01        221.39         4.24 o                         
   8  -1   5          0.00         -3.78         3.78 o                         
   9  -1   5          7.46          4.02         4.37 o                         
  10  -1   5        176.17        170.93         7.52 o                         
  11  -1   5         76.84         77.94        10.67 o                         
  12  -1   5          5.72         23.04         6.70 o                         
 -11   0   5         14.91         14.52         6.08 o                         
 -10   0   5         30.93         31.18         9.01 o                         
  -9   0   5          3.58          6.55         4.63 o                         
  -8   0   5         53.55         50.73         4.98 o                         
  -7   0   5        149.38        149.41         5.22 o                         
  -6   0   5         56.54         64.20         1.55 o                         
  -5   0   5        516.99        516.45        10.41 o                         
  -4   0   5          0.64          0.99         5.32 o                         
  -3   0   5         12.04         19.42         1.33 o                         
  -2   0   5       5935.21       6803.09       330.71 o                         
  -1   0   5       1211.78       1266.44        26.58 o                         
   0   0   5         60.83         60.00         1.16 o                         
   1   0   5          3.20          5.87         1.01 o                         
   2   0   5         77.33         70.66         1.65 o                         
   3   0   5         23.58         42.12        15.44 o                         
   4   0   5        139.36        141.70         2.34 o                         
   5   0   5         67.27         73.43         2.40 o                         
   6   0   5        487.81        483.42         6.04 o                         
   7   0   5        448.83        445.52         6.41 o                         
   8   0   5         62.22         54.52         6.56 o                         
   9   0   5         84.42         89.09         7.58 o                         
  10   0   5         67.97         57.97         6.18 o                         
  11   0   5        117.57        106.89         7.84 o                         
  12   0   5        131.25        124.93         8.98 o                         
 -11   1   5          1.23          1.91         6.75 o                         
 -10   1   5         51.54         55.39         6.22 o                         
  -9   1   5          0.72          0.10         4.65 o                         
  -8   1   5        185.14        166.43         6.18 o                         
  -7   1   5        156.28        155.64         5.47 o                         
  -6   1   5         55.99         49.54         4.23 o                         
  -5   1   5        192.83        194.68         8.88 o                         
  -4   1   5          1.36          5.24         3.39 o                         
  -3   1   5       1886.77       1952.62        33.38 o                         
  -2   1   5       4167.99       4717.96        91.71 o                         
  -1   1   5          0.04          2.42         1.06 o                         
   0   1   5          1.49          1.82         1.24 o                         
   1   1   5        662.51        679.36         6.18 o                         
   2   1   5       2797.33       2787.05        34.03 o                         
   3   1   5        101.55         74.79         2.32 o                         
   4   1   5        743.15        737.59         7.85 o                         
   5   1   5        352.82        354.90         4.40 o                         
   6   1   5        428.09        484.42         8.51 o                         
   7   1   5         57.07         45.43         5.67 o                         
   8   1   5         10.81         14.93         3.58 o                         
   9   1   5          2.71          5.68         5.89 o                         
  10   1   5         15.29         19.67         3.92 o                         
  11   1   5        127.80        119.73         8.03 o                         
 -11   2   5         33.30         30.63         6.79 o                         
 -10   2   5         21.36         48.90         9.68 o                         
  -9   2   5         18.99         26.50         6.38 o                         
  -8   2   5          0.91          7.19         6.60 o                         
  -7   2   5         41.10         47.21         5.04 o                         
  -6   2   5        886.60        877.33        27.39 o                         
  -5   2   5        486.92        466.38        10.48 o                         
  -4   2   5        404.60        434.25         9.06 o                         
  -3   2   5       2599.09       2750.93        33.96 o                         
  -2   2   5         45.69         81.49         2.51 o                         
  -1   2   5        390.94        379.97         4.65 o                         
   0   2   5        215.00        206.38         6.81 o                         
   1   2   5         48.59         59.72         4.39 o                         
   2   2   5       3213.35       3177.35        42.18 o                         
   3   2   5       1792.38       1765.43        20.56 o                         
   4   2   5          7.85         31.93         4.15 o                         
   5   2   5         19.72         14.45         2.25 o                         
   6   2   5        268.86        258.11         4.18 o                         
   7   2   5        237.44        213.15         9.47 o                         
   8   2   5         44.16         39.67         4.02 o                         
   9   2   5        286.92        278.47         6.28 o                         
  10   2   5          3.40          5.43         3.87 o                         
  11   2   5          8.29         14.08         4.45 o                         
  12   2   5          0.08         -6.26         6.89 o                         
  13   2   5        119.16        131.31        10.40 o                         
 -10   3   5        152.60        171.14         8.03 o                         
  -9   3   5        233.94        238.44         8.10 o                         
  -8   3   5         28.08         17.38         7.54 o                         
  -7   3   5        121.22        128.08         5.37 o                         
  -6   3   5       2585.15       2577.95        41.55 o                         
  -5   3   5        269.76        254.50        11.42 o                         
  -4   3   5        432.63        446.93         9.73 o                         
  -2   3   5         38.62         37.46         4.79 o                         
  -1   3   5        160.00        200.84         4.17 o                         
   0   3   5        877.61        827.83         8.66 o                         
   1   3   5         27.56         23.56         1.72 o                         
   2   3   5       1233.91       1165.21        12.89 o                         
   3   3   5       3707.74       3756.12        56.22 o                         
   4   3   5        961.98        908.97        10.37 o                         
   5   3   5          1.51          3.13         1.98 o                         
   6   3   5         11.09         13.42         7.72 o                         
   7   3   5        335.43        319.81        12.48 o                         
   8   3   5        995.07        994.24        17.32 o                         
   9   3   5         62.13         62.15         4.88 o                         
  10   3   5          2.97          4.64         5.18 o                         
  11   3   5          8.99         12.53         4.61 o                         
  12   3   5          6.17         14.09         5.12 o                         
 -10   4   5         27.70         17.62         7.38 o                         
  -9   4   5          0.00         -0.93         5.12 o                         
  -8   4   5         18.50         18.51         4.86 o                         
  -7   4   5         17.19          9.31         4.43 o                         
  -6   4   5        624.21        618.56        15.20 o                         
  -5   4   5         10.27         11.38         5.16 o                         
  -4   4   5        631.82        664.25        13.31 o                         
  -3   4   5        264.94        239.47         2.23 o                         
  -2   4   5         79.25         85.68         2.91 o                         
  -1   4   5         24.73        152.45        38.67 o                         
   0   4   5          3.99         48.12        17.51 o                         
   1   4   5         27.14         21.11         2.10 o                         
   2   4   5          3.66         11.06         4.67 o                         
   3   4   5        762.46        746.95        17.78 o                         
   4   4   5         74.90         79.66         7.82 o                         
   5   4   5          0.00          1.32         4.94 o                         
   6   4   5         80.79         75.87         5.04 o                         
   7   4   5        185.32        183.52         5.25 o                         
   8   4   5          0.03          7.53         3.24 o                         
   9   4   5          4.12          5.03         3.59 o                         
  10   4   5          1.10          0.51        12.58 o                         
  11   4   5        129.15        113.76         5.99 o                         
  12   4   5          8.67         -7.68         7.68 o                         
  13   4   5          0.86         -6.19        10.44 o                         
 -10   5   5         57.75         83.09         8.50 o                         
  -9   5   5          0.07          2.61         5.27 o                         
  -8   5   5         31.87         34.36         6.28 o                         
  -7   5   5          3.93          1.97         5.03 o                         
  -6   5   5         54.23         47.69         6.30 o                         
  -5   5   5       1332.42       1368.31        28.55 o                         
  -4   5   5        104.26        113.86         5.99 o                         
  -3   5   5         67.72         85.28         8.15 o                         
  -2   5   5        252.05        276.65         4.69 o                         
  -1   5   5          2.03          4.21         2.35 o                         
   0   5   5        595.31        555.12         7.25 o                         
   1   5   5        176.91        180.01        15.99 o                         
   2   5   5        125.16        158.86         8.11 o                         
   3   5   5        918.75        915.43        11.88 o                         
   4   5   5       3143.65       3201.56        62.66 o                         
   5   5   5        105.62         98.68         7.01 o                         
   6   5   5         28.03         28.71         2.87 o                         
   7   5   5        105.24         96.12         5.71 o                         
   8   5   5        514.34        476.25         8.45 o                         
   9   5   5          0.67         -3.48         4.71 o                         
  10   5   5        135.25        138.18         5.71 o                         
  11   5   5          9.88         10.77         7.96 o                         
  12   5   5         82.67         74.96         6.40 o                         
  13   5   5         12.26          1.11         6.24 o                         
 -10   6   5         42.99         57.39         7.06 o                         
  -9   6   5         42.45         60.99         6.34 o                         
  -8   6   5         44.43         54.83         6.74 o                         
  -7   6   5        161.91        169.94         9.02 o                         
  -6   6   5         73.28         83.53        10.99 o                         
  -5   6   5        166.16        162.42         7.72 o                         
  -4   6   5        124.52        133.51         9.77 o                         
  -3   6   5         37.10         38.96         3.72 o                         
  -2   6   5       1383.56       1472.41        14.33 o                         
  -1   6   5        113.51        136.69         3.36 o                         
   0   6   5         19.53         13.75         2.34 o                         
   1   6   5        102.19        109.26         3.87 o                         
   2   6   5         77.67         61.76         2.92 o                         
   3   6   5        402.24        404.76        10.36 o                         
   4   6   5       3584.42       3544.37        56.80 o                         
   5   6   5         66.41         61.35         3.04 o                         
   6   6   5        106.22        104.63         3.76 o                         
   7   6   5         16.61         13.03         3.32 o                         
   8   6   5        103.18        102.52         5.59 o                         
   9   6   5          0.09         -2.56         3.88 o                         
  10   6   5         14.91         10.01         4.47 o                         
  11   6   5         45.20         55.51         5.58 o                         
  12   6   5         14.23         18.94         8.19 o                         
  -9   7   5          1.84          6.43         6.79 o                         
  -8   7   5          0.35         -5.16         5.16 o                         
  -7   7   5          4.45          4.88         6.62 o                         
  -6   7   5        125.52        139.42         8.07 o                         
  -5   7   5         52.48         50.10         6.22 o                         
  -4   7   5        130.24        129.49         8.03 o                         
  -3   7   5          0.62          1.46         1.10 o                         
  -2   7   5         98.99        110.21         4.67 o                         
  -1   7   5        350.04        368.89         6.56 o                         
   0   7   5        168.58        152.48         3.65 o                         
   1   7   5        200.28        220.32         4.27 o                         
   2   7   5        306.02        333.00         7.52 o                         
   3   7   5          0.20          3.39         2.33 o                         
   4   7   5       1225.55       1232.34        15.78 o                         
   5   7   5        266.45        257.82         5.04 o                         
   6   7   5         96.16        102.93         4.23 o                         
   7   7   5       1123.01       1084.69        16.02 o                         
   8   7   5        278.83        266.73         6.66 o                         
   9   7   5         27.87         23.45         4.41 o                         
  10   7   5          3.65          0.89         5.34 o                         
  11   7   5         24.58         23.95         5.32 o                         
  12   7   5          8.71         11.21        12.84 o                         
  -9   8   5         12.13          8.33         6.04 o                         
  -8   8   5         33.31         46.61         7.50 o                         
  -7   8   5          4.29         11.78        10.91 o                         
  -6   8   5         26.41         20.20         6.73 o                         
  -5   8   5         50.26         62.15         6.77 o                         
  -4   8   5         14.07          9.52         1.78 o                         
  -3   8   5         21.32         32.08         3.53 o                         
  -2   8   5          4.13          3.24         3.13 o                         
  -1   8   5        149.79        152.46         3.17 o                         
   0   8   5         14.34         16.00         4.88 o                         
   1   8   5        361.30        376.16         5.76 o                         
   2   8   5        214.05        235.48         4.61 o                         
   3   8   5         72.26         56.76         3.90 o                         
   4   8   5        158.79        167.60         4.14 o                         
   5   8   5        274.75        292.08         6.81 o                         
   6   8   5         22.07         26.32         4.31 o                         
   7   8   5        241.38        244.57         6.18 o                         
   8   8   5         18.07         18.63         4.21 o                         
   9   8   5         39.48         49.87         5.69 o                         
  10   8   5         50.86         65.96         9.20 o                         
  11   8   5         19.84         25.43         6.93 o                         
  12   8   5          0.62          3.71         5.69 o                         
  -8   9   5         20.50         18.79         6.24 o                         
  -7   9   5         21.16         12.29         7.40 o                         
  -6   9   5          6.04          6.77         6.46 o                         
  -5   9   5        615.09        571.77        15.28 o                         
  -4   9   5         54.63         50.51         1.96 o                         
  -3   9   5         14.96         14.83         1.84 o                         
  -2   9   5          0.91          4.57         1.97 o                         
  -1   9   5          1.81          2.85         2.39 o                         
   0   9   5         44.18         53.00         3.13 o                         
   1   9   5         24.14         29.46         3.64 o                         
   2   9   5          0.00          2.91         2.76 o                         
   3   9   5         16.81         29.75         3.09 o                         
   4   9   5        261.68        265.34         5.40 o                         
   5   9   5         11.63         20.47         4.47 o                         
   6   9   5         35.95         36.19         6.24 o                         
   7   9   5         43.11         36.91         4.87 o                         
   8   9   5         15.06         13.36         4.10 o                         
   9   9   5          6.99         14.64         5.49 o                         
  10   9   5        137.19        131.62         7.80 o                         
  11   9   5          0.36          3.41        14.45 o                         
  12   9   5          2.57          7.58         7.08 o                         
  -8  10   5         37.42         50.58         6.44 o                         
  -7  10   5         83.13         80.46         8.86 o                         
  -6  10   5          9.39         24.34         7.09 o                         
  -5  10   5        451.21        415.18        13.00 o                         
  -4  10   5        130.78        115.13         2.78 o                         
  -3  10   5        219.82        185.98         5.72 o                         
  -2  10   5         29.45         22.88         2.67 o                         
  -1  10   5         88.43         77.78         2.70 o                         
   0  10   5          7.71          9.59         4.75 o                         
   1  10   5          9.98         13.11         2.31 o                         
   2  10   5          0.53         12.00         3.09 o                         
   3  10   5         19.91         37.55        10.02 o                         
   4  10   5         16.90         18.61         3.40 o                         
   5  10   5         26.39         33.24         3.62 o                         
   6  10   5          0.32          6.41        13.71 o                         
   7  10   5          0.01         -3.96         3.96 o                         
   8  10   5         36.02         40.76        11.74 o                         
   9  10   5         48.92         51.77         5.14 o                         
  10  10   5         16.72         13.23         6.35 o                         
  11  10   5         12.49         10.53         5.73 o                         
  -7  11   5        142.67        151.94        10.52 o                         
  -6  11   5          4.41         -1.42         6.97 o                         
  -5  11   5         91.70         76.96        11.82 o                         
  -4  11   5          1.66         -0.25         1.98 o                         
  -3  11   5        183.86        160.65         4.18 o                         
  -2  11   5        258.28        221.65         4.70 o                         
  -1  11   5          8.13         11.93         2.54 o                         
   0  11   5         28.85         26.40         3.27 o                         
   1  11   5         25.18         31.47         3.17 o                         
   2  11   5          1.14          7.68         2.86 o                         
   3  11   5        142.13        132.08         4.77 o                         
   4  11   5         43.54         42.55         3.84 o                         
   5  11   5         40.18         31.93         3.93 o                         
   6  11   5         91.07         87.67         5.47 o                         
   7  11   5         15.23         18.25         4.14 o                         
   8  11   5          0.41          4.93         4.25 o                         
   9  11   5         43.84         54.71        13.80 o                         
  10  11   5          0.03         -4.77         5.15 o                         
  11  11   5          0.09          5.83         5.81 o                         
  -6  12   5         18.90         32.89         7.76 o                         
  -5  12   5          9.15         13.94         6.77 o                         
  -4  12   5         10.34          5.54         4.15 o                         
  -3  12   5        290.62        264.53         4.70 o                         
  -2  12   5          8.09          7.96         2.70 o                         
  -1  12   5        254.83        237.08         5.36 o                         
   0  12   5         80.85         85.73         3.78 o                         
   1  12   5        123.46        113.34         4.27 o                         
   2  12   5        176.12        160.56         5.07 o                         
   3  12   5        116.22        112.94         4.03 o                         
   4  12   5         25.91         27.24         3.48 o                         
   5  12   5          9.65          7.35         3.80 o                         
   6  12   5         10.59         21.72         7.07 o                         
   7  12   5          7.44         17.09         8.21 o                         
   8  12   5          0.90          0.08         8.86 o                         
   9  12   5         39.23         53.32         5.68 o                         
  10  12   5         23.17         16.78         5.75 o                         
  -5  13   5          0.52         15.01         7.17 o                         
  -4  13   5        138.54        147.87        10.44 o                         
  -3  13   5          8.31         14.99         3.46 o                         
  -2  13   5          0.01          0.39         2.69 o                         
  -1  13   5        379.13        351.64         9.33 o                         
   0  13   5         71.60         69.51         3.76 o                         
   1  13   5          8.33         13.06         2.91 o                         
   2  13   5        177.29        173.95         8.71 o                         
   3  13   5         31.07         34.56         3.26 o                         
   4  13   5          3.45         -2.34         3.42 o                         
   5  13   5        135.96        114.23         4.19 o                         
   6  13   5         78.88         77.33         4.59 o                         
   7  13   5          0.26          4.37         3.55 o                         
   8  13   5          5.62          9.91         4.29 o                         
   9  13   5          1.96          0.99         4.76 o                         
  10  13   5          0.47         -2.12         4.90 o                         
  -4  14   5         68.91         64.55         8.03 o                         
  -3  14   5         34.78         41.80         4.31 o                         
  -2  14   5          2.91          2.72         3.58 o                         
  -1  14   5          2.53          0.16         2.99 o                         
   0  14   5         31.88         38.73         3.35 o                         
   1  14   5        177.22        188.76         5.97 o                         
   2  14   5         26.91         31.32         3.37 o                         
   3  14   5          3.27          2.82         3.15 o                         
   4  14   5         19.69         17.84         4.53 o                         
   5  14   5          0.27          5.66         4.22 o                         
   6  14   5          4.75          7.07         5.33 o                         
   7  14   5         28.44         27.45         4.57 o                         
   8  14   5          7.21          3.52         4.48 o                         
   9  14   5          0.59         10.45         5.63 o                         
  -3  15   5         14.49         24.83         4.20 o                         
  -2  15   5          5.25          2.93         3.82 o                         
  -1  15   5          2.16          6.75         3.61 o                         
   0  15   5          0.27          5.44         3.80 o                         
   1  15   5        260.23        282.02        10.49 o                         
   2  15   5         97.34        104.54         4.37 o                         
   3  15   5          0.34         -1.53         7.05 o                         
   4  15   5          3.41          7.41         4.51 o                         
   5  15   5         11.35          9.49         4.14 o                         
   6  15   5          0.94          5.65         6.14 o                         
   7  15   5          1.89          8.51         4.18 o                         
   8  15   5         10.42          0.77         5.71 o                         
  -1  16   5          0.04          3.57         6.17 o                         
   0  16   5         30.71         23.88         4.24 o                         
   1  16   5         12.31         11.13         6.35 o                         
   2  16   5          3.41          4.89         4.87 o                         
   3  16   5          3.05          2.49         3.69 o                         
   4  16   5         16.09         18.60         3.95 o                         
   5  16   5          0.37         -2.28         3.86 o                         
   6  16   5          0.03         -4.25         4.25 o                         
  -4 -13   6          2.32         -0.24         7.76 o                         
  -3 -13   6         17.04         12.29         7.99 o                         
  -2 -13   6         43.37         55.37         9.02 o                         
  -1 -13   6         34.33         45.33         8.90 o                         
   0 -13   6         27.35         44.80         6.04 o                         
   1 -13   6          3.03         -1.24        10.50 o                         
   2 -13   6          0.23          2.95        11.66 o                         
   3 -13   6         14.66         27.25         7.88 o                         
  -5 -12   6          0.50         15.67         7.40 o                         
  -4 -12   6         25.02         30.88        12.29 o                         
  -3 -12   6         13.32         12.29         7.40 o                         
  -2 -12   6         17.42          4.33         7.21 o                         
  -1 -12   6         45.28         58.63         5.88 o                         
   0 -12   6          0.78         -4.72         5.00 o                         
   1 -12   6         42.84         49.22        15.01 o                         
   2 -12   6          4.32         15.32         7.21 o                         
   3 -12   6         53.34         60.45         8.03 o                         
   4 -12   6         94.64        131.27        13.98 o                         
   5 -12   6          2.68          6.97         6.66 o                         
  -7 -11   6         11.65         22.22         5.46 o                         
  -6 -11   6          0.07         -0.69         4.76 o                         
  -5 -11   6          6.04         10.44         6.28 o                         
  -4 -11   6         34.92         23.92         4.12 o                         
  -3 -11   6          0.04          5.51         3.01 o                         
  -2 -11   6         35.25         36.66         5.18 o                         
  -1 -11   6         40.26         43.29         6.18 o                         
   0 -11   6          0.08          3.49         7.54 o                         
   1 -11   6         34.12         40.79         9.10 o                         
   2 -11   6         49.02         51.30         6.05 o                         
   3 -11   6          5.58         -1.50         6.18 o                         
   4 -11   6         16.90          9.37         6.38 o                         
   5 -11   6         80.29         79.52         7.60 o                         
   6 -11   6         16.49         28.51        10.40 o                         
  -7 -10   6         34.77         20.52         6.58 o                         
  -6 -10   6         73.13         68.93         4.98 o                         
  -5 -10   6          2.10          5.05         3.15 o                         
  -4 -10   6         32.61         40.95         4.31 o                         
  -3 -10   6         42.01         36.28         2.56 o                         
  -2 -10   6          7.80          6.31         4.88 o                         
   0 -10   6         14.20          4.60         7.31 o                         
   1 -10   6         66.55         51.06         8.07 o                         
   2 -10   6          1.74          5.96         4.19 o                         
   3 -10   6         12.84          7.92         5.79 o                         
   4 -10   6          4.93         23.55         5.91 o                         
   5 -10   6          1.35          6.73         5.71 o                         
   6 -10   6         20.00         23.71         6.10 o                         
   7 -10   6          6.19         15.01         5.95 o                         
  -8  -9   6          6.48          5.52         3.97 o                         
  -7  -9   6         19.26         20.58         3.88 o                         
  -6  -9   6         10.24         11.09         4.32 o                         
  -5  -9   6         38.39         42.56         4.46 o                         
  -4  -9   6        116.37        113.62         4.41 o                         
  -3  -9   6         20.26         21.18         2.55 o                         
  -2  -9   6          5.28          6.82         1.61 o                         
  -1  -9   6         19.70          9.72         0.71 o                         
   0  -9   6        453.22        393.55         8.26 o                         
   1  -9   6         45.87         47.89         4.58 o                         
   2  -9   6         71.73         67.90         6.54 o                         
   3  -9   6          4.25         12.05         8.74 o                         
   4  -9   6         33.36         18.87         9.29 o                         
   5  -9   6        101.76         87.84         1.86 o                         
   6  -9   6         13.20         13.73         3.11 o                         
   7  -9   6          2.01          1.54         5.40 o                         
   8  -9   6         58.18         78.89         6.54 o                         
  -9  -8   6         15.39         18.90         5.79 o                         
  -8  -8   6          7.96          7.69         4.45 o                         
  -7  -8   6         23.01         11.45         4.21 o                         
  -6  -8   6         72.09         71.27         3.91 o                         
  -5  -8   6        276.21        280.18         5.83 o                         
  -4  -8   6         43.91         42.35         5.47 o                         
  -3  -8   6         25.87         28.62         2.11 o                         
  -2  -8   6        463.61        445.54         8.27 o                         
  -1  -8   6          8.99         17.78         3.75 o                         
   0  -8   6         26.66         16.61         3.80 o                         
   1  -8   6         27.05         22.02         4.92 o                         
   2  -8   6         20.54         21.07         5.55 o                         
   3  -8   6        167.80        141.94         7.29 o                         
   4  -8   6        842.61        792.65        20.85 o                         
   5  -8   6         75.61         70.74         3.17 o                         
   6  -8   6         37.18         45.92         1.68 o                         
   7  -8   6         72.10         81.80         5.35 o                         
   8  -8   6         13.81         16.95         3.59 o                         
   9  -8   6          2.97          0.65         3.10 o                         
  -9  -7   6         36.42         38.44         5.47 o                         
  -8  -7   6         40.57         47.94         4.71 o                         
  -7  -7   6          9.01         10.60         6.64 o                         
  -6  -7   6         84.21         87.89         8.39 o                         
  -5  -7   6        176.27        180.29         4.56 o                         
  -4  -7   6         38.31         40.54         2.45 o                         
  -3  -7   6        792.66        790.74         8.69 o                         
  -2  -7   6         78.92         73.71         2.44 o                         
  -1  -7   6          6.44          4.85         1.93 o                         
   0  -7   6          1.09          2.80         3.62 o                         
   1  -7   6          3.00          8.77         3.48 o                         
   2  -7   6         38.90         38.75         5.24 o                         
   3  -7   6         48.65         36.23         5.24 o                         
   4  -7   6        112.63        104.12         3.93 o                         
   5  -7   6         99.25         86.27         2.18 o                         
   6  -7   6         44.69         47.16         3.12 o                         
   7  -7   6        128.11        129.79         4.78 o                         
   8  -7   6          4.63         10.03         2.02 o                         
   9  -7   6          0.84          4.93         2.66 o                         
 -10  -6   6         19.13         17.74         5.03 o                         
  -9  -6   6         45.43         50.75         7.80 o                         
  -8  -6   6         16.81         15.19         4.75 o                         
  -7  -6   6          1.80          5.42         4.47 o                         
  -6  -6   6        226.72        241.91         6.14 o                         
  -5  -6   6         73.86         78.77         5.77 o                         
  -4  -6   6        785.86        755.78        14.96 o                         
  -3  -6   6          4.01         10.72         2.55 o                         
  -2  -6   6        107.32        101.29         3.45 o                         
  -1  -6   6          9.97          8.19         0.84 o                         
   0  -6   6          7.79          7.89         5.55 o                         
   1  -6   6          0.10         -3.13         3.13 o                         
   2  -6   6         49.28         63.13         7.99 o                         
   3  -6   6         63.34         80.26         5.59 o                         
   4  -6   6         33.59         31.91         8.47 o                         
   5  -6   6         17.70         18.35         1.78 o                         
   6  -6   6        148.69        139.83         3.11 o                         
   7  -6   6        276.38        280.27         4.52 o                         
   8  -6   6         51.03         46.25         2.50 o                         
   9  -6   6          3.64          9.04         3.19 o                         
  10  -6   6         26.06         30.11         3.23 o                         
 -10  -5   6         22.82         19.32         3.52 o                         
  -9  -5   6          3.29          9.25         8.78 o                         
  -8  -5   6         22.40         25.55         3.20 o                         
  -7  -5   6         54.21         57.15         3.32 o                         
  -6  -5   6        283.32        281.34        12.27 o                         
  -5  -5   6          7.42         10.35         2.49 o                         
  -4  -5   6          8.63          6.61         2.22 o                         
  -3  -5   6        439.45        448.46         6.48 o                         
  -2  -5   6          8.92         14.24         2.16 o                         
  -1  -5   6         21.29         16.49         0.67 o                         
   0  -5   6          0.95          1.28         2.67 o                         
   1  -5   6         62.75         79.28         4.92 o                         
   2  -5   6        101.14        102.00         7.76 o                         
   3  -5   6         44.28         40.76         4.61 o                         
   4  -5   6         14.50         17.58         4.63 o                         
   5  -5   6          0.72          1.43         1.09 o                         
   6  -5   6        301.96        313.77         4.52 o                         
   7  -5   6         93.71         95.79         3.23 o                         
   8  -5   6         12.89         12.87         2.43 o                         
   9  -5   6         12.43         12.99         2.43 o                         
  10  -5   6         66.44         77.07         4.95 o                         
  11  -5   6          9.30         11.55         3.93 o                         
 -10  -4   6         13.31         16.86         7.05 o                         
  -9  -4   6          4.18          1.59         2.86 o                         
  -8  -4   6         64.94         69.45         5.11 o                         
  -7  -4   6          3.01          5.72         2.66 o                         
  -6  -4   6          2.62          4.81         6.77 o                         
  -5  -4   6         33.22         35.93         2.63 o                         
  -4  -4   6        253.48        233.22         3.61 o                         
  -3  -4   6          5.99          8.07         1.60 o                         
  -2  -4   6        190.85        188.93         2.11 o                         
  -1  -4   6          3.50          7.81         0.84 o                         
   0  -4   6        249.66        248.07         4.47 o                         
   1  -4   6          1.38         12.72         3.54 o                         
   2  -4   6        171.36        169.39         5.59 o                         
   3  -4   6         18.91         20.98         1.08 o                         
   4  -4   6          0.14          3.37         1.15 o                         
   5  -4   6         24.64         24.48         1.37 o                         
   6  -4   6        179.89        167.62         6.43 o                         
   7  -4   6         56.29         66.05         9.61 o                         
   8  -4   6        331.59        326.79         6.26 o                         
   9  -4   6         61.40         59.35         2.84 o                         
  10  -4   6         15.06         16.95         3.65 o                         
  11  -4   6          3.94          3.79         3.97 o                         
 -10  -3   6          6.72         16.32         6.85 o                         
  -9  -3   6         16.58         17.45         3.56 o                         
  -8  -3   6         31.97         24.06         3.98 o                         
  -7  -3   6         94.15         80.67         4.00 o                         
  -6  -3   6        102.83         98.26         4.10 o                         
  -5  -3   6          3.52          6.31         2.89 o                         
  -4  -3   6        132.50        132.63         2.65 o                         
  -3  -3   6         18.13         25.48         1.96 o                         
  -2  -3   6        102.90        118.69         3.39 o                         
  -1  -3   6        458.66        502.51         4.64 o                         
   0  -3   6        802.03        902.89        13.21 o                         
   1  -3   6        151.98        190.93         5.32 o                         
   2  -3   6         21.67         17.33         3.47 o                         
   3  -3   6        260.33        270.39         2.94 o                         
   4  -3   6        127.11        144.07         4.39 o                         
   5  -3   6        249.29        244.69        10.20 o                         
   6  -3   6        420.37        416.41         6.32 o                         
   7  -3   6          5.41         14.48         6.42 o                         
   8  -3   6        295.81        310.63         8.64 o                         
   9  -3   6          0.56         -1.29         3.32 o                         
  10  -3   6         41.52         46.03         4.29 o                         
  11  -3   6         75.71         74.15         4.41 o                         
 -10  -2   6          0.05         -1.95         5.18 o                         
  -9  -2   6          5.86          2.92         3.14 o                         
  -8  -2   6          7.58          8.78         1.96 o                         
  -7  -2   6         32.43         34.53         3.08 o                         
  -6  -2   6         99.46        103.37         3.64 o                         
  -5  -2   6        117.77        129.43         3.72 o                         
  -4  -2   6         84.25         90.48         1.75 o                         
  -3  -2   6          2.35          1.82         1.48 o                         
  -2  -2   6        389.97        414.35         4.38 o                         
  -1  -2   6        438.29        468.24         4.13 o                         
   0  -2   6         10.25          9.98         3.43 o                         
   1  -2   6         56.52         52.43         5.18 o                         
   2  -2   6        106.38         95.35         1.61 o                         
   3  -2   6        420.32        464.77         3.70 o                         
   4  -2   6        330.00        341.03         7.56 o                         
   5  -2   6        118.94        112.91         2.09 o                         
   6  -2   6          1.42          4.10         2.36 o                         
   7  -2   6       1412.66       1420.10        25.28 o                         
   8  -2   6         19.09         20.05         3.78 o                         
   9  -2   6         28.86         31.70         4.57 o                         
  10  -2   6         51.71         50.65         5.43 o                         
  11  -2   6          5.79          5.43         5.40 o                         
  12  -2   6          4.01          7.29         6.22 o                         
 -10  -1   6         24.49         21.43         5.62 o                         
  -9  -1   6         37.65         45.26         8.30 o                         
  -8  -1   6         14.27         19.88         7.15 o                         
  -7  -1   6         94.86        104.96         2.35 o                         
  -6  -1   6        135.45        115.81         3.66 o                         
  -5  -1   6         29.17         34.25         1.80 o                         
  -4  -1   6        305.58        335.09         4.81 o                         
  -3  -1   6         99.86        105.37         3.36 o                         
  -2  -1   6        309.76        379.71         4.36 o                         
  -1  -1   6       1024.70       1107.06        30.36 o                         
   0  -1   6         68.93         57.14         1.59 o                         
   1  -1   6         25.37         41.26         5.47 o                         
   2  -1   6          3.26          2.70         0.85 o                         
   3  -1   6          2.85          7.94         1.67 o                         
   4  -1   6         13.99         21.48         1.46 o                         
   5  -1   6          3.18          3.45         1.44 o                         
   6  -1   6         16.49         19.96         2.09 o                         
   7  -1   6        792.16        780.46        10.78 o                         
   8  -1   6         42.85         41.23         3.76 o                         
   9  -1   6         15.79         16.23         4.41 o                         
  10  -1   6        203.59        203.89         7.92 o                         
  11  -1   6         41.51         48.88         6.30 o                         
 -10   0   6        109.66        111.25        10.06 o                         
  -9   0   6        149.31        148.08         6.61 o                         
  -8   0   6         54.61         43.24         4.80 o                         
  -7   0   6          0.46         -1.80         5.63 o                         
  -6   0   6        155.50        146.57         4.68 o                         
  -5   0   6          2.38          2.10         2.76 o                         
  -4   0   6          0.78          2.05         1.62 o                         
  -3   0   6         96.09        108.15         2.12 o                         
  -2   0   6        680.14        772.82         8.03 o                         
  -1   0   6         52.32         46.55         1.87 o                         
   0   0   6          7.75          7.82         1.56 o                         
   1   0   6          4.36          0.13         4.51 o                         
   2   0   6          0.87          0.38         1.31 o                         
   3   0   6          1.61          1.71         1.37 o                         
   4   0   6        277.45        266.00         4.04 o                         
   5   0   6        279.10        270.12         5.49 o                         
   6   0   6         10.16         11.31         2.30 o                         
   7   0   6          1.15         24.51        14.63 o                         
   8   0   6        133.73        126.57         9.37 o                         
   9   0   6         27.18         20.65         4.16 o                         
  10   0   6         38.52         37.65         8.51 o                         
  11   0   6         16.54         10.71         9.06 o                         
  12   0   6         46.31         30.21         6.93 o                         
 -10   1   6          0.12          5.23         6.60 o                         
  -9   1   6        151.90        152.19         7.86 o                         
  -8   1   6         15.06          7.55         5.26 o                         
  -7   1   6        216.70        202.35         6.06 o                         
  -6   1   6          0.74          2.41         3.40 o                         
  -5   1   6        290.86        291.99         5.66 o                         
  -4   1   6          4.42          7.26         3.94 o                         
  -3   1   6          1.86          5.95         1.16 o                         
  -2   1   6        363.25        359.83         5.24 o                         
  -1   1   6       1987.97       1986.71        22.01 o                         
   0   1   6        281.31        298.14         8.17 o                         
   1   1   6       1324.69       1398.49        17.05 o                         
   2   1   6         49.11         37.34         1.90 o                         
   3   1   6       1818.91       1796.03        20.25 o                         
   4   1   6        275.29        286.38         4.06 o                         
   5   1   6         63.30         55.31         2.44 o                         
   6   1   6          7.06          3.50         2.34 o                         
   7   1   6          2.33          5.03         2.38 o                         
   8   1   6         98.96         85.28         3.59 o                         
   9   1   6         41.72         49.39         7.74 o                         
  10   1   6        252.19        239.11         6.34 o                         
  11   1   6        151.66        161.16         8.27 o                         
  12   1   6         10.98          9.18         6.81 o                         
 -10   2   6         26.68         28.69         7.36 o                         
  -9   2   6         42.28         53.78         5.73 o                         
  -8   2   6         37.87         32.45         4.79 o                         
  -7   2   6          1.15          1.55         4.13 o                         
  -6   2   6        808.32        822.64        15.14 o                         
  -5   2   6       1913.15       1974.43        41.00 o                         
  -4   2   6          8.53         15.87         3.98 o                         
  -3   2   6        507.26        512.76         9.59 o                         
  -2   2   6       2437.66       2662.75        28.40 o                         
  -1   2   6          0.53         -0.95         2.68 o                         
   0   2   6        537.62        570.87         6.27 o                         
   1   2   6         24.73         47.97        13.80 o                         
   2   2   6        210.26        251.80        43.22 o                         
   3   2   6        124.95        128.79         5.24 o                         
   4   2   6        795.81        873.58        22.23 o                         
   5   2   6        138.28        151.22         2.90 o                         
   6   2   6         94.63         86.85         3.68 o                         
   7   2   6          0.52         -1.27         2.54 o                         
   8   2   6        175.76        156.55         4.45 o                         
   9   2   6         70.43         74.06         4.82 o                         
  10   2   6         61.03         56.34         5.69 o                         
  11   2   6         23.98         36.47         4.71 o                         
 -10   3   6          8.34         11.42         9.59 o                         
  -9   3   6         63.05         85.35        19.81 o                         
  -8   3   6         13.29         16.76         7.69 o                         
  -7   3   6         13.76          9.45        11.54 o                         
  -6   3   6         44.19         43.05         4.34 o                         
  -5   3   6        559.70        554.72        13.15 o                         
  -4   3   6         15.97         14.89         6.85 o                         
  -3   3   6        895.78        888.50        45.25 o                         
  -2   3   6        133.93        128.66         4.80 o                         
  -1   3   6        358.75        375.34        14.83 o                         
   0   3   6        143.05        166.88         5.02 o                         
   1   3   6       1768.49       1808.08        21.66 o                         
   2   3   6        142.43        113.08         2.70 o                         
   3   3   6        243.27        217.00         3.71 o                         
   4   3   6        875.44        847.32        17.03 o                         
   5   3   6        851.80        824.64         9.69 o                         
   6   3   6         24.95         36.64         2.70 o                         
   7   3   6        538.41        520.07        10.85 o                         
   8   3   6         13.34         12.89         3.80 o                         
   9   3   6        102.53         90.37         4.39 o                         
  10   3   6         17.66         19.40        11.07 o                         
  11   3   6          0.01          3.09         4.30 o                         
  12   3   6         93.95         90.73        10.08 o                         
  13   3   6          9.18         -4.17         7.68 o                         
 -10   4   6          0.63         17.65         6.44 o                         
  -9   4   6        174.45        177.26         7.84 o                         
  -8   4   6          2.92          4.37         4.90 o                         
  -7   4   6          1.41          0.94         4.37 o                         
  -6   4   6        326.71        321.17        10.63 o                         
  -5   4   6        638.55        663.42        15.40 o                         
  -4   4   6        112.51        124.53         6.22 o                         
  -3   4   6       1290.77       1292.56        25.03 o                         
  -2   4   6        128.64        139.18         3.48 o                         
  -1   4   6          0.12          1.63         2.13 o                         
   0   4   6        115.72        108.62         3.57 o                         
   1   4   6          3.32         49.02        18.37 o                         
   2   4   6        197.08        232.09        17.09 o                         
   3   4   6        195.93        173.41         3.48 o                         
   4   4   6       2569.92       2601.46        35.41 o                         
   5   4   6        332.17        314.08         4.68 o                         
   6   4   6         26.67         34.42         4.19 o                         
   7   4   6        378.33        340.39        12.58 o                         
   8   4   6        247.46        246.45         5.83 o                         
   9   4   6         18.52         24.69         7.38 o                         
  10   4   6         14.74         17.94         6.59 o                         
  11   4   6         35.52         41.60         8.94 o                         
  12   4   6          2.04          1.42         5.01 o                         
  13   4   6          0.97         -0.73         8.21 o                         
  -9   5   6        143.74        163.62         9.06 o                         
  -8   5   6         16.17          9.37         5.19 o                         
  -7   5   6          5.77          6.67         4.66 o                         
  -6   5   6         92.62        105.08         7.52 o                         
  -5   5   6        318.87        315.35        14.69 o                         
  -4   5   6        118.02        114.25         6.46 o                         
  -3   5   6        382.28        354.64         5.03 o                         
  -2   5   6         42.04         38.74         2.85 o                         
  -1   5   6        444.95        470.94         7.09 o                         
   0   5   6        144.41        167.97         3.46 o                         
   1   5   6          8.21         20.03         2.43 o                         
   2   5   6        819.30        855.94        22.98 o                         
   3   5   6          6.64         -2.16         2.16 o                         
   4   5   6        137.97        130.18         3.29 o                         
   5   5   6         35.02         47.08         2.78 o                         
   6   5   6         34.93         34.31         2.91 o                         
   7   5   6        222.14        218.49         4.98 o                         
   8   5   6          4.31          3.96         8.27 o                         
   9   5   6        134.48        129.81         5.15 o                         
  10   5   6          6.51         10.62         4.19 o                         
  11   5   6          0.28          4.42         4.55 o                         
  12   5   6         26.70         36.39         8.07 o                         
  13   5   6          2.29         -3.94         8.27 o                         
  -9   6   6         94.26        117.02         7.45 o                         
  -8   6   6         63.30         64.99         6.04 o                         
  -7   6   6          1.23         -2.72        10.71 o                         
  -6   6   6        335.18        340.98        11.78 o                         
  -5   6   6        105.04        102.56         7.09 o                         
  -4   6   6         20.59         25.44         5.47 o                         
  -3   6   6        378.06        344.61         4.59 o                         
  -2   6   6         55.37         69.25         4.39 o                         
  -1   6   6        233.70        234.33         4.40 o                         
   0   6   6        344.53        309.27         4.94 o                         
   1   6   6         63.43         60.12         3.22 o                         
   2   6   6         10.89         11.99         4.06 o                         
   3   6   6        327.68        326.98         4.96 o                         
   4   6   6        945.73        900.60        12.15 o                         
   5   6   6          6.42          4.90         3.18 o                         
   6   6   6        495.50        482.98         9.51 o                         
   7   6   6         79.88         78.46         3.96 o                         
   8   6   6        891.91        874.94        13.73 o                         
   9   6   6          0.03          8.27         4.01 o                         
  10   6   6        153.90        155.37         7.11 o                         
  11   6   6         33.96         38.26         5.24 o                         
  12   6   6          0.17          7.61         5.23 o                         
  -9   7   6          8.57         15.08         6.18 o                         
  -8   7   6          0.04         -3.10         5.39 o                         
  -7   7   6        148.82        144.62         9.41 o                         
  -6   7   6         78.00         75.89        11.82 o                         
  -5   7   6        161.97        161.36         8.47 o                         
  -4   7   6         39.96         40.17         9.45 o                         
  -3   7   6         13.59         19.77         4.35 o                         
  -2   7   6          7.90         19.58         3.23 o                         
  -1   7   6        366.10        374.09        12.68 o                         
   0   7   6          3.56          0.21         5.93 o                         
   1   7   6        154.43        148.32         6.54 o                         
   2   7   6        117.20        131.22         4.37 o                         
   3   7   6         63.63         52.66         3.38 o                         
   4   7   6         15.86         23.26         3.54 o                         
   5   7   6          9.37         12.60         6.20 o                         
   6   7   6         38.84         43.86         7.56 o                         
   7   7   6          5.26          2.49         3.58 o                         
   8   7   6         61.57         70.77         5.46 o                         
   9   7   6        139.79        134.89         8.21 o                         
  10   7   6          0.28          3.56         4.38 o                         
  11   7   6          1.01         17.09         5.16 o                         
  12   7   6         25.09         34.54         6.00 o                         
  -8   8   6          3.48          8.87         5.70 o                         
  -7   8   6          1.45         12.45         7.52 o                         
  -6   8   6         23.94         30.29         7.17 o                         
  -5   8   6         53.69         58.60        11.11 o                         
  -4   8   6        106.87         88.60         3.68 o                         
  -3   8   6          0.23         -0.62         1.56 o                         
  -2   8   6        147.48        154.37         2.65 o                         
  -1   8   6         92.16        105.31         3.99 o                         
   0   8   6          2.87          4.54         3.47 o                         
   1   8   6        213.91        226.24         5.54 o                         
   2   8   6        289.00        297.12         5.31 o                         
   3   8   6         81.83         88.17         4.09 o                         
   4   8   6        290.00        301.77         5.76 o                         
   5   8   6          3.06         -4.09         4.14 o                         
   6   8   6        890.72        910.81        15.31 o                         
   7   8   6       1098.11       1125.41        17.42 o                         
   8   8   6        165.51        158.56         5.62 o                         
   9   8   6         68.98         62.08         5.07 o                         
  10   8   6         17.10         17.88         6.44 o                         
  11   8   6          4.93          7.90         6.25 o                         
  12   8   6          3.44          1.41         5.62 o                         
  -8   9   6         47.33         46.59        12.94 o                         
  -7   9   6        226.13        227.68        17.41 o                         
  -6   9   6        142.16        144.93         9.37 o                         
  -5   9   6         14.26         13.51         6.54 o                         
  -4   9   6        337.36        302.72         7.31 o                         
  -3   9   6         35.53         39.23         2.09 o                         
  -2   9   6         12.12         18.73         2.04 o                         
  -1   9   6        354.05        348.85         6.27 o                         
   0   9   6        287.74        288.28         6.74 o                         
   1   9   6          9.19          9.39         3.64 o                         
   2   9   6        129.40        124.05         4.09 o                         
   3   9   6         18.91         20.56         9.00 o                         
   4   9   6         76.67         78.48         4.05 o                         
   5   9   6         80.89         84.60         4.26 o                         
   6   9   6         48.50         50.45         8.09 o                         
   7   9   6        196.48        209.06         7.21 o                         
   8   9   6         12.92         25.19         4.27 o                         
   9   9   6          4.31          2.19         4.41 o                         
  10   9   6         13.99         12.80         5.09 o                         
  11   9   6          1.28          0.32         5.33 o                         
  12   9   6         12.19          9.62         6.12 o                         
  -7  10   6          5.91         11.11         7.88 o                         
  -6  10   6         32.67         53.48        12.64 o                         
  -5  10   6         20.41         32.96         6.93 o                         
  -4  10   6         33.95         30.16         5.16 o                         
  -3  10   6          1.24          2.56         4.00 o                         
  -2  10   6          2.92          4.04         2.04 o                         
  -1  10   6          0.05          4.15         5.56 o                         
   0  10   6          0.82         -0.52         2.97 o                         
   1  10   6          0.52          2.78        10.04 o                         
   2  10   6        347.80        329.44         6.57 o                         
   3  10   6          0.61          0.59         6.22 o                         
   4  10   6         28.82         29.60         5.16 o                         
   5  10   6          9.92         13.75         4.96 o                         
   6  10   6          0.34         -0.94         4.39 o                         
   7  10   6         34.78         34.44         4.46 o                         
   8  10   6          2.70         10.55         5.45 o                         
   9  10   6          0.97         -1.67         8.23 o                         
  10  10   6         54.72         77.19         9.04 o                         
  11  10   6        115.99        134.71         7.53 o                         
  -7  11   6         47.90         43.91         9.10 o                         
  -6  11   6         10.51          6.10         7.56 o                         
  -5  11   6        106.49        127.13         9.18 o                         
  -4  11   6         92.10         84.51         2.57 o                         
  -3  11   6        223.07        174.71         3.63 o                         
  -2  11   6        211.22        172.93         5.33 o                         
  -1  11   6          0.02          3.26         2.39 o                         
   0  11   6        150.62        135.06         3.52 o                         
   1  11   6          3.42          5.21         2.74 o                         
   2  11   6        134.97        118.49         5.42 o                         
   3  11   6         72.59         83.29         8.29 o                         
   4  11   6          0.10         -3.04         4.15 o                         
   5  11   6         22.32         19.51         3.98 o                         
   6  11   6          0.78          6.73         3.87 o                         
   7  11   6          4.68          8.79         4.16 o                         
   8  11   6         30.89         34.07         7.52 o                         
   9  11   6         75.14         81.44         7.06 o                         
  10  11   6         30.89         31.11         9.03 o                         
  11  11   6         48.28         59.42         8.05 o                         
  -6  12   6          2.29          2.60         7.56 o                         
  -5  12   6        206.29        185.69        10.44 o                         
  -4  12   6          0.44         18.36         4.83 o                         
  -3  12   6        219.76        210.22         7.20 o                         
  -2  12   6        335.98        311.78         8.09 o                         
  -1  12   6         43.67         42.52         4.13 o                         
   0  12   6        115.28         98.31         5.11 o                         
   1  12   6        231.01        221.96         5.01 o                         
   2  12   6        266.95        248.91         5.34 o                         
   3  12   6          5.06          3.98         3.70 o                         
   4  12   6         83.01         62.49         6.99 o                         
   5  12   6         44.42         51.50         4.43 o                         
   6  12   6         19.68         26.63         6.99 o                         
   7  12   6         68.32         65.14         6.05 o                         
   8  12   6         11.41         22.42         4.98 o                         
   9  12   6         61.79         61.44         5.87 o                         
  10  12   6          7.86          5.00         5.55 o                         
  -5  13   6         91.55         83.49         9.26 o                         
  -4  13   6          1.02          7.33        11.54 o                         
  -3  13   6        258.00        227.06         6.18 o                         
  -2  13   6         39.40         31.93         4.46 o                         
  -1  13   6         33.67         36.14         5.27 o                         
   0  13   6          0.51          2.49         5.91 o                         
   1  13   6          2.04          4.36         2.92 o                         
   2  13   6        200.92        186.88         4.64 o                         
   3  13   6        186.33        167.22         4.81 o                         
   4  13   6          1.67          5.22         3.97 o                         
   5  13   6         85.86         68.85         4.90 o                         
   6  13   6          0.02          6.27        10.36 o                         
   7  13   6         14.62          9.76         9.81 o                         
   8  13   6          0.00          0.75         8.68 o                         
   9  13   6         85.24        102.32         6.73 o                         
  10  13   6          2.70          5.84         5.82 o                         
  -4  14   6        316.52        306.09        13.23 o                         
  -3  14   6         81.02         78.38         5.12 o                         
  -2  14   6          5.81          5.28         3.08 o                         
  -1  14   6          1.42          5.77         4.20 o                         
   0  14   6         72.30         79.04         4.93 o                         
   1  14   6         26.90         25.11         5.34 o                         
   2  14   6         54.81         66.35         4.14 o                         
   3  14   6        171.92        172.47         4.78 o                         
   4  14   6        125.36        124.37         4.49 o                         
   5  14   6         18.01         17.19         3.56 o                         
   6  14   6          0.01         -3.69         3.69 o                         
   7  14   6         48.71         54.07         4.56 o                         
   8  14   6         10.32          6.31         5.41 o                         
   9  14   6          4.17          6.19         8.23 o                         
  -2  15   6          8.64         15.20         5.71 o                         
  -1  15   6         15.73          7.67         4.63 o                         
   0  15   6          0.01          7.28         3.43 o                         
   1  15   6          1.90          1.74         4.57 o                         
   2  15   6         41.04         35.23         4.40 o                         
   3  15   6          0.64         -2.39         3.44 o                         
   4  15   6         31.93         35.49         3.93 o                         
   5  15   6          2.68          2.25         3.73 o                         
   6  15   6          6.17         13.08         4.74 o                         
   7  15   6         74.60         82.93         7.19 o                         
   8  15   6          1.54         -0.40         4.92 o                         
  -1  16   6          0.92          6.53         3.69 o                         
   0  16   6         25.64         15.94         7.07 o                         
   1  16   6         73.42         66.01         4.86 o                         
   2  16   6         52.03         62.47         4.38 o                         
   3  16   6         59.94         59.78         4.99 o                         
   4  16   6         33.70         35.46         4.20 o                         
   5  16   6          1.16          6.85         5.68 o                         
   6  16   6          5.68          0.98         6.38 o                         
  -1 -13   7          0.18         22.41        13.78 o                         
   0 -13   7          5.83         16.71         6.10 o                         
  -4 -12   7          2.77          8.19         7.52 o                         
  -3 -12   7          0.00        -12.21        12.21 o                         
  -2 -12   7         47.45         38.79         8.55 o                         
  -1 -12   7         40.19         40.19         8.03 o                         
   0 -12   7          0.78         -5.47         6.95 o                         
   1 -12   7          7.70          6.23        13.78 o                         
   2 -12   7          1.24          3.74         7.33 o                         
   3 -12   7         70.21         88.10        13.67 o                         
   4 -12   7         57.31         80.26         8.70 o                         
  -6 -11   7          2.67         -2.36         7.13 o                         
  -5 -11   7          1.53          2.36         6.89 o                         
  -4 -11   7         47.33         49.58         7.88 o                         
  -3 -11   7          4.48          4.29         6.93 o                         
  -2 -11   7         44.94         37.34         5.29 o                         
  -1 -11   7          0.79          7.90        12.72 o                         
   0 -11   7          1.77         12.87         8.03 o                         
   1 -11   7         29.27         37.91         6.32 o                         
   2 -11   7          3.63          1.61         6.81 o                         
   3 -11   7          1.69         -0.35         6.73 o                         
   4 -11   7          7.29          0.08        10.28 o                         
   5 -11   7         69.34         86.29         8.27 o                         
  -7 -10   7          5.41          5.48         4.95 o                         
  -6 -10   7         85.68         86.28         4.75 o                         
  -5 -10   7          6.85         12.45         5.49 o                         
  -4 -10   7         15.22          4.66         2.82 o                         
  -3 -10   7         11.00         12.38         2.47 o                         
  -2 -10   7          2.13          0.88         4.40 o                         
  -1 -10   7         42.28         37.54         5.28 o                         
   0 -10   7        145.84        140.12         9.91 o                         
   1 -10   7         10.73          4.90         7.19 o                         
   2 -10   7        110.57         87.75        12.29 o                         
   3 -10   7          6.54         -2.21         6.34 o                         
   4 -10   7         13.59         30.44         6.62 o                         
   5 -10   7          2.47         -1.54         9.92 o                         
   6 -10   7          0.39          1.65         9.92 o                         
  -7  -9   7          0.98          8.21         4.67 o                         
  -6  -9   7         18.48         13.46         5.58 o                         
  -5  -9   7          2.14          4.35         7.25 o                         
  -4  -9   7         24.05         24.32         4.43 o                         
  -3  -9   7          1.03         -5.11        10.16 o                         
  -2  -9   7          6.86          6.23         1.90 o                         
  -1  -9   7        106.67         87.56         5.24 o                         
   0  -9   7        118.43         99.79         5.43 o                         
   1  -9   7         36.97         33.19         4.71 o                         
   2  -9   7          5.40          5.32         5.99 o                         
   3  -9   7         26.33         24.61         6.18 o                         
   4  -9   7         24.97         35.52         6.22 o                         
   5  -9   7         34.86         38.20         6.46 o                         
   6  -9   7         10.92         20.32         6.18 o                         
   7  -9   7        226.97        302.82        11.03 o                         
   8  -9   7          2.86          7.48         6.10 o                         
  -8  -8   7          6.70          3.48         7.05 o                         
  -7  -8   7          9.64          3.22         4.05 o                         
  -6  -8   7         12.92         20.76         4.51 o                         
  -5  -8   7         82.03         83.01         6.56 o                         
  -4  -8   7         68.73         78.79         4.55 o                         
  -3  -8   7        165.60        162.00         6.34 o                         
  -2  -8   7          5.91          1.73         1.72 o                         
  -1  -8   7         38.99         32.94         4.41 o                         
   0  -8   7         27.55         18.90         7.72 o                         
   1  -8   7          0.45         -0.66         4.76 o                         
   2  -8   7         96.27         97.87         7.13 o                         
   3  -8   7        366.32        314.64        14.57 o                         
   4  -8   7          1.60         12.76         5.43 o                         
   5  -8   7          3.36          8.51         5.40 o                         
   6  -8   7         98.97         85.82         7.01 o                         
   7  -8   7          9.77          2.48         5.43 o                         
   8  -8   7         48.25         47.18         6.30 o                         
  -9  -7   7         90.11        105.58        12.88 o                         
  -8  -7   7        137.69        164.07        18.35 o                         
  -7  -7   7          1.18          6.42         6.46 o                         
  -6  -7   7          0.11         -3.06         3.06 o                         
  -5  -7   7         61.91         60.13         3.38 o                         
  -4  -7   7        411.09        421.63        10.06 o                         
  -3  -7   7        198.11        193.91         4.01 o                         
  -2  -7   7         50.53         49.96         2.09 o                         
  -1  -7   7          0.89          0.07         3.47 o                         
   0  -7   7         31.87         27.17         4.73 o                         
   1  -7   7         45.54         41.55         5.79 o                         
   2  -7   7          6.85          8.47         5.32 o                         
   3  -7   7         45.13         36.78         5.63 o                         
   4  -7   7          0.90         -1.61         5.28 o                         
   5  -7   7         12.49         10.31         2.16 o                         
   6  -7   7         10.43         11.33         1.73 o                         
   7  -7   7          5.11         13.71         1.61 o                         
   8  -7   7          0.46          0.69         2.81 o                         
   9  -7   7          6.85         12.90         2.67 o                         
  -9  -6   7          9.75          8.50         4.21 o                         
  -8  -6   7         95.99         99.85         6.52 o                         
  -7  -6   7        160.30        164.58         4.82 o                         
  -6  -6   7        119.95        114.44         5.28 o                         
  -5  -6   7       1079.35       1103.85        32.24 o                         
  -4  -6   7        221.13        216.95         5.18 o                         
  -3  -6   7        530.21        529.01         6.95 o                         
  -2  -6   7         38.61         42.51         2.74 o                         
  -1  -6   7        155.16        147.03         7.06 o                         
   0  -6   7          0.22         -3.32         3.32 o                         
   1  -6   7         77.90         69.43         5.75 o                         
   2  -6   7         66.35         56.16         5.83 o                         
   3  -6   7         95.85         91.61         6.22 o                         
   4  -6   7          0.40          3.51         4.88 o                         
   5  -6   7        342.56        340.14         4.40 o                         
   6  -6   7         92.27         97.60         2.07 o                         
   7  -6   7        277.69        279.04         3.91 o                         
   8  -6   7          0.00          3.30         1.89 o                         
   9  -6   7        185.99        188.41         3.80 o                         
  10  -6   7          2.82          2.48         2.91 o                         
  -9  -5   7         10.85         11.46         5.31 o                         
  -8  -5   7          4.68          5.44         3.04 o                         
  -7  -5   7        173.89        168.24        15.95 o                         
  -6  -5   7         71.09         68.90         3.52 o                         
  -5  -5   7          0.21          0.78         2.44 o                         
  -4  -5   7         13.74         15.79         3.22 o                         
  -3  -5   7         70.90         70.62         1.81 o                         
  -2  -5   7          0.94          2.63         1.24 o                         
  -1  -5   7        611.11        580.80         8.64 o                         
   0  -5   7         16.46         10.77         3.06 o                         
   1  -5   7         87.04        100.66         5.55 o                         
   2  -5   7          6.97          7.52         4.57 o                         
   3  -5   7          3.99         10.87         4.57 o                         
   4  -5   7          3.23          5.09         2.64 o                         
   5  -5   7         81.57         72.80         1.49 o                         
   6  -5   7        254.69        235.63         4.54 o                         
   7  -5   7        663.36        652.73         9.77 o                         
   8  -5   7         11.02         11.89         2.00 o                         
   9  -5   7        143.45        145.68         6.38 o                         
  10  -5   7         74.00         88.12         4.77 o                         
  -9  -4   7         49.64         50.78         4.50 o                         
  -8  -4   7         26.44         27.22         2.74 o                         
  -7  -4   7        207.17        200.42        12.46 o                         
  -6  -4   7          7.41          8.08         5.95 o                         
  -5  -4   7          0.07         -2.83         2.83 o                         
  -4  -4   7         24.18         26.58         1.71 o                         
  -3  -4   7         50.48         41.63         1.81 o                         
  -2  -4   7        170.26        175.41         2.64 o                         
  -1  -4   7        903.83        843.63         6.28 o                         
   0  -4   7        217.87        243.19         6.70 o                         
   1  -4   7        148.71        163.56         5.83 o                         
   2  -4   7          0.01         -4.02         4.02 o                         
   3  -4   7         39.10         42.10         4.57 o                         
   4  -4   7          8.13         12.10         1.76 o                         
   5  -4   7         11.77         11.69         1.55 o                         
   6  -4   7        186.00        195.14         3.03 o                         
   7  -4   7         27.08         21.33         3.72 o                         
   8  -4   7         44.03         41.02         3.23 o                         
   9  -4   7          7.25          8.11         2.39 o                         
  10  -4   7          4.81          8.66         3.01 o                         
  11  -4   7          0.31         -2.94         3.45 o                         
 -10  -3   7          6.04         -3.44         6.21 o                         
  -9  -3   7          4.24          3.51         7.27 o                         
  -8  -3   7         12.97          9.04         3.31 o                         
  -7  -3   7          6.63          3.71         2.24 o                         
  -6  -3   7         32.14         40.57         2.37 o                         
  -5  -3   7         30.67         27.08         2.12 o                         
  -4  -3   7         21.22         22.54         2.01 o                         
  -3  -3   7        170.46        190.14         4.85 o                         
  -2  -3   7          1.69          4.44         1.20 o                         
  -1  -3   7        928.88        890.79         8.67 o                         
   0  -3   7         16.85         21.81         1.22 o                         
   1  -3   7         94.35         95.66         4.65 o                         
   2  -3   7        169.35        192.11         5.87 o                         
   3  -3   7        202.81        200.26        11.66 o                         
   4  -3   7          4.17          8.27         8.47 o                         
   5  -3   7         97.13         97.18         2.34 o                         
   6  -3   7        843.25        806.45        11.54 o                         
   7  -3   7        132.39        138.20         3.90 o                         
   8  -3   7        411.09        401.76        10.77 o                         
   9  -3   7        171.81        176.06         9.91 o                         
  10  -3   7         19.17         20.41         4.69 o                         
  11  -3   7         33.98         47.02         5.00 o                         
 -10  -2   7          0.17          6.44         5.28 o                         
  -9  -2   7        113.34        113.47         5.93 o                         
  -8  -2   7          3.04         11.00         9.77 o                         
  -7  -2   7         66.61         66.14         2.62 o                         
  -6  -2   7         66.87         74.12         2.61 o                         
  -5  -2   7         89.38         89.32         2.69 o                         
  -4  -2   7        120.61        128.22         2.52 o                         
  -3  -2   7          0.26          2.42         1.45 o                         
  -2  -2   7         54.85         61.91         1.80 o                         
  -1  -2   7        734.93        755.69         8.73 o                         
   0  -2   7          3.67          2.59         2.68 o                         
   1  -2   7          1.22          0.06         3.72 o                         
   2  -2   7        276.93        273.82         3.62 o                         
   3  -2   7          0.88          1.91         1.63 o                         
   4  -2   7          6.33          6.68         0.93 o                         
   5  -2   7        341.22        318.52         5.49 o                         
   6  -2   7        290.67        288.09         5.40 o                         
   7  -2   7        101.75         92.59         3.90 o                         
   8  -2   7        726.78        737.70        14.06 o                         
   9  -2   7        258.96        251.39         7.40 o                         
  10  -2   7          2.87          4.06         5.42 o                         
  11  -2   7          0.26         -5.12         5.12 o                         
  12  -2   7         27.50         29.10         6.54 o                         
 -10  -1   7         94.20         92.23         6.78 o                         
  -9  -1   7        165.79        154.41         7.98 o                         
  -8  -1   7         56.43         51.87         4.78 o                         
  -7  -1   7         84.83         67.47         4.33 o                         
  -6  -1   7        123.78        100.64         5.22 o                         
  -5  -1   7          4.09         -0.77         2.69 o                         
  -4  -1   7        126.58        129.97         3.03 o                         
  -3  -1   7         36.15         40.31         1.83 o                         
  -2  -1   7        227.67        230.32         3.77 o                         
  -1  -1   7         33.51         40.12         2.15 o                         
   0  -1   7         34.01         37.02         1.43 o                         
   1  -1   7        146.27        143.40         1.59 o                         
   2  -1   7         98.72         83.89         1.99 o                         
   3  -1   7          3.85          5.09         0.84 o                         
   4  -1   7        726.43        762.01         7.61 o                         
   5  -1   7        195.05        190.95         2.74 o                         
   6  -1   7         30.97         23.91         2.98 o                         
   7  -1   7        136.60        124.76         3.20 o                         
   8  -1   7        190.39        195.16         4.36 o                         
   9  -1   7        476.29        463.94        10.91 o                         
  10  -1   7          9.16         12.29         4.77 o                         
  11  -1   7         66.48         71.44         6.46 o                         
  12  -1   7         35.36         34.19         6.70 o                         
 -10   0   7         12.42         20.25         7.01 o                         
  -9   0   7        274.15        294.75        10.25 o                         
  -8   0   7        145.29        159.35         7.39 o                         
  -7   0   7        207.96        200.69         8.78 o                         
  -6   0   7         66.64         57.82         4.62 o                         
  -5   0   7          3.62          1.38         3.62 o                         
  -4   0   7         18.03         20.15         2.28 o                         
  -3   0   7         29.63         27.92         4.84 o                         
  -2   0   7        971.76       1076.34        11.81 o                         
  -1   0   7        120.16        113.83         2.29 o                         
   0   0   7        127.01        120.82         2.31 o                         
   1   0   7          1.95          2.74         2.07 o                         
   2   0   7        521.11        548.03         9.39 o                         
   3   0   7         23.80         21.42         1.50 o                         
   4   0   7        592.73        612.02         6.50 o                         
   5   0   7        155.50        141.16         4.12 o                         
   6   0   7         78.40         63.49         3.92 o                         
   7   0   7        176.10        154.80         3.63 o                         
   8   0   7          9.29          9.56         4.04 o                         
   9   0   7        352.36        357.25        10.44 o                         
  10   0   7         18.45         24.10         5.12 o                         
  11   0   7         75.72         67.11         6.46 o                         
 -10   1   7         52.34         55.95         6.47 o                         
  -9   1   7         55.41         59.19         6.03 o                         
  -8   1   7         23.09         34.60         5.97 o                         
  -7   1   7         20.76         22.43         4.23 o                         
  -6   1   7        329.00        353.78         7.34 o                         
  -5   1   7         27.07         23.59         7.90 o                         
  -4   1   7          3.11          2.18         3.31 o                         
  -3   1   7         60.35         67.70         2.46 o                         
  -2   1   7         46.44         48.98         2.72 o                         
  -1   1   7         36.32         38.29         1.94 o                         
   0   1   7         21.45         24.67         1.93 o                         
   1   1   7         12.09         27.06         1.92 o                         
   2   1   7          8.50         12.58         2.01 o                         
   3   1   7        136.52        170.91         2.74 o                         
   4   1   7        602.03        598.51         6.29 o                         
   5   1   7        110.23        117.46         6.10 o                         
   6   1   7          5.32          9.27         4.02 o                         
   7   1   7        261.28        251.33         5.27 o                         
   8   1   7        100.85        105.93         4.31 o                         
   9   1   7          2.43         10.57         3.83 o                         
  10   1   7         35.73         31.65         4.65 o                         
  11   1   7          6.68          7.24         5.36 o                         
  12   1   7        165.10        174.39         9.57 o                         
 -10   2   7          7.30         10.87         9.62 o                         
  -9   2   7         23.96         36.50         6.83 o                         
  -8   2   7        116.22        112.39         7.19 o                         
  -7   2   7        228.52        233.75         8.03 o                         
  -6   2   7         23.19         25.33         4.04 o                         
  -5   2   7        168.09        165.53         7.09 o                         
  -4   2   7        153.44        146.06         2.56 o                         
  -3   2   7          6.88          4.75         1.74 o                         
  -2   2   7         56.94         71.08         2.19 o                         
  -1   2   7        253.91        273.34         6.97 o                         
   0   2   7       4048.45       4495.19        72.99 o                         
   1   2   7       1077.80       1144.00        13.42 o                         
   2   2   7        772.81        825.52         8.81 o                         
   3   2   7          0.62          2.25         1.53 o                         
   4   2   7        588.26        589.46         9.75 o                         
   5   2   7         28.05         27.31         2.02 o                         
   6   2   7         38.60         37.32         2.44 o                         
   7   2   7         39.38         41.31         3.41 o                         
   8   2   7        238.08        217.75         6.70 o                         
   9   2   7         99.45         94.13         4.98 o                         
  10   2   7         44.65         26.46         4.67 o                         
  11   2   7          4.08          6.38         5.91 o                         
  12   2   7          4.24          7.04         4.72 o                         
 -10   3   7          6.21         15.21         6.38 o                         
  -9   3   7         17.32         13.18         5.51 o                         
  -8   3   7        264.00        255.40         9.43 o                         
  -7   3   7        223.59        211.11         9.14 o                         
  -6   3   7        876.95        870.07        30.38 o                         
  -5   3   7        911.24        899.05        19.73 o                         
  -4   3   7         17.39          7.55         3.27 o                         
  -3   3   7          0.67          1.67         1.48 o                         
  -2   3   7        171.20        201.64         4.58 o                         
  -1   3   7         27.70         30.05         2.68 o                         
   0   3   7        244.33        248.38         5.19 o                         
   1   3   7        426.33        469.80        11.26 o                         
   2   3   7         55.03         63.58         2.89 o                         
   3   3   7       2151.92       2205.17        29.13 o                         
   4   3   7       2922.09       2967.85        54.68 o                         
   5   3   7        129.73        130.28         5.87 o                         
   6   3   7          6.70          2.38         2.50 o                         
   7   3   7         42.66         53.19         6.95 o                         
   8   3   7         27.34         22.17         3.26 o                         
   9   3   7         99.16        105.80         4.51 o                         
  10   3   7         11.63          6.35         3.80 o                         
  11   3   7         20.86         14.82         5.93 o                         
  -9   4   7         20.94         25.09         7.05 o                         
  -8   4   7        108.76        124.34         7.83 o                         
  -7   4   7        201.48        209.30        11.09 o                         
  -6   4   7         36.87         34.54         6.50 o                         
  -5   4   7       2226.97       2247.75        51.08 o                         
  -4   4   7          0.03         18.75         5.00 o                         
  -3   4   7        219.93        216.51         4.17 o                         
  -2   4   7         22.64         36.32         2.84 o                         
  -1   4   7         63.49         55.77         2.62 o                         
   0   4   7        559.48        598.62         7.33 o                         
   1   4   7        919.00        925.11        10.65 o                         
   2   4   7          7.34          0.04         3.09 o                         
   3   4   7        843.15        920.10        10.60 o                         
   4   4   7       1313.78       1318.93        15.87 o                         
   5   4   7          1.24          2.91         2.26 o                         
   6   4   7         47.73         47.00         3.42 o                         
   7   4   7        356.82        358.92         8.53 o                         
   8   4   7         71.53         64.16         3.83 o                         
   9   4   7        265.55        228.81         6.90 o                         
  10   4   7         19.43         26.84         4.20 o                         
  11   4   7          3.25          5.31         4.41 o                         
  12   4   7          6.67         10.43         5.22 o                         
  -9   5   7          3.64          8.67         7.14 o                         
  -8   5   7         16.36         19.16         6.53 o                         
  -7   5   7         97.09        103.94         6.14 o                         
  -6   5   7        109.50        103.58        12.17 o                         
  -5   5   7          4.38         -5.91         5.91 o                         
  -4   5   7       4645.14       4727.16       137.65 o                         
  -3   5   7         24.85         17.89         3.26 o                         
  -2   5   7        101.49         86.39         4.80 o                         
  -1   5   7        107.27         95.16         4.47 o                         
   0   5   7         31.57         30.88         2.51 o                         
   1   5   7         67.24         54.88         2.53 o                         
   2   5   7         95.65        105.00         2.92 o                         
   3   5   7        165.70        182.63         9.20 o                         
   4   5   7        383.72        337.38         5.45 o                         
   5   5   7        257.49        262.41         8.70 o                         
   6   5   7         70.35         76.99         4.39 o                         
   7   5   7        481.15        472.85        10.10 o                         
   8   5   7          3.65         -3.51         4.02 o                         
   9   5   7        348.79        335.61         7.41 o                         
  10   5   7        123.91        112.18         6.35 o                         
  11   5   7          2.90          7.61         7.38 o                         
  12   5   7         60.27         68.45         6.06 o                         
  -9   6   7        107.05         80.69        14.85 o                         
  -8   6   7          0.62         -1.80         5.36 o                         
  -7   6   7         41.25         45.53         7.92 o                         
  -6   6   7        153.15        143.83         8.98 o                         
  -5   6   7         37.09         47.50        10.52 o                         
  -4   6   7        418.57        437.12        12.05 o                         
  -3   6   7          0.44          0.94         1.78 o                         
  -2   6   7        320.09        312.78         6.01 o                         
  -1   6   7       1853.57       1787.26        25.74 o                         
   0   6   7          0.53         -2.51         2.51 o                         
   1   6   7          0.67          2.10         2.66 o                         
   2   6   7        143.28        129.92         3.35 o                         
   3   6   7         17.45         16.52         2.44 o                         
   4   6   7          0.04         11.67         2.64 o                         
   5   6   7          0.89          1.29         2.70 o                         
   6   6   7         89.64         78.45         3.68 o                         
   7   6   7         54.94         63.78         3.91 o                         
   8   6   7         21.18         18.31         4.56 o                         
   9   6   7        158.23        156.59         7.36 o                         
  10   6   7          0.17          1.00         4.21 o                         
  11   6   7         13.05         15.87         8.49 o                         
  12   6   7          0.08         -1.39         5.28 o                         
  -8   7   7          0.00          0.77         5.54 o                         
  -7   7   7         27.37         34.74        12.48 o                         
  -6   7   7        123.21        132.09         9.14 o                         
  -5   7   7          1.41         -1.58         6.26 o                         
  -4   7   7          0.10         11.11         5.71 o                         
  -3   7   7          2.69          7.91         4.28 o                         
  -2   7   7        178.16        155.78         5.75 o                         
  -1   7   7        150.85        167.75        10.16 o                         
   0   7   7          0.92          5.01         2.77 o                         
   1   7   7         44.76         29.75         5.95 o                         
   2   7   7          1.37          7.33         3.05 o                         
   3   7   7         31.05         39.18         3.04 o                         
   4   7   7         46.25         43.08         3.12 o                         
   5   7   7       2048.80       2073.20        31.93 o                         
   6   7   7         29.46         45.65         4.51 o                         
   7   7   7        281.83        283.88         6.50 o                         
   8   7   7        240.43        236.59         9.31 o                         
   9   7   7          2.56         -0.38         6.54 o                         
  10   7   7        123.36        121.95         5.92 o                         
  11   7   7         18.98         22.18         8.64 o                         
  12   7   7          7.73          5.89         5.71 o                         
  -8   8   7         71.35         94.85         7.49 o                         
  -7   8   7         35.74         24.26         8.23 o                         
  -6   8   7         92.65        100.07         8.94 o                         
  -5   8   7         37.01         42.18         7.13 o                         
  -4   8   7         24.85         27.45         6.42 o                         
  -3   8   7          0.13          0.00         2.20 o                         
  -2   8   7         16.98         12.13         1.73 o                         
  -1   8   7         55.12         53.68         6.28 o                         
   0   8   7        609.65        622.47        10.32 o                         
   1   8   7        262.41        265.39         5.43 o                         
   2   8   7         11.74          1.91         3.52 o                         
   3   8   7         94.98        103.51         3.94 o                         
   4   8   7         49.73         45.70         3.52 o                         
   5   8   7         33.49         26.37         4.36 o                         
   6   8   7       1068.91       1060.89        16.16 o                         
   7   8   7        135.20        144.06         5.30 o                         
   8   8   7         60.12         65.95         4.69 o                         
   9   8   7        164.30        177.01         6.29 o                         
  10   8   7          9.59          9.12         5.95 o                         
  11   8   7          1.35          9.20         5.16 o                         
  12   8   7         18.24         24.83         8.57 o                         
  -7   9   7          9.74         -0.32         7.99 o                         
  -6   9   7          0.48          0.16         7.09 o                         
  -5   9   7         28.62         38.48        11.18 o                         
  -4   9   7         60.40         55.51         2.19 o                         
  -3   9   7          4.12          4.07         1.53 o                         
  -2   9   7        201.96        199.38         3.40 o                         
  -1   9   7        126.25        130.12        12.39 o                         
   0   9   7        104.40         91.72         5.08 o                         
   1   9   7         32.43         25.69         8.43 o                         
   2   9   7         67.57         58.06         3.87 o                         
   3   9   7         45.71         37.35         3.72 o                         
   4   9   7         46.60         48.23         4.51 o                         
   5   9   7        349.11        339.46         8.09 o                         
   6   9   7        458.65        472.88        11.78 o                         
   7   9   7        209.92        239.53         7.66 o                         
   8   9   7          1.76          4.96         4.26 o                         
   9   9   7        158.50        154.23         7.74 o                         
  10   9   7          4.14          6.89         4.84 o                         
  11   9   7          0.55          1.42         7.68 o                         
  12   9   7         63.91         49.15         6.88 o                         
  -7  10   7         23.86         16.74         8.74 o                         
  -6  10   7         15.86         23.28         8.23 o                         
  -5  10   7         19.59         31.31         7.52 o                         
  -4  10   7          4.85          8.45         2.95 o                         
  -3  10   7          1.95          1.70         1.80 o                         
  -2  10   7         19.97         15.53         2.82 o                         
  -1  10   7         62.53         70.55         3.41 o                         
   0  10   7         27.77         30.22         3.88 o                         
   1  10   7         15.49         15.34         4.34 o                         
   2  10   7         21.62         17.47         3.70 o                         
   3  10   7          7.49          4.03         3.86 o                         
   4  10   7         77.83         79.65         4.34 o                         
   5  10   7         54.41         53.77         4.34 o                         
   6  10   7         43.76         39.31         5.65 o                         
   7  10   7         27.38         38.93         4.59 o                         
   8  10   7         33.85         31.94         5.81 o                         
   9  10   7        193.92        208.92         7.35 o                         
  10  10   7         72.04         66.23         7.39 o                         
  11  10   7          4.65         10.85         5.83 o                         
  -6  11   7         13.02          3.23         8.07 o                         
  -5  11   7          1.06          6.07         7.52 o                         
  -4  11   7          2.52          1.24         3.63 o                         
  -3  11   7        183.43        154.17         8.08 o                         
  -2  11   7          8.71         11.52         2.33 o                         
  -1  11   7         79.72         72.10         4.12 o                         
   0  11   7         25.10         17.41         2.61 o                         
   1  11   7          5.01          1.52         4.10 o                         
   2  11   7         27.47         26.11         4.00 o                         
   3  11   7         87.09         87.87         5.39 o                         
   4  11   7         10.59          1.20         3.74 o                         
   5  11   7         33.64         35.00         6.79 o                         
   6  11   7         54.70         59.07         5.68 o                         
   7  11   7         49.03         57.79         4.98 o                         
   8  11   7        123.55        131.68         6.27 o                         
   9  11   7          6.82          6.60         5.85 o                         
  10  11   7          3.43         -1.13         5.44 o                         
  11  11   7         41.26         47.46         8.15 o                         
  -5  12   7          8.81         13.78         7.80 o                         
  -4  12   7          1.35         10.04         5.05 o                         
  -3  12   7         28.97         26.53         2.67 o                         
  -2  12   7         55.30         48.41         4.06 o                         
  -1  12   7         47.22         46.39         3.76 o                         
   0  12   7        160.26        153.85         5.06 o                         
   1  12   7         95.85         91.82         3.50 o                         
   2  12   7         30.75         37.83         5.10 o                         
   3  12   7         82.61         87.24         7.84 o                         
   4  12   7        143.41        140.04         7.27 o                         
   5  12   7          3.94          1.80         4.13 o                         
   6  12   7         19.81         15.85         5.35 o                         
   7  12   7          6.91          8.33         4.57 o                         
   8  12   7         34.10         41.11         5.35 o                         
   9  12   7         36.10         41.58         5.82 o                         
  10  12   7         86.86        106.40         8.47 o                         
  -5  13   7        170.30        168.52        11.54 o                         
  -4  13   7          1.23          8.59        12.33 o                         
  -3  13   7        160.84        151.38         4.04 o                         
  -2  13   7         14.95          8.30         2.79 o                         
  -1  13   7          2.80          3.69         3.52 o                         
   0  13   7        114.11        105.55         4.21 o                         
   1  13   7         12.30          6.87         3.30 o                         
   2  13   7         42.23         46.42         3.38 o                         
   3  13   7         11.21          8.36         3.99 o                         
   4  13   7        104.72         90.30         5.33 o                         
   5  13   7          0.74          4.74         4.73 o                         
   6  13   7         21.14         28.48         5.69 o                         
   7  13   7         27.93         35.29         5.10 o                         
   8  13   7         14.97         28.92         5.30 o                         
   9  13   7          0.11          6.24         5.32 o                         
  10  13   7          0.19         -5.53         5.92 o                         
  -3  14   7         46.13         73.29        13.71 o                         
  -2  14   7         53.76         57.39         4.76 o                         
  -1  14   7          0.34         -2.18         6.42 o                         
   0  14   7         49.32         42.62         3.71 o                         
   1  14   7          4.61          5.67         5.62 o                         
   2  14   7         72.06         76.81         4.50 o                         
   3  14   7          6.30          8.16         4.37 o                         
   4  14   7        159.99        160.41         6.30 o                         
   5  14   7          9.44         11.86         4.06 o                         
   6  14   7         34.96         39.51         5.28 o                         
   7  14   7         37.63         51.62         6.90 o                         
   8  14   7          5.72         -2.42         5.29 o                         
   9  14   7         93.18        113.68         7.35 o                         
  -2  15   7          4.79         10.66         3.64 o                         
  -1  15   7          1.13          5.39         4.59 o                         
   0  15   7          9.24          9.27         4.25 o                         
   1  15   7         79.00         79.41         4.45 o                         
   2  15   7          1.44          3.50         3.82 o                         
   3  15   7          4.68          8.69         3.65 o                         
   4  15   7         71.41         63.26         8.50 o                         
   5  15   7         21.15         19.97         4.45 o                         
   6  15   7         12.10         14.80         4.10 o                         
   7  15   7          8.68         19.14         6.88 o                         
   8  15   7         69.52         74.80         5.98 o                         
   0  16   7          1.00          0.79         3.78 o                         
   1  16   7         34.66         30.13         5.44 o                         
   2  16   7          8.15         13.29         5.66 o                         
   3  16   7         20.44         10.97         4.35 o                         
   4  16   7          3.59          2.10         5.06 o                         
   5  16   7          4.91         18.21         6.78 o                         
   6  16   7          0.32         -2.04         4.75 o                         
  -2 -12   8         17.14         10.08        13.19 o                         
  -1 -12   8          2.65          3.06         6.73 o                         
   0 -12   8          8.14         11.22         5.87 o                         
   1 -12   8          2.37         19.42         8.43 o                         
   2 -12   8          6.85          2.68        12.80 o                         
  -4 -11   8          0.23         -3.47         7.29 o                         
  -3 -11   8        136.39        145.60        10.28 o                         
  -2 -11   8         42.91         52.91         7.00 o                         
  -1 -11   8         12.65         24.62        14.32 o                         
   0 -11   8         58.25         83.81         6.66 o                         
   1 -11   8          6.67         -1.22         7.36 o                         
   2 -11   8          5.50         26.90         7.76 o                         
   3 -11   8          3.18          0.47         7.36 o                         
   4 -11   8         13.06         21.74         7.72 o                         
  -6 -10   8          3.47          9.61        11.03 o                         
  -5 -10   8        111.46        123.94        13.59 o                         
  -4 -10   8          5.74         -3.35         6.62 o                         
  -3 -10   8          8.83         18.20         4.87 o                         
  -2 -10   8          0.95          6.99         5.73 o                         
  -1 -10   8         47.41         41.79         5.60 o                         
   0 -10   8          1.43          6.68         4.94 o                         
   1 -10   8          1.47          9.33         7.09 o                         
   2 -10   8          1.51         -6.85         6.85 o                         
   3 -10   8         28.91         42.42         7.60 o                         
   4 -10   8          1.45          1.46         6.77 o                         
   5 -10   8          5.25         -2.36        10.63 o                         
   6 -10   8         13.35         26.74         7.36 o                         
  -7  -9   8         16.63         18.00         4.80 o                         
  -6  -9   8          1.52          2.20         3.68 o                         
  -5  -9   8         48.03         38.95         7.96 o                         
  -4  -9   8          6.00          3.96         1.79 o                         
  -3  -9   8          0.06          3.89         4.20 o                         
  -2  -9   8          9.66          7.19         7.36 o                         
  -1  -9   8         11.22         12.73         4.45 o                         
   0  -9   8        251.50        259.12         9.10 o                         
   1  -9   8         12.82         16.19         6.73 o                         
   2  -9   8         37.26         24.30        10.32 o                         
   3  -9   8          0.35          7.40         6.50 o                         
   4  -9   8          1.42         -3.66         6.22 o                         
   5  -9   8          0.03         -5.51         6.30 o                         
   6  -9   8         14.75         31.43        11.03 o                         
   7  -9   8          4.28         -2.44        10.12 o                         
  -7  -8   8          4.83          6.54         4.12 o                         
  -6  -8   8        162.81        156.53         8.01 o                         
  -5  -8   8        122.18        118.59         9.91 o                         
  -4  -8   8         31.65         33.59         2.98 o                         
  -3  -8   8          7.03          3.48         1.96 o                         
  -2  -8   8          9.96         14.28         6.45 o                         
  -1  -8   8        257.99        266.68         9.43 o                         
   0  -8   8        171.42        162.25         7.07 o                         
   1  -8   8         53.52         50.88         6.89 o                         
   2  -8   8         64.40         72.47         7.13 o                         
   3  -8   8          3.44         -3.15         9.29 o                         
   4  -8   8          0.94          5.36         5.87 o                         
   5  -8   8         14.26         28.36         6.38 o                         
   6  -8   8         62.24         65.81         7.17 o                         
   7  -8   8         13.73         14.10         9.96 o                         
   8  -8   8         28.14         37.73         6.93 o                         
  -8  -7   8         11.29         10.23         3.55 o                         
  -7  -7   8         41.78         40.38         5.74 o                         
  -6  -7   8         83.86         77.74         5.22 o                         
  -5  -7   8        285.40        265.65        13.00 o                         
  -4  -7   8        206.76        200.51         4.75 o                         
  -3  -7   8        114.38        124.80         4.31 o                         
  -2  -7   8         65.44         86.26         7.42 o                         
  -1  -7   8        113.79        114.79         5.06 o                         
   0  -7   8         22.61         28.75         5.83 o                         
   1  -7   8         27.57         22.33         6.07 o                         
   2  -7   8        963.28        831.39        19.69 o                         
   3  -7   8        159.92        128.15        11.38 o                         
   4  -7   8         47.25         58.56         6.66 o                         
   5  -7   8         11.00         20.01         5.87 o                         
   6  -7   8          5.34          4.61         5.63 o                         
   7  -7   8         41.71         39.62         6.42 o                         
   8  -7   8         14.46          7.21         6.26 o                         
   9  -7   8          3.33         -0.24         6.07 o                         
  -8  -6   8          4.75          0.30         3.22 o                         
  -7  -6   8        189.17        172.35         5.57 o                         
  -6  -6   8         59.21         55.63         3.28 o                         
  -5  -6   8          0.29          1.40         2.10 o                         
  -4  -6   8          0.42         -2.04         2.04 o                         
  -3  -6   8          2.02          0.07         1.63 o                         
  -2  -6   8        110.03        113.51         2.91 o                         
  -1  -6   8        125.38        116.82         5.60 o                         
   0  -6   8         40.90         47.54         8.74 o                         
   1  -6   8         20.39         18.71         5.28 o                         
   2  -6   8          0.11         -5.32         5.32 o                         
   3  -6   8          2.36          4.33         5.24 o                         
   4  -6   8          0.00         20.56         5.55 o                         
   5  -6   8        588.75        535.50        13.78 o                         
   6  -6   8        146.57        161.23         4.61 o                         
   7  -6   8         19.33         14.12         3.33 o                         
   8  -6   8         15.05         16.44         5.38 o                         
   9  -6   8        101.72        112.44         5.24 o                         
  -9  -5   8          8.74          6.46         3.60 o                         
  -8  -5   8         96.37         83.64         4.28 o                         
  -7  -5   8          9.80          9.72         2.68 o                         
  -6  -5   8        172.63        177.85         4.99 o                         
  -5  -5   8        389.31        377.73         9.35 o                         
  -4  -5   8         12.49         10.81         1.80 o                         
  -3  -5   8        434.45        451.66         7.05 o                         
  -2  -5   8        151.31        150.40         4.33 o                         
  -1  -5   8        568.28        542.63         9.16 o                         
   0  -5   8          1.19          6.30         4.49 o                         
   1  -5   8          0.09          2.36         4.80 o                         
   2  -5   8          6.89          3.94         5.08 o                         
   3  -5   8         19.53         33.32         5.24 o                         
   4  -5   8          2.50         -5.16         5.16 o                         
   5  -5   8         58.06         46.22         5.42 o                         
   6  -5   8         35.62         36.28         1.83 o                         
   7  -5   8         11.63          9.49         2.85 o                         
   8  -5   8         18.69         18.56         2.31 o                         
   9  -5   8         11.56         14.13         3.29 o                         
  10  -5   8         42.37         38.90         3.27 o                         
  -9  -4   8          2.29          6.64         4.49 o                         
  -8  -4   8         66.04         55.96         6.05 o                         
  -7  -4   8          4.21          9.08         3.87 o                         
  -6  -4   8          0.93          1.36         3.41 o                         
  -5  -4   8         79.22         76.57         2.29 o                         
  -4  -4   8          7.77          6.77         1.80 o                         
  -3  -4   8        419.22        418.49         7.14 o                         
  -2  -4   8       1564.91       1511.63        15.11 o                         
  -1  -4   8        101.78         90.04         2.77 o                         
   0  -4   8          4.60         18.47         4.41 o                         
   1  -4   8         71.43         78.77         5.28 o                         
   2  -4   8         25.97         32.69         4.88 o                         
   3  -4   8        150.79        163.25         6.73 o                         
   4  -4   8        119.81        117.95         6.38 o                         
   5  -4   8         77.74         89.90         1.55 o                         
   6  -4   8          0.17          1.38         1.29 o                         
   7  -4   8         17.28         17.73         2.01 o                         
   8  -4   8          5.09          8.11         1.97 o                         
   9  -4   8         22.15         27.33         2.87 o                         
  10  -4   8          1.97          5.62         3.04 o                         
  -9  -3   8         41.08         57.23         5.31 o                         
  -8  -3   8         10.87          6.34         4.93 o                         
  -7  -3   8          8.94         10.98         3.53 o                         
  -6  -3   8          5.80          5.77         2.42 o                         
  -5  -3   8          0.75          3.41         1.66 o                         
  -4  -3   8         80.55         83.26         2.92 o                         
  -3  -3   8         41.13         37.62         2.01 o                         
  -2  -3   8        467.77        443.01         6.90 o                         
  -1  -3   8          2.20         -0.74         1.43 o                         
   0  -3   8         23.05         17.32         4.14 o                         
   1  -3   8         52.63         54.55         4.65 o                         
   2  -3   8        502.99        493.52        10.87 o                         
   3  -3   8         36.22         34.82         4.61 o                         
   4  -3   8        528.91        493.77         9.37 o                         
   5  -3   8          4.04          1.76         1.42 o                         
   6  -3   8        446.75        416.53         5.59 o                         
   7  -3   8          0.89         -4.98         5.34 o                         
   8  -3   8          0.00         -1.30         2.86 o                         
   9  -3   8         21.43         21.55         3.19 o                         
  10  -3   8          2.15          3.04         4.10 o                         
  11  -3   8          7.03          3.82         7.60 o                         
  -9  -2   8         19.64         43.78        10.95 o                         
  -8  -2   8         19.12         23.28         4.39 o                         
  -7  -2   8          7.33          9.16         3.63 o                         
  -6  -2   8         40.17         37.15         3.48 o                         
  -5  -2   8         69.86         64.02         2.45 o                         
  -4  -2   8         28.30         34.48         3.41 o                         
  -3  -2   8        386.74        364.10         4.42 o                         
  -2  -2   8        231.50        238.72         3.32 o                         
  -1  -2   8         17.69         15.82         1.78 o                         
   0  -2   8        101.83        101.52         1.83 o                         
   1  -2   8         27.23         23.00         1.36 o                         
   2  -2   8         12.29          7.14         0.74 o                         
   3  -2   8        142.49        123.91         2.30 o                         
   4  -2   8        323.11        315.28         3.01 o                         
   5  -2   8         38.44         31.68         3.14 o                         
   6  -2   8        362.04        360.99         6.71 o                         
   7  -2   8         71.93         62.19         3.47 o                         
   8  -2   8         11.74         17.41         3.43 o                         
   9  -2   8          9.52         16.94         3.90 o                         
  10  -2   8         15.55         28.74         7.38 o                         
  11  -2   8          4.32          8.27         5.00 o                         
  -9  -1   8         26.05         42.06         6.60 o                         
  -8  -1   8         53.11         50.97         4.88 o                         
  -7  -1   8         32.98         35.00         4.06 o                         
  -6  -1   8         73.34         69.84         3.98 o                         
  -5  -1   8         13.68         15.46         2.43 o                         
  -4  -1   8          0.60          2.55         1.80 o                         
  -3  -1   8         64.58         69.42         2.24 o                         
  -2  -1   8          0.24         -0.76         4.14 o                         
  -1  -1   8          1.34          1.48         2.06 o                         
   0  -1   8         26.86         23.92         2.38 o                         
   1  -1   8         65.96         60.54         1.61 o                         
   2  -1   8         18.48         23.89         1.31 o                         
   3  -1   8         84.31         77.53         3.78 o                         
   4  -1   8         80.64         78.72         1.56 o                         
   5  -1   8          0.65          1.67         1.38 o                         
   6  -1   8         31.67         36.07         2.36 o                         
   7  -1   8         34.78         33.74         2.39 o                         
   8  -1   8          1.79          3.66         3.03 o                         
   9  -1   8        110.65        111.30         5.43 o                         
  10  -1   8          1.81         -4.57         4.57 o                         
  11  -1   8          0.74          4.49         5.16 o                         
  12  -1   8          1.79         -5.91         5.91 o                         
  -9   0   8          4.56         15.80         5.19 o                         
  -8   0   8         12.55          3.07         6.71 o                         
  -7   0   8         34.27         30.12         8.45 o                         
  -6   0   8          1.31          2.01         3.42 o                         
  -5   0   8          5.66         10.99         3.71 o                         
  -4   0   8         18.66         15.27         2.10 o                         
  -3   0   8        140.52        138.35         2.82 o                         
  -2   0   8          0.03         -2.07         2.36 o                         
  -1   0   8         35.72         41.95         1.98 o                         
   0   0   8         37.32         49.02         1.92 o                         
   1   0   8         49.35         54.91         2.61 o                         
   2   0   8          5.84         12.97         1.29 o                         
   3   0   8         15.59         13.12         1.41 o                         
   4   0   8        169.24        158.18         2.66 o                         
   5   0   8        164.70        166.89         3.81 o                         
   6   0   8        130.67        134.46         2.98 o                         
   7   0   8          8.02         14.24         3.15 o                         
   8   0   8         39.25         42.38         3.50 o                         
   9   0   8        148.94        141.52        12.62 o                         
  10   0   8         92.96         94.66         7.11 o                         
  11   0   8         27.78         30.33         5.71 o                         
  12   0   8         48.40         53.13         7.05 o                         
  -9   1   8        122.34        136.63         8.64 o                         
  -8   1   8         11.14          4.74         9.18 o                         
  -7   1   8         79.93         90.46         5.98 o                         
  -6   1   8        143.95        144.12         6.24 o                         
  -5   1   8          4.02         -2.25         3.24 o                         
  -4   1   8          7.35          6.15         2.17 o                         
  -3   1   8          3.60          3.60         2.53 o                         
  -2   1   8        495.05        523.08         6.69 o                         
  -1   1   8         27.33         24.30         1.56 o                         
   0   1   8         34.23         47.63         4.61 o                         
   1   1   8        426.20        396.63         5.28 o                         
   2   1   8          2.29          4.30         1.54 o                         
   3   1   8          0.37         -1.57         1.59 o                         
   4   1   8          5.35          9.20         1.49 o                         
   5   1   8        239.12        233.35         3.49 o                         
   6   1   8         12.43         17.86         2.13 o                         
   7   1   8         51.49         46.69         6.24 o                         
   8   1   8          0.13         -1.09         3.24 o                         
   9   1   8        176.14        157.92         4.61 o                         
  10   1   8         29.43         33.44         3.98 o                         
  11   1   8          2.32          7.16         4.98 o                         
  -9   2   8          3.11          0.58        10.12 o                         
  -8   2   8        192.39        192.37         7.39 o                         
  -7   2   8        251.85        246.51         7.38 o                         
  -6   2   8        243.69        230.08         6.25 o                         
  -5   2   8         26.25         19.02         5.16 o                         
  -4   2   8        196.68        186.64        12.88 o                         
  -3   2   8         59.18         56.11         2.50 o                         
  -2   2   8        144.81        162.09         3.33 o                         
  -1   2   8        311.61        340.49         5.44 o                         
   0   2   8         48.62         53.61         2.86 o                         
   1   2   8         48.88         48.45         2.27 o                         
   2   2   8         55.09         45.63         1.81 o                         
   3   2   8          0.00          0.63         2.07 o                         
   4   2   8          5.45         10.01         2.91 o                         
   5   2   8         18.62         23.56         2.41 o                         
   6   2   8        116.73        111.66         3.55 o                         
   7   2   8        252.33        250.28         5.47 o                         
   8   2   8        177.37        170.99         4.47 o                         
   9   2   8         22.52         27.78         3.98 o                         
  10   2   8          0.85          3.61         3.55 o                         
  11   2   8         43.57         44.35         7.62 o                         
  12   2   8         17.93         26.80         5.05 o                         
  -9   3   8         38.54         42.51         7.42 o                         
  -8   3   8         28.27         17.14         8.27 o                         
  -7   3   8        203.34        223.18         8.25 o                         
  -6   3   8         15.46         16.70         4.26 o                         
  -5   3   8         55.69         42.77         6.22 o                         
  -4   3   8        505.61        458.07        27.75 o                         
  -3   3   8         55.32         43.27         2.44 o                         
  -2   3   8         93.35         81.22         4.94 o                         
  -1   3   8          3.18         12.69         2.27 o                         
   0   3   8        279.05        278.16         4.18 o                         
   1   3   8         81.37         79.33         2.41 o                         
   2   3   8       1151.14       1255.68        26.43 o                         
   3   3   8        759.73        758.28         8.60 o                         
   4   3   8        122.03         98.68         3.06 o                         
   5   3   8        119.06        112.11         7.29 o                         
   6   3   8          0.24         -1.30         2.28 o                         
   7   3   8        140.76        141.04         6.38 o                         
   8   3   8        278.90        245.38         5.42 o                         
   9   3   8          0.38         -0.73         8.55 o                         
  10   3   8         14.62         12.29         5.99 o                         
  11   3   8         18.69         22.18         5.36 o                         
  12   3   8          7.58         14.31         5.01 o                         
  -9   4   8        217.56        207.18         8.88 o                         
  -8   4   8         56.90         55.88        10.06 o                         
  -7   4   8          0.92          3.72         4.75 o                         
  -6   4   8        152.41        160.92         8.90 o                         
  -5   4   8         28.94         36.43         6.34 o                         
  -3   4   8          2.79          1.57         2.42 o                         
  -2   4   8          0.82          2.62         2.73 o                         
  -1   4   8          0.67         -0.81         3.81 o                         
   0   4   8         30.14         23.87         4.15 o                         
   1   4   8        485.88        473.20         6.06 o                         
   2   4   8         15.13         10.40         2.44 o                         
   3   4   8          9.85         13.56         3.30 o                         
   4   4   8         74.76         72.67         3.30 o                         
   5   4   8          9.72         13.67         2.39 o                         
   6   4   8         10.09         10.81         4.13 o                         
   7   4   8         96.85         90.40         5.36 o                         
   8   4   8          4.15          3.94         4.14 o                         
   9   4   8          0.68          2.45         3.52 o                         
  10   4   8         11.66          8.30         4.98 o                         
  11   4   8          1.58          0.30         6.97 o                         
  12   4   8          9.28         20.17         6.21 o                         
  -9   5   8         11.47         22.09        11.13 o                         
  -8   5   8         84.41         63.55        10.21 o                         
  -7   5   8         83.85         77.47         6.00 o                         
  -6   5   8        857.60        823.16        20.95 o                         
  -5   5   8        419.80        415.34        12.33 o                         
  -4   5   8        650.66        666.49        15.99 o                         
  -3   5   8        651.37        620.67        11.78 o                         
  -2   5   8        184.68        164.60         4.51 o                         
  -1   5   8         98.67         90.48         3.44 o                         
   0   5   8          5.84         17.56         7.96 o                         
   1   5   8         75.61         71.10         3.39 o                         
   2   5   8        139.89        136.78         3.88 o                         
   3   5   8        118.55        124.22         4.45 o                         
   4   5   8        115.22        104.65         3.30 o                         
   5   5   8        213.83        203.28         4.63 o                         
   6   5   8        190.39        204.08         4.62 o                         
   7   5   8         30.29         28.00         3.34 o                         
   8   5   8         31.21         29.02         3.58 o                         
   9   5   8        266.16        271.26         6.68 o                         
  10   5   8         60.63         55.72         5.71 o                         
  11   5   8         25.92         30.88         4.97 o                         
  12   5   8         21.97         14.46         5.42 o                         
  -8   6   8          0.57         -9.18         9.18 o                         
  -7   6   8         75.24         69.55         8.59 o                         
  -6   6   8        212.35        208.42        15.52 o                         
  -5   6   8         95.30         96.21         7.84 o                         
  -4   6   8         97.60         85.27        11.15 o                         
  -3   6   8          0.97         -0.62         3.80 o                         
  -2   6   8        158.75        152.87         5.64 o                         
  -1   6   8       1085.52       1048.37        14.93 o                         
   0   6   8         76.11         80.91         3.41 o                         
   1   6   8         27.23         17.06         3.28 o                         
   2   6   8          0.10          0.87         9.37 o                         
   3   6   8        130.09        149.88         3.84 o                         
   4   6   8         41.67         46.90         3.02 o                         
   5   6   8        232.11        225.59         4.87 o                         
   6   6   8        282.57        298.26         6.67 o                         
   7   6   8        441.53        449.72         7.94 o                         
   8   6   8          1.14          0.72         3.48 o                         
   9   6   8        288.97        288.22         7.07 o                         
  10   6   8         91.37         86.27        11.01 o                         
  11   6   8         11.75         13.67         7.73 o                         
  12   6   8        119.65        127.68         9.98 o                         
  -8   7   8          8.67         11.86         6.36 o                         
  -7   7   8         33.98         35.41         8.63 o                         
  -6   7   8         73.59         97.08         8.82 o                         
  -5   7   8         11.84         16.42        10.95 o                         
  -4   7   8          4.32         -0.71         5.99 o                         
  -3   7   8        361.19        354.20         3.94 o                         
  -2   7   8       1367.41       1319.67        28.45 o                         
  -1   7   8        169.74        165.14         4.93 o                         
   0   7   8        202.18        195.82         8.01 o                         
   1   7   8          2.04          0.26         5.28 o                         
   2   7   8        138.07        115.01         3.77 o                         
   3   7   8         10.61          7.09         3.78 o                         
   4   7   8          7.78          0.72         3.61 o                         
   5   7   8         32.25         34.75         4.80 o                         
   6   7   8        176.22        179.81         5.14 o                         
   7   7   8          9.92          8.33         4.41 o                         
   8   7   8          3.35         -0.14         3.86 o                         
   9   7   8        105.22        105.86         5.33 o                         
  10   7   8          9.16          6.13         4.55 o                         
  11   7   8          3.75          1.13         7.31 o                         
  12   7   8          2.68          2.69         5.37 o                         
  -8   8   8         12.21         10.83        12.48 o                         
  -7   8   8        112.73        143.63        11.07 o                         
  -6   8   8          1.65          0.67         7.36 o                         
  -5   8   8          0.48         -7.13         7.13 o                         
  -4   8   8        174.35        164.62         9.14 o                         
  -3   8   8          0.95          8.27         4.06 o                         
  -2   8   8        345.68        336.55         8.78 o                         
  -1   8   8        644.46        627.02        14.18 o                         
   0   8   8        472.38        448.54        13.29 o                         
   1   8   8        823.87        838.01        13.19 o                         
   2   8   8        110.47         96.58         4.11 o                         
   3   8   8        122.66        120.49         5.08 o                         
   4   8   8         73.07         62.48         7.72 o                         
   5   8   8          0.15         -2.92         3.43 o                         
   6   8   8       2051.09       2028.39        36.99 o                         
   7   8   8        133.93        125.58         5.19 o                         
   8   8   8        178.09        182.85         6.15 o                         
   9   8   8         11.50         18.00         5.31 o                         
  10   8   8         78.55         68.44         6.74 o                         
  11   8   8          3.18         -0.97         5.96 o                         
  12   8   8        125.28        134.87         7.74 o                         
  -7   9   8          6.50         15.83         8.86 o                         
  -6   9   8         48.33         34.58         8.70 o                         
  -5   9   8          1.50          1.50         7.25 o                         
  -4   9   8         14.81         11.41         0.93 o                         
  -3   9   8         80.82         76.80         2.41 o                         
  -2   9   8         20.36         22.51         3.87 o                         
  -1   9   8         24.68         13.54         4.92 o                         
   0   9   8        343.04        326.94         9.79 o                         
   1   9   8        599.97        589.29         9.65 o                         
   2   9   8        237.50        234.41         6.77 o                         
   3   9   8        163.50        164.53         5.08 o                         
   4   9   8          0.08         -2.68         4.06 o                         
   5   9   8        169.44        173.89         5.60 o                         
   6   9   8         18.98         17.66         7.01 o                         
   7   9   8        154.58        154.55         5.81 o                         
   8   9   8        180.15        191.94         7.78 o                         
   9   9   8         30.48         44.86         5.16 o                         
  10   9   8         34.75         33.33         5.51 o                         
  11   9   8         17.01         23.65         9.53 o                         
  12   9   8          2.01          2.96         5.83 o                         
  -6  10   8         37.55         43.60         8.94 o                         
  -5  10   8        171.00        189.44        10.99 o                         
  -4  10   8          0.00          6.62         6.66 o                         
  -3  10   8          7.10          4.18         2.14 o                         
  -2  10   8          4.56          6.42         3.08 o                         
  -1  10   8         10.37         16.70         4.22 o                         
   0  10   8        156.39        160.97         9.61 o                         
   1  10   8         17.46         18.17         4.55 o                         
   2  10   8         73.21         64.80         5.34 o                         
   3  10   8         75.92         69.26         4.47 o                         
   4  10   8         28.42         25.87         4.80 o                         
   5  10   8        296.47        296.58         7.07 o                         
   6  10   8         98.25         94.37         5.26 o
[truncated: 208,333 more chars]
